# Supplementary material for: Multiregion single‐cell sequencing reveals the transcriptional landscape of the immune microenvironment of colorectal cancer
Source: Clin Transl Med. 2021 Jan 1;11(1):e253. doi: 10.1002/ctm2.253 (PMC7775989; doi:10.1002/ctm2.253)
Supplement: Supplementary file 2 — Table S1 [file CTM2-11-e253-s002.xlsx]

## Sheet: Table S1
Supplementary Table 1 | Clinical characteristics of 8 CRC patients in this study
CRC patient	Age	Gender	Qualified cells number						Tumor location	pTNM	Clinical stage	Tumor size	MSI statusf
			CTa	MTb	ANTc	DNTd	Cme	Pme
RC01	77	Male	/	369	315	116	/	/	Transversum	pT3N1M1	IVA	4.8×4.5 cm	MSS
RC02	55	Female	50	130	77	53	/	/	Ascendens	pT3N1b	IIIB	4x3 cm	MSS
RC03	60	Male	174	74	201	43	/	/	Transversum	pT2N0	I	3.5×1.5 cm	MSS
R01	84	Male	4	70	96	85	/	/	Rectum	pT4aN2a	IIIC	7.5×4.5 cm	MSS
R02	39	Male	190	369	243	197	/	/	Rectum	pT1N0	I	2.2x1.6 cm	MSS
R03	63	Female	42	238	227	162	/	/	Rectum	pT3N2a	IIIB	4.3x3.5 cm	MSS
LC01	65	Female	224	279	152	94	/	/	Sgmoid	pT3N0	IIA	4.5x4 cm	MSS
LC02	30	Male	124	142	277	227	92	209	Sgmoid	pT3N2bM1a	IVA	3.5x2.3 cm	MSS
NLC03	54	Female							Descending Colon	pT3N0M0	IIA	2.2*1.8cm	MSS
NLC04	70	Male							Sigmoid	pT3N0M0	IIA	5.5*4.2cm	MSS
NLC05	54	Male							Sigmoid	pT3N1aM0	IIIB	3.9*3.2cm	MSS
NLC06	63	Male							Sigmoid	pT3N2bM0	IIIC	3.2*2.8cm	MSS
NLC07	68	Male							Sigmoid	pT3N2aM0	IIIB	5.0*3.5cm	MSS
NLC08	72	Male							Sigmoid	pT2N0M1a	IVA	4.0*2.0cm	MSS
NLC09	41	Male							Sigmoid	pT3N2aM0	IIIB	2.5*1.5cm	MSS
NLC10	72	Male							Sigmoid	pT3N2bM0	IIIC	3.5*2.3cm	MSS
NRC01	80	Male							Ascending colon	pT3N1aM0	IIIB	4.5*2.5cm	MSS
NR01	58	Male							Rectum	pT4aN2bM1a	IVA	3.5*2.5cm	MSS
a CT, the tumor central areas(CT)
b MT, the invasive margin of tumor (MT)
c ANT, adjacent noncancerous tissue (ANT, to the brim of carcinoma 3-5 cm)
d DNT, distal noncancerous tissue (DNT, to the brim of carcinoma ≥10 cm)
e Cm, liver metastases (Cm) and the corresponding adjacent normal (Pm).
f MSS, microsatellite stability; MSI, microsatellite instability.

## Sheet: Table S2
Table S3. Marker genes of main cell types
	Instructions:
•	p_val : p-value (unadjusted)
•	avg_logFC : log fold-chage of the average expression between the given cell cluster and the left cell clusters. Positive values indicate that the gene is more highly expressed in the given cluster.
•	pct.1 : The ratio of expression in the given cell cluster
•	pct.2 : The ratio of expression in the left cell clusters
•	p_val_adj : Adjusted p-value, based on bonferroni correction using all genes in the dataset.
	p_val	avg_logFC	pct.1	pct.2	p_val_adj	cluster	gene
TRAC	1.13883e-200	1.2953	0.912	0.885	2.27766e-197	T cells	TRAC
HSPA1A	1.304e-166	1.00705	0.91	0.889	2.608e-163	T cells	HSPA1A
TRAV20	3.65067e-166	0.202407	0.727	0.794	7.30134e-163	T cells	TRAV20
NKG7	1.66894e-155	1.1182	0.855	0.808	3.33788e-152	T cells	NKG7
SPAG16	5.37777e-139	0.00922661	0.182	0.505	1.07555e-135	T cells	SPAG16
HEBP1	6.4031e-139	0.00871039	0.745	0.66	1.28062e-135	T cells	HEBP1
GZMH	1.15129e-138	0.462144	0.788	0.807	2.30259e-135	T cells	GZMH
TRBV28	2.01215e-133	0.391072	0.706	0.656	4.02431e-130	T cells	TRBV28
KLRG1	4.41783e-125	0.361091	0.791	0.836	8.83566e-122	T cells	KLRG1
GZMA	2.09924e-122	1.632	0.878	0.871	4.19848e-119	T cells	GZMA
IFNG	9.15372e-121	0.373989	0.712	0.663	1.83074e-117	T cells	IFNG
FAM173B	1.95717e-114	0.085178	0.568	0.338	3.91433e-111	T cells	FAM173B
GNLY	3.83572e-111	1.41967	0.805	0.702	7.67143e-108	T cells	GNLY
HABP4	1.10699e-101	0.00179197	0.34	0.648	2.21398e-98	T cells	HABP4
NUDT21	4.16912e-101	0.0263546	0.407	0.701	8.33823e-98	T cells	NUDT21
IL17F	1.16215e-100	0.00618652	0.227	0.48	2.32431e-97	T cells	IL17F
METTL5	6.40567e-98	0.0127594	0.41	0.687	1.28113e-94	T cells	METTL5
GINS4	5.21608e-97	0.0461384	0.733	0.727	1.04322e-93	T cells	GINS4
TNFRSF1A	8.65278e-95	0.06169	0.72	0.674	1.73056e-91	T cells	TNFRSF1A
CCL20	2.10296e-94	0.798326	0.847	0.852	4.20593e-91	T cells	CCL20
ZNF600	9.51079e-94	0.1275	0.701	0.524	1.90216e-90	T cells	ZNF600
FEZ1	1.05988e-91	0.0132896	0.562	0.757	2.11977e-88	T cells	FEZ1
FBXO4	1.84406e-89	0.0987919	0.72	0.673	3.68812e-86	T cells	FBXO4
UBE2Q1	4.74885e-86	0.00424618	0.44	0.696	9.4977e-83	T cells	UBE2Q1
ANXA1	1.56896e-84	1.07107	0.902	0.928	3.13791e-81	T cells	ANXA1
ERCC6L2	1.79171e-84	0.109061	0.677	0.612	3.58341e-81	T cells	ERCC6L2
NME7	7.29238e-84	0.0853714	0.594	0.399	1.45848e-80	T cells	NME7
TRBV7-9	2.7661e-83	0.215391	0.622	0.596	5.5322e-80	T cells	TRBV7-9
SENP1	8.6128e-80	0.0054849	0.623	0.787	1.72256e-76	T cells	SENP1
DPH6	2.26927e-79	0.133268	0.75	0.759	4.53854e-76	T cells	DPH6
MTERF2	2.44554e-79	0.114799	0.71	0.711	4.89108e-76	T cells	MTERF2
ZNF493	2.67422e-79	0.0048183	0.32	0.582	5.34844e-76	T cells	ZNF493
C5orf22	2.64349e-78	0.0188019	0.273	0.5	5.28698e-75	T cells	C5orf22
ZNF540	3.07139e-78	0.0460569	0.668	0.636	6.14278e-75	T cells	ZNF540
TRAV13-2	5.1571e-77	0.0275289	0.21	0.363	1.03142e-73	T cells	TRAV13-2
CD160	5.94166e-77	0.387048	0.707	0.712	1.18833e-73	T cells	CD160
MOV10	2.02778e-75	0.0304184	0.29	0.56	4.05555e-72	T cells	MOV10
GMNN	1.58245e-73	0.102295	0.711	0.558	3.1649e-70	T cells	GMNN
CARD16	1.8226e-73	0.920151	0.891	0.849	3.64521e-70	T cells	CARD16
ALKBH3	5.14644e-73	0.0397453	0.447	0.668	1.02929e-69	T cells	ALKBH3
TRBV10-3	1.29078e-72	0.121261	0.578	0.483	2.58155e-69	T cells	TRBV10-3
TRAV22	2.30832e-72	0.0670669	0.673	0.703	4.61663e-69	T cells	TRAV22
ACP6	2.41156e-72	0.0276132	0.619	0.544	4.82312e-69	T cells	ACP6
CISD3	9.51308e-70	0.109084	0.675	0.601	1.90262e-66	T cells	CISD3
TRBV4-2	1.99587e-69	0.077114	0.354	0.64	3.99175e-66	T cells	TRBV4-2
TRDC	1.85231e-68	0.746053	0.707	0.728	3.70462e-65	T cells	TRDC
CETN3	1.98368e-68	0.00455973	0.616	0.748	3.96736e-65	T cells	CETN3
IFI44	1.18902e-67	0.189291	0.74	0.676	2.37804e-64	T cells	IFI44
TULP4	8.10648e-67	0.0103302	0.612	0.792	1.6213e-63	T cells	TULP4
GZMB	1.2915e-66	1.20045	0.81	0.797	2.583e-63	T cells	GZMB
TRAV27	2.68191e-66	0.0967962	0.616	0.599	5.36382e-63	T cells	TRAV27
RAB11FIP2	7.30925e-66	0.0173884	0.699	0.682	1.46185e-62	T cells	RAB11FIP2
P4HTM	9.63875e-66	0.00931184	0.408	0.633	1.92775e-62	T cells	P4HTM
CXCL13	2.31504e-65	0.328176	0.752	0.76	4.63009e-62	T cells	CXCL13
TRAV8-2	1.34434e-63	0.087933	0.672	0.682	2.68868e-60	T cells	TRAV8-2
PPARG	1.15218e-62	0.0162088	0.535	0.354	2.30436e-59	T cells	PPARG
EMC8	3.91048e-62	0.0236664	0.363	0.621	7.82096e-59	T cells	EMC8
C1orf131	5.91043e-62	0.0273541	0.562	0.744	1.18209e-58	T cells	C1orf131
CEACAM21	1.25187e-61	0.00143256	0.478	0.7	2.50374e-58	T cells	CEACAM21
MRPL43	3.92219e-61	0.021379	0.51	0.716	7.84437e-58	T cells	MRPL43
TNFSF10	4.56087e-61	0.012265	0.393	0.656	9.12174e-58	T cells	TNFSF10
TBCD	5.39072e-61	0.138562	0.387	0.656	1.07814e-57	T cells	TBCD
KIAA0319L	1.92778e-60	0.0976601	0.696	0.67	3.85557e-57	T cells	KIAA0319L
MCEE	6.64091e-60	0.0103116	0.636	0.716	1.32818e-56	T cells	MCEE
CD52	2.44494e-59	0.601819	0.97	0.98	4.88987e-56	T cells	CD52
S100A4	5.98647e-59	0.74994	0.889	0.896	1.19729e-55	T cells	S100A4
COMMD9	6.62095e-59	0.00125552	0.5	0.69	1.32419e-55	T cells	COMMD9
CLIC3	4.61038e-58	0.38975	0.67	0.683	9.22077e-55	T cells	CLIC3
CMC1	7.03103e-58	0.577703	0.819	0.82	1.40621e-54	T cells	CMC1
SLFN12	1.38005e-57	0.0331507	0.429	0.715	2.7601e-54	T cells	SLFN12
PPIP5K2	2.39836e-57	0.0496396	0.68	0.788	4.79671e-54	T cells	PPIP5K2
LMBR1L	3.47436e-57	0.0692804	0.678	0.603	6.94873e-54	T cells	LMBR1L
TIMM8A	4.06471e-57	0.0474948	0.645	0.582	8.12941e-54	T cells	TIMM8A
CCDC77	4.62764e-57	0.00910078	0.399	0.671	9.25527e-54	T cells	CCDC77
PPP4R1	2.44431e-56	0.0410609	0.448	0.66	4.88862e-53	T cells	PPP4R1
HAUS4	8.10041e-56	0.0482846	0.609	0.5	1.62008e-52	T cells	HAUS4
SPRTN	1.91144e-55	0.0767613	0.606	0.538	3.82288e-52	T cells	SPRTN
ZNF260	2.06982e-54	0.0273288	0.391	0.622	4.13965e-51	T cells	ZNF260
TRAV12-3	2.24334e-54	0.160075	0.638	0.682	4.48668e-51	T cells	TRAV12-3
PLEKHB1	2.49236e-54	0.0140176	0.53	0.728	4.98472e-51	T cells	PLEKHB1
BRMS1L	3.63985e-54	0.335438	0.483	0.691	7.27971e-51	T cells	BRMS1L
AL132780.3	4.31769e-54	0.022186	0.445	0.281	8.63537e-51	T cells	AL132780.3
CDYL2	2.63677e-53	0.0377133	0.68	0.701	5.27354e-50	T cells	CDYL2
MARS	4.01378e-53	0.00392134	0.489	0.666	8.02756e-50	T cells	MARS
POLI	1.22459e-52	0.0139539	0.25	0.428	2.44917e-49	T cells	POLI
PYHIN1	6.11379e-52	0.496262	0.773	0.833	1.22276e-48	T cells	PYHIN1
SYTL3	4.29983e-51	0.590022	0.718	0.771	8.59966e-48	T cells	SYTL3
CAAP1	6.44222e-51	0.0648342	0.599	0.478	1.28844e-47	T cells	CAAP1
TRAV23DV6	1.10733e-50	0.0502148	0.603	0.599	2.21466e-47	T cells	TRAV23DV6
TRGV2	1.86268e-50	0.11656	0.604	0.616	3.72537e-47	T cells	TRGV2
ANKZF1	2.29335e-50	0.00262613	0.573	0.736	4.58671e-47	T cells	ANKZF1
POLR3H	4.40912e-50	3.63981e-05	0.357	0.593	8.81823e-47	T cells	POLR3H
ZDHHC4	6.81557e-50	0.00930738	0.439	0.659	1.36311e-46	T cells	ZDHHC4
S100A13	3.16024e-49	0.00429441	0.467	0.636	6.32048e-46	T cells	S100A13
AC244472.3	5.32628e-49	0.0476076	0.502	0.732	1.06526e-45	T cells	AC244472.3
ZNF287	8.05142e-49	0.0213145	0.614	0.614	1.61028e-45	T cells	ZNF287
SOCS1	1.71279e-48	0.00924539	0.602	0.504	3.42557e-45	T cells	SOCS1
AC245088.3	2.13739e-48	0.0628015	0.638	0.648	4.27478e-45	T cells	AC245088.3
NTPCR	3.4479e-48	0.103008	0.746	0.717	6.89581e-45	T cells	NTPCR
IFNAR1	3.51479e-48	0.0800095	0.79	0.853	7.02957e-45	T cells	IFNAR1
TRBV30	6.90444e-48	0.0621674	0.287	0.503	1.38089e-44	T cells	TRBV30
TIMM9	1.46069e-47	0.004896	0.44	0.609	2.92137e-44	T cells	TIMM9
EIF2B2	3.37155e-47	0.0932152	0.664	0.623	6.7431e-44	T cells	EIF2B2
PRKAG1	5.14867e-47	0.0568917	0.663	0.605	1.02973e-43	T cells	PRKAG1
ZNF664	5.16189e-47	0.0218506	0.376	0.594	1.03238e-43	T cells	ZNF664
SLC35D2	5.69677e-47	0.0341134	0.341	0.564	1.13935e-43	T cells	SLC35D2
TPK1	3.53961e-46	0.0446056	0.685	0.604	7.07922e-43	T cells	TPK1
TRAV2	1.0927e-45	0.0618751	0.604	0.618	2.18541e-42	T cells	TRAV2
SFXN5	1.20605e-45	0.067426	0.681	0.693	2.41209e-42	T cells	SFXN5
IRF3	2.29341e-45	0.039995	0.356	0.579	4.58682e-42	T cells	IRF3
TRAV3	4.12498e-45	0.0979916	0.571	0.599	8.24996e-42	T cells	TRAV3
NAXE	1.16863e-44	0.051827	0.592	0.751	2.33726e-41	T cells	NAXE
FLYWCH2	2.43719e-44	0.0666621	0.657	0.698	4.87437e-41	T cells	FLYWCH2
DYNLT1	2.86754e-44	0.058841	0.585	0.78	5.73508e-41	T cells	DYNLT1
NAT1	3.54115e-44	0.00424142	0.639	0.527	7.0823e-41	T cells	NAT1
KAT7	3.59453e-44	0.103847	0.72	0.716	7.18906e-41	T cells	KAT7
TRGC2	3.97081e-44	0.529675	0.699	0.761	7.94163e-41	T cells	TRGC2
PMPCA	3.98275e-44	0.00639486	0.585	0.747	7.9655e-41	T cells	PMPCA
GOSR1	5.81904e-44	0.00288911	0.528	0.678	1.16381e-40	T cells	GOSR1
RRP36	1.16624e-43	0.0809858	0.6	0.527	2.33248e-40	T cells	RRP36
MORF4L2	1.45629e-43	0.0271046	0.739	0.85	2.91258e-40	T cells	MORF4L2
SERGEF	3.27808e-43	0.00514494	0.409	0.606	6.55616e-40	T cells	SERGEF
ARG2	3.40907e-43	0.00985326	0.704	0.735	6.81813e-40	T cells	ARG2
PTPN9	4.6316e-43	0.0532622	0.67	0.661	9.26319e-40	T cells	PTPN9
ZNF514	6.51333e-43	0.0403626	0.609	0.606	1.30267e-39	T cells	ZNF514
NCALD	1.36574e-42	0.0901307	0.648	0.746	2.73148e-39	T cells	NCALD
TRBV7-7	2.3257e-42	0.00917796	0.385	0.611	4.6514e-39	T cells	TRBV7-7
CRCP	2.62037e-42	0.0977369	0.63	0.785	5.24074e-39	T cells	CRCP
POLRMT	2.99329e-42	0.0204082	0.218	0.387	5.98657e-39	T cells	POLRMT
ZDHHC3	4.15048e-42	0.00455771	0.501	0.701	8.30096e-39	T cells	ZDHHC3
ZNF721	5.64613e-42	0.118432	0.612	0.476	1.12923e-38	T cells	ZNF721
ZBTB49	1.68497e-41	0.00955447	0.6	0.595	3.36994e-38	T cells	ZBTB49
PECR	3.0144e-41	0.0738424	0.675	0.635	6.0288e-38	T cells	PECR
HUS1	4.94367e-41	0.0189769	0.443	0.64	9.88734e-38	T cells	HUS1
CLNS1A	5.0751e-41	0.076931	0.625	0.735	1.01502e-37	T cells	CLNS1A
FASTKD3	1.15674e-40	0.0649561	0.725	0.74	2.31347e-37	T cells	FASTKD3
LIPT1	1.90055e-40	0.0481314	0.664	0.65	3.80109e-37	T cells	LIPT1
ZC2HC1A	2.16237e-40	0.0205683	0.394	0.601	4.32474e-37	T cells	ZC2HC1A
PPIL2	2.83917e-40	0.0057866	0.378	0.595	5.67834e-37	T cells	PPIL2
TRBV20-1	2.9882e-40	0.557492	0.689	0.782	5.9764e-37	T cells	TRBV20-1
BATF	3.74336e-40	0.480283	0.723	0.734	7.48671e-37	T cells	BATF
LPAR2	3.76825e-40	0.0340744	0.557	0.492	7.53651e-37	T cells	LPAR2
TRAV39	5.40314e-40	0.0899442	0.671	0.769	1.08063e-36	T cells	TRAV39
AC003002.1	9.25393e-40	0.00422461	0.594	0.737	1.85079e-36	T cells	AC003002.1
TRMO	1.04464e-39	0.0612557	0.598	0.754	2.08927e-36	T cells	TRMO
CHMP3	1.74704e-39	0.0100111	0.539	0.689	3.49407e-36	T cells	CHMP3
DECR1	1.93004e-39	0.0175127	0.677	0.788	3.86008e-36	T cells	DECR1
RGL4	2.40981e-39	0.285322	0.616	0.654	4.81962e-36	T cells	RGL4
CFAP97	2.68618e-39	0.187671	0.727	0.848	5.37236e-36	T cells	CFAP97
KBTBD3	5.93648e-39	0.180882	0.706	0.729	1.1873e-35	T cells	KBTBD3
GCFC2	7.06607e-39	0.0798627	0.622	0.549	1.41321e-35	T cells	GCFC2
ZNF585A	1.29783e-38	0.24732	0.711	0.694	2.59566e-35	T cells	ZNF585A
ST7L	1.69406e-38	0.06818	0.667	0.607	3.38813e-35	T cells	ST7L
MRPL2	2.32881e-38	0.00920834	0.53	0.654	4.65762e-35	T cells	MRPL2
EXOG	2.41117e-38	0.0711532	0.385	0.606	4.82233e-35	T cells	EXOG
ETHE1	3.45985e-38	0.0065713	0.534	0.749	6.91971e-35	T cells	ETHE1
TMEM141	4.96341e-38	0.00985928	0.599	0.708	9.92682e-35	T cells	TMEM141
SOS1	7.31914e-38	0.0164892	0.675	0.824	1.46383e-34	T cells	SOS1
KLRF1	1.03065e-37	0.177419	0.764	0.825	2.0613e-34	T cells	KLRF1
PARL	1.16816e-37	0.0656488	0.612	0.764	2.33632e-34	T cells	PARL
SNRK	1.96629e-37	0.107999	0.625	0.62	3.93257e-34	T cells	SNRK
PIK3R1	5.89169e-37	0.516381	0.735	0.796	1.17834e-33	T cells	PIK3R1
PPP2R2B	6.60189e-37	0.0819034	0.601	0.69	1.32038e-33	T cells	PPP2R2B
HAUS8	7.25493e-37	0.0302038	0.511	0.676	1.45099e-33	T cells	HAUS8
TMEM80	1.09391e-36	0.0310782	0.695	0.765	2.18783e-33	T cells	TMEM80
USP8	1.26774e-36	0.114214	0.659	0.819	2.53547e-33	T cells	USP8
RWDD3	2.00534e-36	0.0206074	0.504	0.664	4.01067e-33	T cells	RWDD3
RFX2	2.53054e-36	0.0202014	0.586	0.719	5.06107e-33	T cells	RFX2
DNAJA3	4.67566e-36	0.0288509	0.417	0.619	9.35132e-33	T cells	DNAJA3
GMFB	4.75298e-36	0.032212	0.516	0.687	9.50597e-33	T cells	GMFB
SMIM15	5.43112e-36	0.0315305	0.522	0.711	1.08622e-32	T cells	SMIM15
C17orf75	8.60518e-36	0.0560584	0.578	0.764	1.72104e-32	T cells	C17orf75
TRAPPC12	1.06231e-35	0.0492758	0.697	0.695	2.12463e-32	T cells	TRAPPC12
FAM104B	1.25196e-35	0.000416757	0.521	0.665	2.50392e-32	T cells	FAM104B
METTL25	1.83346e-35	0.0365528	0.664	0.621	3.66693e-32	T cells	METTL25
NDUFB1	1.99585e-35	0.0873075	0.656	0.789	3.9917e-32	T cells	NDUFB1
ITFG2	2.93303e-35	0.0198332	0.455	0.656	5.86606e-32	T cells	ITFG2
MZT2A	2.93601e-35	0.176141	0.589	0.524	5.87201e-32	T cells	MZT2A
VAMP5	2.98008e-35	0.11552	0.63	0.784	5.96016e-32	T cells	VAMP5
OXNAD1	4.03941e-35	0.247829	0.641	0.707	8.07882e-32	T cells	OXNAD1
TRAV9-2	4.19398e-35	0.0913263	0.502	0.752	8.38797e-32	T cells	TRAV9-2
ZNF749	7.17231e-35	0.0512697	0.641	0.77	1.43446e-31	T cells	ZNF749
CALCOCO1	8.15128e-35	0.0172471	0.537	0.702	1.63026e-31	T cells	CALCOCO1
FRA10AC1	9.62902e-35	0.0443856	0.548	0.693	1.9258e-31	T cells	FRA10AC1
C5orf51	1.27443e-34	0.0399377	0.673	0.751	2.54886e-31	T cells	C5orf51
C6orf136	1.49902e-34	0.0483717	0.549	0.455	2.99804e-31	T cells	C6orf136
FAM114A2	1.60907e-34	0.0597437	0.44	0.616	3.21814e-31	T cells	FAM114A2
C12orf57	1.80397e-34	0.0879304	0.542	0.726	3.60794e-31	T cells	C12orf57
FAM177A1	3.15125e-34	0.939459	0.814	0.837	6.30249e-31	T cells	FAM177A1
MED30	3.91499e-34	0.014237	0.529	0.678	7.82998e-31	T cells	MED30
UNK	4.23649e-34	0.113793	0.549	0.446	8.47299e-31	T cells	UNK
VTA1	7.45055e-34	0.0245975	0.548	0.76	1.49011e-30	T cells	VTA1
ZDHHC17	7.7694e-34	0.000380171	0.464	0.651	1.55388e-30	T cells	ZDHHC17
G2E3	1.10324e-33	0.0649625	0.523	0.407	2.20648e-30	T cells	G2E3
TMEM14A	2.13809e-33	0.11312	0.594	0.767	4.27618e-30	T cells	TMEM14A
MACF1	2.48653e-33	0.391307	0.832	0.829	4.97306e-30	T cells	MACF1
SDHAF3	2.90703e-33	0.152315	0.695	0.689	5.81406e-30	T cells	SDHAF3
PRIM1	3.02397e-33	0.134769	0.705	0.726	6.04794e-30	T cells	PRIM1
CEP83	4.78075e-33	0.0338759	0.644	0.581	9.56149e-30	T cells	CEP83
IL1R2	9.11948e-33	0.0480581	0.414	0.635	1.8239e-29	T cells	IL1R2
NDUFA8	1.00175e-32	0.0549815	0.578	0.701	2.00349e-29	T cells	NDUFA8
TRBV9	1.02454e-32	0.0454241	0.255	0.367	2.04908e-29	T cells	TRBV9
AHSA1	1.61491e-32	0.744146	0.839	0.825	3.22982e-29	T cells	AHSA1
THAP1	1.87031e-32	0.0319642	0.403	0.633	3.74061e-29	T cells	THAP1
RER1	2.23521e-32	0.0254897	0.626	0.746	4.47042e-29	T cells	RER1
STXBP5	2.74406e-32	0.0175654	0.52	0.684	5.48812e-29	T cells	STXBP5
METTL12	2.85676e-32	0.0829326	0.506	0.655	5.71352e-29	T cells	METTL12
SVIL	3.14282e-32	0.0343826	0.737	0.727	6.28564e-29	T cells	SVIL
KIF3A	3.23803e-32	0.177901	0.645	0.624	6.47606e-29	T cells	KIF3A
TRAV8-1	3.72974e-32	0.0039499	0.512	0.685	7.45948e-29	T cells	TRAV8-1
TRAV6	3.79603e-32	0.0683906	0.581	0.64	7.59206e-29	T cells	TRAV6
BRCC3	3.79652e-32	0.064069	0.512	0.703	7.59303e-29	T cells	BRCC3
EXOC7	4.88791e-32	0.00459422	0.482	0.646	9.77582e-29	T cells	EXOC7
TMEM234	6.77123e-32	0.0137069	0.514	0.419	1.35425e-28	T cells	TMEM234
PAFAH1B1	1.80575e-31	0.0839297	0.593	0.761	3.6115e-28	T cells	PAFAH1B1
KLRC2	2.11206e-31	0.469715	0.705	0.774	4.22412e-28	T cells	KLRC2
TIGD6	2.20356e-31	0.00116207	0.59	0.767	4.40712e-28	T cells	TIGD6
DEF8	4.66505e-31	0.0415634	0.631	0.763	9.33011e-28	T cells	DEF8
UQCRC1	8.87918e-31	0.0243714	0.633	0.77	1.77584e-27	T cells	UQCRC1
DAPK2	8.95957e-31	0.141217	0.568	0.598	1.79191e-27	T cells	DAPK2
AC244196.5	1.01137e-30	0.204064	0.72	0.824	2.02274e-27	T cells	AC244196.5
RNF32	1.04157e-30	0.0089605	0.628	0.726	2.08315e-27	T cells	RNF32
LMO7	1.05592e-30	0.076418	0.68	0.637	2.11184e-27	T cells	LMO7
CDK5RAP3	1.22929e-30	0.0740513	0.571	0.716	2.45858e-27	T cells	CDK5RAP3
EXOSC3	1.40725e-30	0.00976979	0.488	0.657	2.81449e-27	T cells	EXOSC3
MRPS23	2.08172e-30	0.0155392	0.422	0.58	4.16343e-27	T cells	MRPS23
GPATCH4	2.11713e-30	0.0226689	0.629	0.782	4.23427e-27	T cells	GPATCH4
NECAP1	2.36301e-30	0.0514591	0.53	0.677	4.72603e-27	T cells	NECAP1
PLEKHA5	2.57325e-30	0.0908641	0.625	0.622	5.14649e-27	T cells	PLEKHA5
RCE1	2.769e-30	0.0152431	0.32	0.517	5.538e-27	T cells	RCE1
TRGV8	3.69198e-30	0.0732719	0.599	0.699	7.38396e-27	T cells	TRGV8
CD8B	4.01684e-30	0.209447	0.596	0.621	8.03367e-27	T cells	CD8B
CREBBP	4.56241e-30	0.057523	0.591	0.75	9.12482e-27	T cells	CREBBP
PLEKHJ1	4.70022e-30	0.0312056	0.476	0.638	9.40044e-27	T cells	PLEKHJ1
ARIH1	5.5537e-30	0.0340002	0.642	0.758	1.11074e-26	T cells	ARIH1
ING4	5.95707e-30	0.0513521	0.588	0.577	1.19141e-26	T cells	ING4
IFI6	1.13725e-29	0.135173	0.966	0.95	2.2745e-26	T cells	IFI6
HPS1	1.25961e-29	0.00188133	0.59	0.727	2.51922e-26	T cells	HPS1
C12orf29	1.53187e-29	0.0751515	0.456	0.669	3.06375e-26	T cells	C12orf29
EIF4EBP3	2.25684e-29	0.0183156	0.525	0.664	4.51368e-26	T cells	EIF4EBP3
ELP2	2.90191e-29	0.087662	0.465	0.648	5.80381e-26	T cells	ELP2
PDE8A	4.83499e-29	0.00434013	0.635	0.591	9.66999e-26	T cells	PDE8A
UBE2J2	5.56647e-29	0.0372178	0.396	0.595	1.11329e-25	T cells	UBE2J2
ARV1	5.57749e-29	0.00327083	0.375	0.518	1.1155e-25	T cells	ARV1
TMEM179B	5.95819e-29	0.0255035	0.498	0.649	1.19164e-25	T cells	TMEM179B
TEX30	7.51169e-29	0.197994	0.708	0.695	1.50234e-25	T cells	TEX30
BANF1	1.04713e-28	0.0981854	0.714	0.804	2.09426e-25	T cells	BANF1
DCTN6	1.11359e-28	0.464015	0.727	0.784	2.22718e-25	T cells	DCTN6
TRBV3-1	1.25746e-28	0.0464478	0.56	0.583	2.51492e-25	T cells	TRBV3-1
RIOK2	1.37747e-28	0.0367158	0.619	0.715	2.75493e-25	T cells	RIOK2
REC8	1.43046e-28	0.00485249	0.365	0.566	2.86092e-25	T cells	REC8
PHOSPHO2	2.10969e-28	0.0273929	0.688	0.668	4.21937e-25	T cells	PHOSPHO2
DHX36	2.12378e-28	0.324825	0.789	0.792	4.24755e-25	T cells	DHX36
JMJD7	2.3281e-28	0.0177074	0.513	0.696	4.65619e-25	T cells	JMJD7
FTH1	2.4728e-28	0.19651	0.985	0.992	4.9456e-25	T cells	FTH1
MED6	2.68262e-28	0.0433279	0.499	0.67	5.36524e-25	T cells	MED6
ATP10D	3.43958e-28	0.011164	0.615	0.739	6.87916e-25	T cells	ATP10D
TPRKB	3.53068e-28	0.00972242	0.594	0.712	7.06135e-25	T cells	TPRKB
SCFD1	4.42449e-28	0.122087	0.609	0.743	8.84897e-25	T cells	SCFD1
ADD1	4.82103e-28	0.130782	0.49	0.678	9.64205e-25	T cells	ADD1
SVBP	8.96019e-28	0.00465638	0.555	0.708	1.79204e-24	T cells	SVBP
SCRN3	1.06617e-27	0.0134642	0.387	0.563	2.13235e-24	T cells	SCRN3
ZFAND2A	1.91655e-27	0.281968	0.833	0.799	3.83309e-24	T cells	ZFAND2A
TRMT12	2.06835e-27	0.0094451	0.524	0.467	4.1367e-24	T cells	TRMT12
HSPB1	2.25293e-27	0.175202	0.88	0.815	4.50586e-24	T cells	HSPB1
LIN7B	3.03283e-27	0.0211322	0.507	0.704	6.06566e-24	T cells	LIN7B
ZNF789	3.15548e-27	0.0199654	0.651	0.599	6.31097e-24	T cells	ZNF789
RANGRF	3.41905e-27	0.112827	0.388	0.565	6.8381e-24	T cells	RANGRF
TARBP1	3.51706e-27	0.00708674	0.574	0.701	7.03413e-24	T cells	TARBP1
XRN1	3.53713e-27	0.0855265	0.798	0.898	7.07427e-24	T cells	XRN1
LPAR6	3.60644e-27	0.105798	0.731	0.779	7.21287e-24	T cells	LPAR6
ATXN7	4.12664e-27	0.168341	0.76	0.79	8.25327e-24	T cells	ATXN7
SURF2	4.5534e-27	0.232307	0.612	0.635	9.1068e-24	T cells	SURF2
VBP1	4.61839e-27	0.0555584	0.576	0.724	9.23678e-24	T cells	VBP1
LAIR2	4.73867e-27	0.216666	0.665	0.764	9.47733e-24	T cells	LAIR2
ASXL1	5.101e-27	0.0127724	0.549	0.686	1.0202e-23	T cells	ASXL1
PRR14	5.41157e-27	0.0710193	0.595	0.514	1.08231e-23	T cells	PRR14
RPP25L	6.69583e-27	0.0146079	0.65	0.683	1.33917e-23	T cells	RPP25L
UCK2	6.92657e-27	0.028825	0.432	0.62	1.38531e-23	T cells	UCK2
TFDP2	1.29352e-26	0.0585627	0.568	0.698	2.58704e-23	T cells	TFDP2
PIN1	1.36013e-26	0.0540757	0.513	0.704	2.72025e-23	T cells	PIN1
ARNTL	1.38311e-26	0.164823	0.648	0.681	2.76622e-23	T cells	ARNTL
NMB	1.99926e-26	0.0224232	0.352	0.544	3.99852e-23	T cells	NMB
MED8	3.1083e-26	0.00645587	0.55	0.71	6.21659e-23	T cells	MED8
MLH3	4.2983e-26	0.0197528	0.581	0.714	8.5966e-23	T cells	MLH3
GGPS1	5.86452e-26	0.0393079	0.503	0.695	1.1729e-22	T cells	GGPS1
TRIP11	1.06446e-25	0.14789	0.604	0.751	2.12892e-22	T cells	TRIP11
KATNAL1	1.16135e-25	0.0325941	0.48	0.425	2.3227e-22	T cells	KATNAL1
PDZD11	1.18252e-25	0.0448768	0.617	0.532	2.36504e-22	T cells	PDZD11
MOK	1.39804e-25	0.0269386	0.535	0.707	2.79607e-22	T cells	MOK
OLA1	1.50669e-25	0.0785362	0.616	0.762	3.01338e-22	T cells	OLA1
GNPNAT1	1.95449e-25	0.000905655	0.654	0.782	3.90899e-22	T cells	GNPNAT1
TRAV1-1	3.1108e-25	0.0454699	0.603	0.724	6.2216e-22	T cells	TRAV1-1
MRPS33	3.79666e-25	0.0103478	0.655	0.739	7.59332e-22	T cells	MRPS33
CHN1	3.90992e-25	0.110857	0.629	0.724	7.81984e-22	T cells	CHN1
CRACR2A	4.89251e-25	0.0301494	0.479	0.676	9.78503e-22	T cells	CRACR2A
STYXL1	4.89587e-25	0.0779832	0.708	0.73	9.79174e-22	T cells	STYXL1
TOX4	5.28834e-25	0.193977	0.8	0.806	1.05767e-21	T cells	TOX4
MRPL1	6.43799e-25	0.216996	0.627	0.576	1.2876e-21	T cells	MRPL1
BRD8	6.47515e-25	0.034095	0.57	0.721	1.29503e-21	T cells	BRD8
ZNF350	9.38875e-25	0.0264238	0.282	0.437	1.87775e-21	T cells	ZNF350
NDUFS3	1.02631e-24	0.0593629	0.563	0.719	2.05262e-21	T cells	NDUFS3
FAM162A	1.23137e-24	0.142227	0.502	0.67	2.46274e-21	T cells	FAM162A
SF3B5	1.36571e-24	0.149649	0.573	0.704	2.73142e-21	T cells	SF3B5
TRAPPC13	1.89099e-24	0.00196421	0.374	0.556	3.78199e-21	T cells	TRAPPC13
MTHFD1	1.9831e-24	0.00327665	0.601	0.721	3.9662e-21	T cells	MTHFD1
HIST1H4J	2.12738e-24	0.0694757	0.565	0.731	4.25475e-21	T cells	HIST1H4J
TRAV13-1	3.32274e-24	0.246998	0.62	0.698	6.64547e-21	T cells	TRAV13-1
TRBV5-6	3.44926e-24	0.0834186	0.667	0.723	6.89853e-21	T cells	TRBV5-6
ADPRM	3.64272e-24	0.0164632	0.527	0.644	7.28544e-21	T cells	ADPRM
TTC4	4.12049e-24	0.0461457	0.436	0.62	8.24098e-21	T cells	TTC4
TTF2	4.4701e-24	0.0829153	0.495	0.648	8.94019e-21	T cells	TTF2
LARS	6.94797e-24	0.0885762	0.757	0.853	1.38959e-20	T cells	LARS
HIST1H2AM	7.72111e-24	0.259652	0.567	0.728	1.54422e-20	T cells	HIST1H2AM
ARL4A	8.10066e-24	0.261506	0.78	0.797	1.62013e-20	T cells	ARL4A
CCDC59	8.40374e-24	0.329514	0.655	0.783	1.68075e-20	T cells	CCDC59
TLK2	9.07127e-24	0.078864	0.677	0.652	1.81425e-20	T cells	TLK2
EIF3M	9.4166e-24	0.130919	0.714	0.825	1.88332e-20	T cells	EIF3M
ATP8B4	1.07195e-23	0.0770796	0.685	0.702	2.1439e-20	T cells	ATP8B4
DCAF4	1.34066e-23	0.0317076	0.657	0.737	2.68133e-20	T cells	DCAF4
TMEM106C	2.25489e-23	0.029163	0.534	0.452	4.50978e-20	T cells	TMEM106C
DSCR3	2.27735e-23	0.0199375	0.542	0.676	4.5547e-20	T cells	DSCR3
CDKN3	2.49362e-23	0.049084	0.622	0.568	4.98723e-20	T cells	CDKN3
PIGT	3.36847e-23	0.108735	0.429	0.597	6.73694e-20	T cells	PIGT
CDADC1	3.6844e-23	0.0507244	0.586	0.581	7.3688e-20	T cells	CDADC1
AKAP1	5.28207e-23	0.0762098	0.659	0.681	1.05641e-19	T cells	AKAP1
C1orf52	5.80447e-23	0.0103579	0.494	0.649	1.16089e-19	T cells	C1orf52
AIM2	6.29758e-23	0.0771691	0.706	0.678	1.25952e-19	T cells	AIM2
GZMK	6.67603e-23	0.278643	0.696	0.813	1.33521e-19	T cells	GZMK
SCAMP3	7.94039e-23	0.0010264	0.592	0.709	1.58808e-19	T cells	SCAMP3
PLA2G12A	8.87111e-23	0.0810394	0.633	0.624	1.77422e-19	T cells	PLA2G12A
CNIH1	9.63374e-23	0.0368125	0.643	0.762	1.92675e-19	T cells	CNIH1
MRPL55	1.07467e-22	0.0281521	0.589	0.718	2.14934e-19	T cells	MRPL55
CPSF1	1.11189e-22	0.022697	0.37	0.537	2.22378e-19	T cells	CPSF1
COMTD1	1.14979e-22	0.00049623	0.383	0.525	2.29958e-19	T cells	COMTD1
RAB3IP	1.61729e-22	0.0444154	0.31	0.473	3.23457e-19	T cells	RAB3IP
CDK5RAP2	1.70655e-22	0.0448752	0.669	0.675	3.41311e-19	T cells	CDK5RAP2
KIR2DL4	2.12628e-22	0.257084	0.576	0.612	4.25255e-19	T cells	KIR2DL4
ORC4	2.15909e-22	0.103834	0.748	0.787	4.31817e-19	T cells	ORC4
ABHD16A	3.05974e-22	0.000788929	0.376	0.529	6.11948e-19	T cells	ABHD16A
RRAGB	3.21253e-22	0.0277167	0.53	0.69	6.42506e-19	T cells	RRAGB
ETFRF1	3.64992e-22	0.0600008	0.566	0.708	7.29984e-19	T cells	ETFRF1
DENND2D	3.73217e-22	0.122928	0.645	0.68	7.46434e-19	T cells	DENND2D
C20orf196	3.95797e-22	0.067464	0.622	0.609	7.91593e-19	T cells	C20orf196
RPP30	5.44804e-22	0.032999	0.539	0.685	1.08961e-18	T cells	RPP30
HIST2H2AC	5.52082e-22	0.112061	0.599	0.733	1.10416e-18	T cells	HIST2H2AC
RNF114	6.08193e-22	0.0801656	0.511	0.639	1.21639e-18	T cells	RNF114
TXNDC15	6.30997e-22	0.0596529	0.548	0.668	1.26199e-18	T cells	TXNDC15
COPS3	7.63318e-22	0.0703173	0.55	0.705	1.52664e-18	T cells	COPS3
CCL4	7.92489e-22	0.518307	0.831	0.796	1.58498e-18	T cells	CCL4
ZNF140	8.38117e-22	0.0306562	0.466	0.386	1.67623e-18	T cells	ZNF140
MALSU1	1.0718e-21	0.0912564	0.565	0.675	2.1436e-18	T cells	MALSU1
STK19	1.27757e-21	0.0924216	0.643	0.669	2.55514e-18	T cells	STK19
PSMC5	1.32692e-21	0.0307095	0.547	0.701	2.65385e-18	T cells	PSMC5
UFSP2	1.55569e-21	0.0151628	0.44	0.553	3.11139e-18	T cells	UFSP2
GLRX5	1.67591e-21	0.0531674	0.713	0.674	3.35182e-18	T cells	GLRX5
FAM193B	2.40256e-21	0.013651	0.567	0.53	4.80511e-18	T cells	FAM193B
GRAP2	2.60747e-21	0.107125	0.575	0.653	5.21493e-18	T cells	GRAP2
SNAPC5	2.89752e-21	0.0606979	0.581	0.753	5.79504e-18	T cells	SNAPC5
KLHL7	3.2101e-21	0.0368309	0.568	0.743	6.4202e-18	T cells	KLHL7
TRPV2	3.64723e-21	0.00291416	0.53	0.663	7.29446e-18	T cells	TRPV2
SPATA24	3.66649e-21	0.00721056	0.576	0.631	7.33298e-18	T cells	SPATA24
AKR1C3	3.84594e-21	0.021592	0.521	0.425	7.69187e-18	T cells	AKR1C3
MDP1	3.99344e-21	0.0329441	0.662	0.758	7.98688e-18	T cells	MDP1
TBC1D15	4.00662e-21	0.0610632	0.54	0.677	8.01323e-18	T cells	TBC1D15
SGSH	4.17884e-21	0.0366023	0.575	0.566	8.35768e-18	T cells	SGSH
UPRT	4.7351e-21	0.0541719	0.593	0.57	9.47019e-18	T cells	UPRT
CCDC186	6.85991e-21	0.0448313	0.695	0.805	1.37198e-17	T cells	CCDC186
CD69	1.48917e-20	0.280484	0.911	0.865	2.97834e-17	T cells	CD69
NDUFB7	1.59395e-20	0.0410272	0.709	0.779	3.1879e-17	T cells	NDUFB7
SLC25A12	2.00434e-20	0.0079336	0.562	0.668	4.00869e-17	T cells	SLC25A12
ZFYVE27	2.28271e-20	0.0408014	0.376	0.545	4.56542e-17	T cells	ZFYVE27
EXOSC1	2.738e-20	0.113107	0.536	0.681	5.47601e-17	T cells	EXOSC1
ODF2L	3.14064e-20	0.361294	0.714	0.796	6.28128e-17	T cells	ODF2L
OARD1	3.19743e-20	0.131904	0.557	0.681	6.39486e-17	T cells	OARD1
C1GALT1C1	3.56043e-20	0.0266347	0.616	0.514	7.12087e-17	T cells	C1GALT1C1
MRPS22	3.62167e-20	0.00238611	0.479	0.618	7.24333e-17	T cells	MRPS22
EXOSC7	3.93573e-20	0.0132805	0.472	0.607	7.87145e-17	T cells	EXOSC7
MGST3	4.36875e-20	0.0185509	0.611	0.741	8.73749e-17	T cells	MGST3
GFER	4.65544e-20	0.00181258	0.634	0.775	9.31087e-17	T cells	GFER
RANBP1	4.94714e-20	0.261981	0.734	0.689	9.89428e-17	T cells	RANBP1
TMEM126A	5.16474e-20	0.0578204	0.598	0.73	1.03295e-16	T cells	TMEM126A
GCHFR	5.58217e-20	0.172973	0.544	0.737	1.11643e-16	T cells	GCHFR
GCC2	6.71412e-20	0.406423	0.858	0.849	1.34282e-16	T cells	GCC2
PIGB	8.52185e-20	0.00227155	0.448	0.614	1.70437e-16	T cells	PIGB
NAA10	1.21037e-19	0.0584146	0.614	0.702	2.42074e-16	T cells	NAA10
PVALB	1.23337e-19	0.0282591	0.176	0.104	2.46674e-16	T cells	PVALB
ZDHHC5	1.30198e-19	0.028223	0.463	0.374	2.60396e-16	T cells	ZDHHC5
FLII	1.59957e-19	0.0284029	0.48	0.634	3.19915e-16	T cells	FLII
SARNP	1.67276e-19	0.00406857	0.642	0.75	3.34551e-16	T cells	SARNP
MAGOH	1.97959e-19	0.117974	0.475	0.633	3.95918e-16	T cells	MAGOH
RRAS2	2.08316e-19	0.00996134	0.573	0.503	4.16633e-16	T cells	RRAS2
AC244472.4	2.13361e-19	0.0592123	0.529	0.537	4.26722e-16	T cells	AC244472.4
PITRM1	2.23226e-19	0.0341866	0.498	0.674	4.46452e-16	T cells	PITRM1
TMEM134	2.30965e-19	0.143295	0.538	0.641	4.61929e-16	T cells	TMEM134
CXCL1	2.47149e-19	0.0572292	0.616	0.577	4.94297e-16	T cells	CXCL1
MAP4K1	3.43458e-19	0.0389665	0.564	0.718	6.86916e-16	T cells	MAP4K1
MRPS17	4.29253e-19	0.0234854	0.439	0.58	8.58506e-16	T cells	MRPS17
MPC1	4.70262e-19	0.131197	0.629	0.741	9.40524e-16	T cells	MPC1
PTPN11	5.20592e-19	0.0574095	0.525	0.688	1.04118e-15	T cells	PTPN11
CSTF1	5.30655e-19	0.136272	0.643	0.727	1.06131e-15	T cells	CSTF1
STX8	5.79319e-19	0.319828	0.72	0.696	1.15864e-15	T cells	STX8
PEX2	6.05099e-19	0.0653939	0.466	0.626	1.2102e-15	T cells	PEX2
C21orf91	6.43115e-19	0.1453	0.636	0.677	1.28623e-15	T cells	C21orf91
USE1	7.1006e-19	0.0669662	0.632	0.594	1.42012e-15	T cells	USE1
KANSL2	8.24793e-19	0.136095	0.525	0.686	1.64959e-15	T cells	KANSL2
GLRX2	8.90168e-19	0.00627472	0.568	0.674	1.78034e-15	T cells	GLRX2
ENOSF1	8.97912e-19	0.0548787	0.572	0.742	1.79582e-15	T cells	ENOSF1
SKA2	9.11166e-19	0.0780959	0.752	0.853	1.82233e-15	T cells	SKA2
PTRH1	9.94383e-19	0.0370851	0.534	0.457	1.98877e-15	T cells	PTRH1
TMEM35B	9.95051e-19	0.17106	0.664	0.785	1.9901e-15	T cells	TMEM35B
ALG13	1.05424e-18	0.0401838	0.626	0.745	2.10847e-15	T cells	ALG13
DHX8	1.59134e-18	0.0810103	0.556	0.72	3.18267e-15	T cells	DHX8
VTI1A	1.79884e-18	0.0466433	0.593	0.749	3.59767e-15	T cells	VTI1A
PDLIM5	1.84959e-18	0.0854781	0.574	0.528	3.69918e-15	T cells	PDLIM5
GTPBP8	2.24501e-18	0.169422	0.653	0.615	4.49002e-15	T cells	GTPBP8
POP4	2.60042e-18	0.265334	0.491	0.609	5.20084e-15	T cells	POP4
CCT2	2.62542e-18	0.126568	0.574	0.716	5.25084e-15	T cells	CCT2
NOC2L	2.95344e-18	0.0276655	0.689	0.678	5.90688e-15	T cells	NOC2L
TNFSF4	3.56275e-18	0.0117405	0.626	0.706	7.1255e-15	T cells	TNFSF4
KLF13	3.71645e-18	0.0929159	0.57	0.725	7.43289e-15	T cells	KLF13
ZCCHC8	4.42903e-18	0.00246739	0.532	0.692	8.85806e-15	T cells	ZCCHC8
DCAF16	4.50791e-18	0.0801581	0.616	0.621	9.01581e-15	T cells	DCAF16
MBIP	4.58717e-18	0.0524753	0.632	0.666	9.17433e-15	T cells	MBIP
USP7	5.19017e-18	0.0703368	0.557	0.7	1.03803e-14	T cells	USP7
CCDC14	6.18227e-18	0.0128168	0.642	0.633	1.23645e-14	T cells	CCDC14
GPX7	6.43272e-18	0.0193208	0.266	0.413	1.28654e-14	T cells	GPX7
MITD1	7.23417e-18	0.124359	0.604	0.576	1.44683e-14	T cells	MITD1
ARPC1A	7.63804e-18	0.0298726	0.483	0.62	1.52761e-14	T cells	ARPC1A
SMIM26	9.86346e-18	0.178422	0.644	0.745	1.97269e-14	T cells	SMIM26
KBTBD2	1.12441e-17	0.0786868	0.574	0.673	2.24881e-14	T cells	KBTBD2
ZNF528	1.14202e-17	0.105749	0.701	0.803	2.28405e-14	T cells	ZNF528
WRB	1.26854e-17	0.021241	0.538	0.665	2.53709e-14	T cells	WRB
CCDC7	1.36094e-17	0.0669002	0.525	0.723	2.72188e-14	T cells	CCDC7
TBC1D4	1.3622e-17	0.194461	0.662	0.702	2.7244e-14	T cells	TBC1D4
METTL14	1.41209e-17	0.0157903	0.576	0.725	2.82418e-14	T cells	METTL14
TSPO	1.55529e-17	0.0903042	0.559	0.709	3.11059e-14	T cells	TSPO
PMPCB	2.14278e-17	0.0177293	0.537	0.661	4.28556e-14	T cells	PMPCB
ERGIC2	2.42931e-17	0.229636	0.747	0.823	4.85861e-14	T cells	ERGIC2
EXOSC5	2.5698e-17	0.00503895	0.686	0.664	5.13959e-14	T cells	EXOSC5
CARD19	2.74519e-17	0.0517801	0.463	0.627	5.49037e-14	T cells	CARD19
MMAB	2.94796e-17	0.0476266	0.709	0.668	5.89592e-14	T cells	MMAB
PKP4	3.50993e-17	0.0279687	0.642	0.704	7.01986e-14	T cells	PKP4
CHCHD5	4.02805e-17	0.132132	0.633	0.759	8.0561e-14	T cells	CHCHD5
MSRB1	4.10538e-17	0.0276506	0.571	0.729	8.21076e-14	T cells	MSRB1
MRPL11	4.37345e-17	0.0142156	0.647	0.741	8.74691e-14	T cells	MRPL11
RBM4B	5.5644e-17	0.0210358	0.678	0.73	1.11288e-13	T cells	RBM4B
RETREG1	6.96408e-17	0.00702406	0.377	0.513	1.39282e-13	T cells	RETREG1
DUSP23	6.98468e-17	0.0503443	0.539	0.699	1.39694e-13	T cells	DUSP23
ZSWIM8	7.52082e-17	0.0347511	0.5	0.42	1.50416e-13	T cells	ZSWIM8
TAF9	7.92261e-17	0.0386388	0.634	0.721	1.58452e-13	T cells	TAF9
ZNF354A	1.39083e-16	0.0126175	0.35	0.488	2.78166e-13	T cells	ZNF354A
GFM1	1.40395e-16	0.101058	0.666	0.629	2.8079e-13	T cells	GFM1
FIG4	1.626e-16	0.0478814	0.661	0.677	3.25199e-13	T cells	FIG4
XCL2	1.66416e-16	0.314607	0.562	0.606	3.32831e-13	T cells	XCL2
REXO2	1.75381e-16	0.413775	0.635	0.75	3.50761e-13	T cells	REXO2
ACAD8	2.75449e-16	0.0373716	0.673	0.697	5.50898e-13	T cells	ACAD8
DCUN1D4	2.86122e-16	0.0359087	0.597	0.59	5.72243e-13	T cells	DCUN1D4
MTIF3	3.17798e-16	0.0178215	0.567	0.66	6.35597e-13	T cells	MTIF3
C8orf76	3.80748e-16	0.0122303	0.538	0.646	7.61497e-13	T cells	C8orf76
RSRP1	4.52949e-16	0.398035	0.783	0.809	9.05898e-13	T cells	RSRP1
KIF20B	6.41769e-16	0.31059	0.639	0.63	1.28354e-12	T cells	KIF20B
C11orf57	7.1971e-16	0.0135968	0.686	0.772	1.43942e-12	T cells	C11orf57
ULK4	8.5791e-16	0.137909	0.581	0.599	1.71582e-12	T cells	ULK4
MRPL58	1.28517e-15	0.047742	0.526	0.648	2.57034e-12	T cells	MRPL58
N4BP1	1.30946e-15	0.153138	0.543	0.734	2.61892e-12	T cells	N4BP1
CCDC115	1.39563e-15	0.0589464	0.6	0.722	2.79126e-12	T cells	CCDC115
LXN	1.54083e-15	0.0260237	0.654	0.704	3.08166e-12	T cells	LXN
CEP104	1.73789e-15	0.0235474	0.573	0.754	3.47578e-12	T cells	CEP104
NCR3	1.75415e-15	0.152894	0.675	0.733	3.50829e-12	T cells	NCR3
FAM161B	1.76922e-15	0.0670867	0.619	0.636	3.53843e-12	T cells	FAM161B
USP30	1.81739e-15	0.0183371	0.622	0.632	3.63478e-12	T cells	USP30
DUSP12	1.83577e-15	0.0348953	0.562	0.692	3.67153e-12	T cells	DUSP12
BORCS5	1.91138e-15	0.0486073	0.506	0.649	3.82276e-12	T cells	BORCS5
GON7	2.11494e-15	0.0111418	0.57	0.711	4.22989e-12	T cells	GON7
ZNF480	2.30659e-15	0.0617912	0.573	0.482	4.61319e-12	T cells	ZNF480
TSGA10	2.53329e-15	0.0519041	0.646	0.651	5.06659e-12	T cells	TSGA10
AC244472.2	2.5876e-15	0.00782943	0.602	0.663	5.1752e-12	T cells	AC244472.2
FOPNL	2.9153e-15	0.0571497	0.463	0.605	5.8306e-12	T cells	FOPNL
FAM126A	3.09441e-15	0.0432398	0.511	0.638	6.18882e-12	T cells	FAM126A
C1orf123	3.34498e-15	0.0684884	0.603	0.62	6.68997e-12	T cells	C1orf123
ATF7	3.73209e-15	0.0618521	0.53	0.52	7.46417e-12	T cells	ATF7
OCIAD1	3.74502e-15	0.168874	0.57	0.685	7.49004e-12	T cells	OCIAD1
MSH2	3.83976e-15	0.0246823	0.57	0.551	7.67953e-12	T cells	MSH2
TRAV8-4	4.39065e-15	0.189051	0.562	0.667	8.78129e-12	T cells	TRAV8-4
TM2D2	4.43439e-15	0.00686913	0.538	0.677	8.86878e-12	T cells	TM2D2
CDC40	4.50868e-15	0.0630776	0.589	0.538	9.01736e-12	T cells	CDC40
ERCC4	6.17946e-15	0.112347	0.641	0.625	1.23589e-11	T cells	ERCC4
TBPL1	7.85556e-15	0.239038	0.661	0.683	1.57111e-11	T cells	TBPL1
SNRPE	7.9094e-15	0.0186957	0.637	0.721	1.58188e-11	T cells	SNRPE
STAM	8.20516e-15	0.228362	0.639	0.686	1.64103e-11	T cells	STAM
C5orf63	1.13956e-14	0.0136202	0.669	0.735	2.27913e-11	T cells	C5orf63
IL6ST	1.14158e-14	0.149347	0.766	0.77	2.28316e-11	T cells	IL6ST
AARSD1	1.20337e-14	0.0227791	0.479	0.624	2.40674e-11	T cells	AARSD1
LYRM4	1.64668e-14	0.0272482	0.626	0.536	3.29337e-11	T cells	LYRM4
STK38L	1.65849e-14	0.0182791	0.607	0.687	3.31698e-11	T cells	STK38L
ZNF593	1.76302e-14	0.0437212	0.665	0.706	3.52604e-11	T cells	ZNF593
PYM1	1.88421e-14	0.00858894	0.552	0.651	3.76843e-11	T cells	PYM1
ANAPC15	2.25068e-14	0.0834492	0.602	0.714	4.50135e-11	T cells	ANAPC15
PGPEP1	2.37987e-14	0.0104759	0.426	0.564	4.75975e-11	T cells	PGPEP1
CBR3	2.45029e-14	0.0177075	0.511	0.647	4.90058e-11	T cells	CBR3
SETD9	2.88506e-14	0.0402475	0.443	0.565	5.77013e-11	T cells	SETD9
APPL1	3.10228e-14	0.00935145	0.586	0.689	6.20456e-11	T cells	APPL1
PLK2	3.79411e-14	0.0354179	0.681	0.785	7.58822e-11	T cells	PLK2
VAC14	4.47535e-14	0.000912626	0.503	0.562	8.9507e-11	T cells	VAC14
POLD3	5.19892e-14	0.00759535	0.663	0.668	1.03978e-10	T cells	POLD3
PTTG1	5.24118e-14	0.159873	0.536	0.679	1.04824e-10	T cells	PTTG1
NUP35	5.55053e-14	0.00507119	0.431	0.563	1.11011e-10	T cells	NUP35
ELP5	6.03827e-14	0.0513783	0.575	0.678	1.20765e-10	T cells	ELP5
DYM	6.56334e-14	0.0150828	0.588	0.695	1.31267e-10	T cells	DYM
CIAPIN1	7.56377e-14	0.0375754	0.57	0.736	1.51275e-10	T cells	CIAPIN1
LIAS	7.69175e-14	0.0142653	0.635	0.6	1.53835e-10	T cells	LIAS
FKBP7	9.7075e-14	0.047342	0.429	0.37	1.9415e-10	T cells	FKBP7
NR2C1	1.03985e-13	0.0477069	0.517	0.644	2.07971e-10	T cells	NR2C1
ACY1	1.23246e-13	0.0171716	0.355	0.494	2.46492e-10	T cells	ACY1
COPS9	1.34258e-13	0.292034	0.695	0.797	2.68516e-10	T cells	COPS9
SIRT6	1.64102e-13	0.0350063	0.521	0.529	3.28205e-10	T cells	SIRT6
ZNF701	1.96044e-13	0.0623673	0.454	0.654	3.92088e-10	T cells	ZNF701
DYNLL1	2.18827e-13	0.369254	0.799	0.889	4.37654e-10	T cells	DYNLL1
ANAPC10	2.31522e-13	0.0335062	0.571	0.699	4.63044e-10	T cells	ANAPC10
PPIL3	2.34953e-13	0.0528805	0.525	0.637	4.69906e-10	T cells	PPIL3
TDP1	2.38032e-13	0.00779764	0.526	0.661	4.76064e-10	T cells	TDP1
DYNC1LI1	2.43894e-13	0.0771271	0.504	0.655	4.87788e-10	T cells	DYNC1LI1
TRBV5-5	2.73446e-13	0.0302687	0.394	0.549	5.46891e-10	T cells	TRBV5-5
SCAPER	2.88914e-13	0.0567747	0.543	0.644	5.77828e-10	T cells	SCAPER
UBE2B	3.30922e-13	0.31444	0.805	0.887	6.61845e-10	T cells	UBE2B
TRDV1	3.55827e-13	0.181407	0.617	0.76	7.11653e-10	T cells	TRDV1
MT2A	3.80717e-13	0.0453622	0.45	0.565	7.61435e-10	T cells	MT2A
FAM118A	4.21076e-13	0.0729443	0.529	0.694	8.42151e-10	T cells	FAM118A
ZMAT5	4.43287e-13	0.0761483	0.696	0.803	8.86574e-10	T cells	ZMAT5
GPR108	4.56897e-13	0.0855806	0.626	0.652	9.13793e-10	T cells	GPR108
ARL13B	4.80271e-13	0.0148199	0.677	0.708	9.60542e-10	T cells	ARL13B
STIP1	4.83373e-13	0.126831	0.67	0.686	9.66746e-10	T cells	STIP1
MSL3	4.96501e-13	0.277249	0.672	0.698	9.93003e-10	T cells	MSL3
NFRKB	6.07932e-13	0.0181295	0.382	0.506	1.21586e-09	T cells	NFRKB
LINC00116	7.71955e-13	0.0806741	0.447	0.583	1.54391e-09	T cells	LINC00116
TCEAL8	7.78753e-13	0.045916	0.502	0.604	1.55751e-09	T cells	TCEAL8
NNT	8.70003e-13	0.0136257	0.364	0.492	1.74001e-09	T cells	NNT
IP6K2	9.41228e-13	0.156651	0.638	0.755	1.88246e-09	T cells	IP6K2
CAMTA1	1.13179e-12	0.0273276	0.657	0.73	2.26359e-09	T cells	CAMTA1
KATNBL1	1.26923e-12	0.0363084	0.601	0.724	2.53846e-09	T cells	KATNBL1
NEPRO	1.40715e-12	0.0808331	0.494	0.616	2.81431e-09	T cells	NEPRO
ABCC10	1.58818e-12	0.0481249	0.54	0.538	3.17636e-09	T cells	ABCC10
LYRM2	1.79261e-12	0.0121268	0.35	0.443	3.58522e-09	T cells	LYRM2
C1GALT1	1.8566e-12	0.126199	0.567	0.543	3.7132e-09	T cells	C1GALT1
MRPS7	1.93067e-12	0.0933	0.596	0.694	3.86135e-09	T cells	MRPS7
GPN2	2.0049e-12	0.0122524	0.658	0.747	4.00981e-09	T cells	GPN2
TRGV10	2.17057e-12	0.122408	0.552	0.679	4.34113e-09	T cells	TRGV10
EMC6	2.26058e-12	0.0128657	0.55	0.672	4.52116e-09	T cells	EMC6
RNF170	2.31622e-12	0.00778054	0.56	0.678	4.63244e-09	T cells	RNF170
TXNL4B	2.51029e-12	0.0338064	0.464	0.621	5.02057e-09	T cells	TXNL4B
NAP1L4	2.66206e-12	0.367614	0.74	0.789	5.32412e-09	T cells	NAP1L4
TRAPPC3	2.8259e-12	0.0740975	0.519	0.626	5.65179e-09	T cells	TRAPPC3
FLYWCH1	3.32098e-12	9.56308e-05	0.536	0.539	6.64196e-09	T cells	FLYWCH1
GSTZ1	3.40265e-12	0.00163853	0.434	0.551	6.8053e-09	T cells	GSTZ1
KIZ	3.69266e-12	0.0285132	0.612	0.694	7.38532e-09	T cells	KIZ
RNF187	3.88169e-12	0.031524	0.46	0.643	7.76338e-09	T cells	RNF187
DNAJC7	3.91048e-12	0.0116619	0.658	0.755	7.82096e-09	T cells	DNAJC7
TSG101	3.93404e-12	0.128261	0.583	0.718	7.86808e-09	T cells	TSG101
FHL1	4.55287e-12	0.00997844	0.461	0.416	9.10574e-09	T cells	FHL1
MED11	5.15154e-12	0.0222888	0.58	0.711	1.03031e-08	T cells	MED11
CTH	5.31743e-12	0.134735	0.508	0.481	1.06349e-08	T cells	CTH
EMSY	5.47481e-12	0.0993848	0.625	0.62	1.09496e-08	T cells	EMSY
FAM98A	6.76322e-12	0.0562178	0.747	0.766	1.35264e-08	T cells	FAM98A
KIAA1586	7.78789e-12	0.0310065	0.551	0.661	1.55758e-08	T cells	KIAA1586
GPR18	9.40323e-12	0.0321472	0.53	0.719	1.88065e-08	T cells	GPR18
SSBP4	9.64638e-12	0.0117062	0.584	0.75	1.92928e-08	T cells	SSBP4
CARS2	1.00565e-11	0.026495	0.689	0.681	2.01131e-08	T cells	CARS2
IMP4	1.07525e-11	0.0414593	0.505	0.61	2.1505e-08	T cells	IMP4
CDC27	1.1324e-11	0.0587336	0.535	0.636	2.2648e-08	T cells	CDC27
POLR2F	1.13982e-11	0.0517707	0.593	0.715	2.27965e-08	T cells	POLR2F
SAMD9L	1.17653e-11	0.170921	0.632	0.614	2.35307e-08	T cells	SAMD9L
RPAP3	1.28682e-11	0.0075554	0.609	0.712	2.57363e-08	T cells	RPAP3
TAF8	1.28832e-11	0.0304073	0.54	0.686	2.57664e-08	T cells	TAF8
C15orf40	1.38149e-11	0.0397646	0.538	0.675	2.76299e-08	T cells	C15orf40
PIK3R4	1.55302e-11	0.0183662	0.444	0.567	3.10604e-08	T cells	PIK3R4
SSSCA1	1.6305e-11	0.0322875	0.507	0.601	3.261e-08	T cells	SSSCA1
MRPL42	1.85109e-11	0.169457	0.552	0.679	3.70217e-08	T cells	MRPL42
POLB	1.9318e-11	0.0498598	0.488	0.61	3.8636e-08	T cells	POLB
INTS13	2.59641e-11	0.0943252	0.614	0.726	5.19282e-08	T cells	INTS13
PARP1	2.76072e-11	0.215153	0.674	0.759	5.52144e-08	T cells	PARP1
ARHGAP21	2.93501e-11	0.0814878	0.679	0.769	5.87003e-08	T cells	ARHGAP21
STK25	3.32439e-11	0.0278622	0.502	0.642	6.64879e-08	T cells	STK25
CLPP	3.43374e-11	0.0818156	0.529	0.656	6.86747e-08	T cells	CLPP
ZNF682	3.79094e-11	0.00935145	0.362	0.297	7.58188e-08	T cells	ZNF682
CRBN	4.05879e-11	0.295855	0.666	0.815	8.11758e-08	T cells	CRBN
FAHD1	4.19098e-11	0.0242326	0.468	0.609	8.38197e-08	T cells	FAHD1
DNAJC16	4.35556e-11	0.136998	0.675	0.696	8.71113e-08	T cells	DNAJC16
POP1	4.77104e-11	0.0823353	0.529	0.507	9.54208e-08	T cells	POP1
THYN1	4.8204e-11	0.12643	0.609	0.756	9.6408e-08	T cells	THYN1
H2AFJ	5.18188e-11	0.0142499	0.492	0.61	1.03638e-07	T cells	H2AFJ
ZNHIT3	5.68625e-11	0.189291	0.567	0.719	1.13725e-07	T cells	ZNHIT3
SDAD1	6.16932e-11	0.0920746	0.685	0.76	1.23386e-07	T cells	SDAD1
MRPL24	6.6159e-11	0.033273	0.584	0.659	1.32318e-07	T cells	MRPL24
SF3B3	7.49077e-11	0.0674451	0.603	0.589	1.49815e-07	T cells	SF3B3
SLMAP	8.60835e-11	0.0235159	0.561	0.685	1.72167e-07	T cells	SLMAP
CCT6A	8.72064e-11	0.119588	0.722	0.82	1.74413e-07	T cells	CCT6A
MBNL3	9.09294e-11	0.0926428	0.726	0.744	1.81859e-07	T cells	MBNL3
TUBGCP2	1.31881e-10	0.0216478	0.551	0.52	2.63762e-07	T cells	TUBGCP2
KNSTRN	1.34678e-10	0.0215998	0.486	0.622	2.69357e-07	T cells	KNSTRN
AMD1	1.35012e-10	0.173334	0.666	0.758	2.70023e-07	T cells	AMD1
CPNE7	1.35089e-10	0.0490032	0.597	0.753	2.70177e-07	T cells	CPNE7
COA6	1.3969e-10	0.203745	0.72	0.743	2.79379e-07	T cells	COA6
SMARCC2	1.41863e-10	0.0836309	0.57	0.699	2.83726e-07	T cells	SMARCC2
ABHD10	1.51133e-10	0.0477527	0.443	0.56	3.02266e-07	T cells	ABHD10
NUCB2	1.58981e-10	0.312514	0.704	0.797	3.17962e-07	T cells	NUCB2
MICU2	1.77499e-10	0.0247301	0.612	0.729	3.54997e-07	T cells	MICU2
UGP2	1.77734e-10	0.25112	0.738	0.726	3.55468e-07	T cells	UGP2
EXOC6	1.78371e-10	0.038678	0.672	0.71	3.56742e-07	T cells	EXOC6
AC244196.1	1.84656e-10	0.323186	0.569	0.711	3.69311e-07	T cells	AC244196.1
HMGN5	1.8829e-10	0.0247888	0.434	0.55	3.7658e-07	T cells	HMGN5
GNPTG	1.89593e-10	0.0762425	0.621	0.707	3.79185e-07	T cells	GNPTG
ECHDC2	2.01014e-10	0.0756525	0.609	0.696	4.02028e-07	T cells	ECHDC2
SMIM19	2.29724e-10	0.160478	0.664	0.745	4.59447e-07	T cells	SMIM19
LEF1	2.5616e-10	0.0310703	0.485	0.451	5.12321e-07	T cells	LEF1
STAU2	2.56322e-10	0.0361637	0.571	0.718	5.12644e-07	T cells	STAU2
TRAV4	2.96091e-10	0.131037	0.529	0.704	5.92182e-07	T cells	TRAV4
ATP23	3.25112e-10	0.0105702	0.583	0.673	6.50224e-07	T cells	ATP23
MLF1	3.52935e-10	0.145621	0.644	0.751	7.05869e-07	T cells	MLF1
SLF2	3.6741e-10	0.147297	0.677	0.738	7.34819e-07	T cells	SLF2
TAF10	4.45505e-10	0.0206382	0.504	0.632	8.9101e-07	T cells	TAF10
C14orf166	4.6419e-10	0.149378	0.678	0.769	9.2838e-07	T cells	C14orf166
PTRHD1	4.64258e-10	0.108715	0.639	0.639	9.28517e-07	T cells	PTRHD1
TCF12	5.93083e-10	0.0154621	0.629	0.625	1.18617e-06	T cells	TCF12
MT1F	7.42638e-10	0.0296446	0.465	0.557	1.48528e-06	T cells	MT1F
TXNDC9	7.43929e-10	0.0841492	0.675	0.704	1.48786e-06	T cells	TXNDC9
PWP1	7.70975e-10	0.0656418	0.615	0.744	1.54195e-06	T cells	PWP1
DNAJC2	7.71993e-10	0.0367669	0.499	0.599	1.54399e-06	T cells	DNAJC2
SCAMP2	8.87901e-10	0.0451067	0.66	0.745	1.7758e-06	T cells	SCAMP2
SERF1B	9.89713e-10	0.05084	0.578	0.683	1.97943e-06	T cells	SERF1B
PSMD9	1.04751e-09	0.202898	0.69	0.681	2.09502e-06	T cells	PSMD9
TMED3	1.08869e-09	0.0531298	0.562	0.648	2.17738e-06	T cells	TMED3
FRMD4B	1.11117e-09	0.201741	0.583	0.773	2.22234e-06	T cells	FRMD4B
COMMD3	1.13399e-09	0.0319821	0.691	0.769	2.26798e-06	T cells	COMMD3
MED31	1.27969e-09	0.09742	0.539	0.659	2.55938e-06	T cells	MED31
AIMP2	1.36566e-09	0.0199515	0.491	0.609	2.73132e-06	T cells	AIMP2
GGCT	1.4946e-09	0.0355509	0.46	0.397	2.9892e-06	T cells	GGCT
CDK7	1.53701e-09	0.0782194	0.472	0.559	3.07402e-06	T cells	CDK7
ZUFSP	1.60955e-09	0.022045	0.653	0.737	3.21909e-06	T cells	ZUFSP
LRRC37B	1.62359e-09	0.0634737	0.491	0.505	3.24718e-06	T cells	LRRC37B
TRAV12-1	1.63924e-09	0.0883835	0.581	0.697	3.27849e-06	T cells	TRAV12-1
TNFSF8	1.74524e-09	0.0735848	0.362	0.474	3.49047e-06	T cells	TNFSF8
TCHP	1.75597e-09	0.0137888	0.547	0.668	3.51193e-06	T cells	TCHP
TXN2	1.84676e-09	0.0482616	0.655	0.762	3.69351e-06	T cells	TXN2
TRAV19	1.89557e-09	0.0327338	0.536	0.597	3.79114e-06	T cells	TRAV19
QDPR	1.98978e-09	0.00995658	0.58	0.648	3.97957e-06	T cells	QDPR
DCTN1	2.11385e-09	0.133359	0.562	0.543	4.22769e-06	T cells	DCTN1
DNAJC17	2.17789e-09	0.0334944	0.685	0.686	4.35577e-06	T cells	DNAJC17
LPIN2	2.3931e-09	0.173233	0.609	0.662	4.78621e-06	T cells	LPIN2
INTS12	2.70855e-09	0.0137136	0.434	0.526	5.4171e-06	T cells	INTS12
PPP2R3C	3.32876e-09	0.144111	0.712	0.75	6.65752e-06	T cells	PPP2R3C
MPPE1	3.77463e-09	0.0494318	0.56	0.602	7.54926e-06	T cells	MPPE1
HOPX	4.24266e-09	0.444331	0.614	0.73	8.48532e-06	T cells	HOPX
DEAF1	4.29641e-09	0.0339056	0.365	0.485	8.59283e-06	T cells	DEAF1
HMGXB4	4.3257e-09	0.0411417	0.658	0.694	8.65141e-06	T cells	HMGXB4
GNB5	4.39768e-09	0.0304406	0.626	0.742	8.79537e-06	T cells	GNB5
TRGV7	4.43624e-09	0.0553633	0.569	0.659	8.87249e-06	T cells	TRGV7
TRBV5-4	4.86188e-09	0.0900995	0.544	0.63	9.72376e-06	T cells	TRBV5-4
ZNF780B	4.97628e-09	0.00275433	0.494	0.611	9.95255e-06	T cells	ZNF780B
SACS	5.58007e-09	0.0431937	0.518	0.532	1.11601e-05	T cells	SACS
SIKE1	5.81486e-09	0.0192057	0.691	0.791	1.16297e-05	T cells	SIKE1
MIS18BP1	5.92334e-09	0.00188888	0.722	0.806	1.18467e-05	T cells	MIS18BP1
POLE4	6.17309e-09	0.154131	0.661	0.649	1.23462e-05	T cells	POLE4
TUBD1	7.44604e-09	0.0101528	0.555	0.675	1.48921e-05	T cells	TUBD1
ZFAND6	8.15989e-09	0.0540344	0.709	0.783	1.63198e-05	T cells	ZFAND6
CASP6	8.32935e-09	0.0594674	0.587	0.747	1.66587e-05	T cells	CASP6
ACBD6	8.35585e-09	0.05319	0.665	0.673	1.67117e-05	T cells	ACBD6
UBE2K	9.32139e-09	0.222412	0.58	0.724	1.86428e-05	T cells	UBE2K
PCBD1	1.01323e-08	0.0171964	0.647	0.662	2.02645e-05	T cells	PCBD1
CCDC159	1.08736e-08	0.0383552	0.541	0.611	2.17471e-05	T cells	CCDC159
DDB2	1.17777e-08	0.0026778	0.608	0.755	2.35554e-05	T cells	DDB2
YBEY	1.48488e-08	0.040405	0.496	0.656	2.96977e-05	T cells	YBEY
ERCC5	1.49577e-08	0.416496	0.823	0.895	2.99154e-05	T cells	ERCC5
RNASEH2A	1.54018e-08	0.00024854	0.435	0.56	3.08035e-05	T cells	RNASEH2A
AC245088.2	1.56383e-08	0.163447	0.465	0.639	3.12767e-05	T cells	AC245088.2
RCBTB2	1.66031e-08	0.0271395	0.677	0.742	3.32061e-05	T cells	RCBTB2
COG3	1.8456e-08	0.097385	0.545	0.701	3.69119e-05	T cells	COG3
RFK	1.87058e-08	0.0173542	0.429	0.56	3.74117e-05	T cells	RFK
CFAP36	1.96015e-08	0.153139	0.514	0.546	3.92029e-05	T cells	CFAP36
ZNF644	1.98905e-08	0.30994	0.744	0.777	3.9781e-05	T cells	ZNF644
EMC3	2.01555e-08	0.25341	0.702	0.795	4.03111e-05	T cells	EMC3
ZHX1	2.04968e-08	0.0489483	0.632	0.715	4.09935e-05	T cells	ZHX1
BCL2L13	2.10825e-08	0.000548814	0.58	0.647	4.2165e-05	T cells	BCL2L13
SNX4	2.12853e-08	0.0910334	0.501	0.494	4.25707e-05	T cells	SNX4
BTLA	2.16607e-08	0.0598013	0.282	0.403	4.33215e-05	T cells	BTLA
C11orf49	2.17605e-08	0.00815468	0.611	0.742	4.35209e-05	T cells	C11orf49
TRAV14DV4	2.20541e-08	0.0559993	0.539	0.624	4.41082e-05	T cells	TRAV14DV4
PGM3	2.2366e-08	0.0510352	0.616	0.587	4.47321e-05	T cells	PGM3
FGFBP2	2.26166e-08	0.0733612	0.558	0.653	4.52333e-05	T cells	FGFBP2
DNLZ	2.56121e-08	0.00615121	0.548	0.628	5.12242e-05	T cells	DNLZ
C4orf48	2.60397e-08	0.162337	0.635	0.767	5.20795e-05	T cells	C4orf48
FMC1	2.769e-08	0.122907	0.729	0.787	5.53801e-05	T cells	FMC1
MIEN1	2.83487e-08	0.114428	0.557	0.658	5.66974e-05	T cells	MIEN1
APOC2	2.84985e-08	0.00223357	0.464	0.573	5.6997e-05	T cells	APOC2
PCIF1	3.29618e-08	0.15353	0.537	0.649	6.59235e-05	T cells	PCIF1
MRPS28	3.5218e-08	0.00284672	0.612	0.684	7.04361e-05	T cells	MRPS28
METTL26	3.81666e-08	0.195975	0.708	0.709	7.63331e-05	T cells	METTL26
TRDV3	3.89982e-08	0.0512641	0.493	0.555	7.79964e-05	T cells	TRDV3
COQ6	4.15375e-08	0.0142546	0.644	0.706	8.30749e-05	T cells	COQ6
NOL12	5.0414e-08	0.0309474	0.656	0.689	0.000100828	T cells	NOL12
TRAF3IP3	5.11641e-08	0.27391	0.652	0.659	0.000102328	T cells	TRAF3IP3
CXorf40B	6.66924e-08	0.099828	0.508	0.602	0.000133385	T cells	CXorf40B
POC5	6.84757e-08	0.0108287	0.549	0.696	0.000136951	T cells	POC5
RARS	6.86193e-08	0.0485695	0.614	0.742	0.000137239	T cells	RARS
FAM192A	6.98602e-08	0.112928	0.748	0.77	0.00013972	T cells	FAM192A
TRIAP1	7.25982e-08	0.0953863	0.552	0.677	0.000145196	T cells	TRIAP1
LRP5L	7.32216e-08	0.00258906	0.331	0.421	0.000146443	T cells	LRP5L
KLRC1	8.20148e-08	0.195325	0.596	0.677	0.00016403	T cells	KLRC1
BBS7	8.27735e-08	0.0301561	0.586	0.625	0.000165547	T cells	BBS7
ZNF420	8.56079e-08	0.0149039	0.52	0.52	0.000171216	T cells	ZNF420
C6orf203	8.82784e-08	0.0272431	0.486	0.468	0.000176557	T cells	C6orf203
RCHY1	9.51871e-08	0.0854166	0.581	0.601	0.000190374	T cells	RCHY1
KDM1A	9.97206e-08	0.0336525	0.529	0.67	0.000199441	T cells	KDM1A
S100PBP	1.10082e-07	0.0261296	0.542	0.662	0.000220164	T cells	S100PBP
PPP2CB	1.12707e-07	0.0888874	0.665	0.72	0.000225414	T cells	PPP2CB
VPS39	1.22484e-07	0.0345896	0.641	0.642	0.000244968	T cells	VPS39
PLGRKT	1.27857e-07	0.124724	0.625	0.7	0.000255715	T cells	PLGRKT
CRTAM	1.28536e-07	0.232881	0.622	0.755	0.000257073	T cells	CRTAM
YPEL3	1.38884e-07	0.0273696	0.601	0.683	0.000277767	T cells	YPEL3
FGFR1OP	1.39928e-07	0.0122594	0.447	0.571	0.000279855	T cells	FGFR1OP
ATG4A	1.4636e-07	0.0409255	0.645	0.667	0.000292721	T cells	ATG4A
TRAV5	1.47646e-07	0.130596	0.615	0.745	0.000295292	T cells	TRAV5
GNGT2	1.6619e-07	0.0200278	0.615	0.649	0.000332379	T cells	GNGT2
PDHA1	1.71378e-07	0.129897	0.613	0.7	0.000342757	T cells	PDHA1
STX12	1.76522e-07	0.0433033	0.61	0.672	0.000353043	T cells	STX12
THOC5	1.81168e-07	0.0100025	0.445	0.582	0.000362336	T cells	THOC5
HPF1	1.87774e-07	0.0819473	0.632	0.736	0.000375549	T cells	HPF1
NDUFAF1	2.27768e-07	0.0276648	0.537	0.506	0.000455535	T cells	NDUFAF1
IMPDH2	2.36232e-07	0.0287483	0.633	0.7	0.000472464	T cells	IMPDH2
ANXA11	2.52586e-07	0.0985883	0.543	0.675	0.000505173	T cells	ANXA11
PSTK	2.55331e-07	0.0666177	0.416	0.538	0.000510662	T cells	PSTK
SCO2	2.62018e-07	0.0505209	0.629	0.711	0.000524036	T cells	SCO2
VMP1	2.62581e-07	0.108466	0.771	0.836	0.000525163	T cells	VMP1
IL23A	2.6442e-07	0.036982	0.639	0.678	0.00052884	T cells	IL23A
BOLA3	3.07835e-07	0.203405	0.673	0.792	0.000615671	T cells	BOLA3
PLPP1	3.25185e-07	0.0871267	0.522	0.552	0.000650371	T cells	PLPP1
IMPACT	3.28073e-07	0.0117015	0.614	0.646	0.000656147	T cells	IMPACT
CCNH	3.89567e-07	0.483471	0.801	0.82	0.000779134	T cells	CCNH
RAB9A	3.99115e-07	0.20908	0.681	0.664	0.00079823	T cells	RAB9A
ENSA	4.0935e-07	0.158561	0.528	0.657	0.000818701	T cells	ENSA
RBPJ	4.132e-07	0.535329	0.687	0.726	0.0008264	T cells	RBPJ
FBXO6	4.22445e-07	0.0260827	0.632	0.716	0.000844891	T cells	FBXO6
TYW1	4.3455e-07	0.0585685	0.56	0.582	0.000869099	T cells	TYW1
C18orf21	4.48021e-07	0.14525	0.66	0.691	0.000896043	T cells	C18orf21
RSF1	4.69032e-07	0.131235	0.675	0.752	0.000938064	T cells	RSF1
FXN	4.69594e-07	0.0502496	0.568	0.645	0.000939187	T cells	FXN
GTPBP10	5.41794e-07	0.0303162	0.608	0.641	0.00108359	T cells	GTPBP10
RNASEK	5.84096e-07	0.0832592	0.659	0.751	0.00116819	T cells	RNASEK
ZCCHC10	6.53751e-07	0.0473662	0.764	0.823	0.0013075	T cells	ZCCHC10
CNOT7	7.53268e-07	0.132091	0.82	0.889	0.00150654	T cells	CNOT7
TRAPPC6A	7.691e-07	0.299388	0.62	0.731	0.0015382	T cells	TRAPPC6A
RBM19	8.02141e-07	0.0721735	0.655	0.696	0.00160428	T cells	RBM19
UTP23	9.96341e-07	0.224971	0.558	0.61	0.00199268	T cells	UTP23
PPCS	1.02897e-06	0.148088	0.606	0.685	0.00205794	T cells	PPCS
PUS7L	1.2657e-06	0.140568	0.602	0.594	0.0025314	T cells	PUS7L
PTCD3	1.29295e-06	0.140333	0.685	0.751	0.00258591	T cells	PTCD3
CCDC90B	1.3484e-06	0.0510011	0.575	0.534	0.0026968	T cells	CCDC90B
CENPX	1.46901e-06	0.0970689	0.606	0.552	0.00293801	T cells	CENPX
NOL11	1.56655e-06	0.110653	0.617	0.67	0.0031331	T cells	NOL11
MRPL13	1.57512e-06	0.0594241	0.663	0.743	0.00315024	T cells	MRPL13
PPP4R2	1.59416e-06	0.23764	0.663	0.679	0.00318833	T cells	PPP4R2
GLMN	1.67908e-06	0.112678	0.613	0.694	0.00335815	T cells	GLMN
CAPG	1.70899e-06	0.0195328	0.589	0.737	0.00341799	T cells	CAPG
AAMDC	1.73614e-06	0.0149643	0.559	0.627	0.00347227	T cells	AAMDC
HADH	1.76961e-06	0.00774228	0.58	0.553	0.00353922	T cells	HADH
CHMP5	1.82827e-06	0.0953484	0.62	0.633	0.00365653	T cells	CHMP5
MED16	1.93036e-06	0.0171064	0.419	0.471	0.00386072	T cells	MED16
TSEN54	1.93077e-06	0.144223	0.56	0.641	0.00386153	T cells	TSEN54
C19orf60	1.94872e-06	0.0158501	0.634	0.712	0.00389745	T cells	C19orf60
SCPEP1	2.03682e-06	0.0114751	0.714	0.708	0.00407365	T cells	SCPEP1
DERL2	2.06759e-06	0.323853	0.792	0.859	0.00413518	T cells	DERL2
C16orf62	2.11312e-06	0.0244079	0.389	0.472	0.00422624	T cells	C16orf62
ARL2	2.31868e-06	0.00460869	0.634	0.746	0.00463737	T cells	ARL2
ZSWIM7	2.32372e-06	0.0318127	0.619	0.575	0.00464743	T cells	ZSWIM7
TEFM	2.52064e-06	0.0713545	0.556	0.565	0.00504127	T cells	TEFM
ZNF286A	2.57131e-06	0.0419907	0.71	0.819	0.00514261	T cells	ZNF286A
AGA	2.7544e-06	0.0352694	0.653	0.734	0.00550881	T cells	AGA
RNF145	3.06723e-06	0.022454	0.462	0.569	0.00613445	T cells	RNF145
SUN1	3.15206e-06	0.083853	0.567	0.631	0.00630411	T cells	SUN1
ANKRD54	3.79306e-06	0.0414446	0.632	0.685	0.00758612	T cells	ANKRD54
ITPA	4.03501e-06	0.0596093	0.635	0.755	0.00807001	T cells	ITPA
MAK16	4.05935e-06	0.0371727	0.675	0.713	0.0081187	T cells	MAK16
IFT52	4.14998e-06	0.0180307	0.535	0.536	0.00829996	T cells	IFT52
NINJ2	4.38065e-06	0.0333092	0.512	0.636	0.0087613	T cells	NINJ2
ZFPL1	4.54441e-06	0.0724808	0.521	0.611	0.00908882	T cells	ZFPL1
TRAV38-2DV8	5.06911e-06	0.254023	0.612	0.762	0.0101382	T cells	TRAV38-2DV8
MPHOSPH6	5.09741e-06	0.0617429	0.63	0.742	0.0101948	T cells	MPHOSPH6
FAM217B	5.22941e-06	0.0440456	0.447	0.536	0.0104588	T cells	FAM217B
DCTN5	5.69114e-06	0.0484161	0.422	0.413	0.0113823	T cells	DCTN5
DCTN3	5.93956e-06	0.146672	0.666	0.762	0.0118791	T cells	DCTN3
IMMP1L	6.28199e-06	0.0466729	0.634	0.699	0.012564	T cells	IMMP1L
TMEM167A	6.40027e-06	0.130061	0.581	0.681	0.0128005	T cells	TMEM167A
ATR	7.06519e-06	0.101477	0.626	0.716	0.0141304	T cells	ATR
BCAP29	7.2361e-06	0.0490897	0.511	0.598	0.0144722	T cells	BCAP29
IRF9	7.73804e-06	0.0781248	0.646	0.688	0.0154761	T cells	IRF9
TMEM138	7.8828e-06	0.0300587	0.546	0.68	0.0157656	T cells	TMEM138
MAX	8.08764e-06	0.00560493	0.616	0.721	0.0161753	T cells	MAX
MTERF3	8.66069e-06	0.0522877	0.631	0.694	0.0173214	T cells	MTERF3
PIGH	9.22843e-06	0.0672966	0.563	0.679	0.0184569	T cells	PIGH
SMCO4	1.05064e-05	0.0018294	0.537	0.651	0.0210127	T cells	SMCO4
COASY	1.27632e-05	0.044904	0.582	0.674	0.0255264	T cells	COASY
PIEZO1	1.33201e-05	0.0440684	0.486	0.625	0.0266403	T cells	PIEZO1
TRBV19	1.39335e-05	0.0575071	0.539	0.64	0.027867	T cells	TRBV19
JPT1	1.44629e-05	0.0988432	0.632	0.764	0.0289257	T cells	JPT1
PITHD1	1.58983e-05	0.0648475	0.571	0.717	0.0317966	T cells	PITHD1
NUBP1	1.60809e-05	0.0132488	0.545	0.63	0.0321618	T cells	NUBP1
STX10	1.67003e-05	0.0535701	0.632	0.715	0.0334007	T cells	STX10
NADSYN1	1.71638e-05	0.0352561	0.483	0.574	0.0343276	T cells	NADSYN1
SOCS2	1.73731e-05	0.0265935	0.477	0.6	0.0347462	T cells	SOCS2
TIMMDC1	1.74805e-05	0.02257	0.602	0.661	0.034961	T cells	TIMMDC1
GTF2H1	1.78335e-05	0.0132336	0.584	0.567	0.0356671	T cells	GTF2H1
MOCS2	1.81817e-05	0.209748	0.557	0.681	0.0363634	T cells	MOCS2
ATF1	2.0192e-05	0.0455481	0.668	0.721	0.0403841	T cells	ATF1
CTDSPL2	2.13771e-05	0.133868	0.654	0.702	0.0427542	T cells	CTDSPL2
FBXO34	2.18307e-05	0.237484	0.716	0.794	0.0436614	T cells	FBXO34
C12orf4	2.22137e-05	0.0450813	0.635	0.696	0.0444274	T cells	C12orf4
HSD17B7	2.30243e-05	0.0946194	0.668	0.751	0.0460486	T cells	HSD17B7
LYSMD2	2.37198e-05	0.0561465	0.569	0.571	0.0474396	T cells	LYSMD2
ENDOV	2.60246e-05	0.0236066	0.503	0.597	0.0520492	T cells	ENDOV
TPRG1	2.73605e-05	0.0106572	0.447	0.553	0.0547209	T cells	TPRG1
ETFDH	2.81826e-05	0.0218077	0.638	0.693	0.0563652	T cells	ETFDH
DPY30	2.93204e-05	0.112535	0.71	0.786	0.0586409	T cells	DPY30
MRPL9	3.09737e-05	0.15721	0.657	0.655	0.0619475	T cells	MRPL9
EBLN2	3.16218e-05	0.022107	0.641	0.698	0.0632436	T cells	EBLN2
LAYN	3.18579e-05	0.175838	0.517	0.598	0.0637158	T cells	LAYN
MTHFS	3.26868e-05	0.0633296	0.645	0.713	0.0653737	T cells	MTHFS
EBP	3.29717e-05	0.287889	0.772	0.773	0.0659434	T cells	EBP
SFXN1	3.34096e-05	0.20494	0.532	0.64	0.0668191	T cells	SFXN1
RDH14	3.43491e-05	0.0305325	0.5	0.629	0.0686982	T cells	RDH14
TMEM216	3.49964e-05	0.0721691	0.525	0.639	0.0699929	T cells	TMEM216
LDHB	3.78538e-05	0.292087	0.751	0.833	0.0757077	T cells	LDHB
SLC25A28	3.95543e-05	0.0130672	0.626	0.688	0.0791087	T cells	SLC25A28
KPNB1	4.44288e-05	0.0390683	0.702	0.772	0.0888577	T cells	KPNB1
C14orf119	5.46899e-05	0.127276	0.7	0.755	0.10938	T cells	C14orf119
ZBTB38	5.53837e-05	0.212581	0.746	0.812	0.110767	T cells	ZBTB38
EXOSC10	5.92913e-05	0.0358868	0.683	0.759	0.118583	T cells	EXOSC10
TAMM41	6.21276e-05	0.00673442	0.588	0.637	0.124255	T cells	TAMM41
TRBV4-1	6.64372e-05	0.119184	0.614	0.741	0.132874	T cells	TRBV4-1
TRAPPC8	6.92474e-05	0.250296	0.606	0.646	0.138495	T cells	TRAPPC8
TAF1D	7.03831e-05	0.0698188	0.724	0.793	0.140766	T cells	TAF1D
GOLGA7	8.61733e-05	0.194516	0.608	0.726	0.172347	T cells	GOLGA7
ZNF638	8.90536e-05	0.0324424	0.666	0.729	0.178107	T cells	ZNF638
PPP1R7	9.06238e-05	0.0597053	0.621	0.704	0.181248	T cells	PPP1R7
TRAV26-1	9.11764e-05	0.0293539	0.368	0.432	0.182353	T cells	TRAV26-1
DCP1A	9.14266e-05	0.152072	0.71	0.725	0.182853	T cells	DCP1A
SLC9A9	9.1505e-05	0.0441866	0.544	0.7	0.18301	T cells	SLC9A9
MARK3	9.60509e-05	0.0103011	0.554	0.659	0.192102	T cells	MARK3
NOP2	0.000108888	0.0714992	0.62	0.696	0.217776	T cells	NOP2
APOBEC3H	0.000108917	0.159497	0.538	0.627	0.217835	T cells	APOBEC3H
VEZT	0.000110578	0.016718	0.662	0.616	0.221156	T cells	VEZT
ALG6	0.000112181	0.0251538	0.691	0.765	0.224361	T cells	ALG6
ZCCHC4	0.000112868	0.0176685	0.637	0.746	0.225737	T cells	ZCCHC4
TRGV3	0.000114968	0.0133384	0.486	0.535	0.229936	T cells	TRGV3
FRYL	0.000122967	0.118536	0.661	0.779	0.245934	T cells	FRYL
TBCK	0.000133533	0.0142193	0.475	0.586	0.267067	T cells	TBCK
SLC39A10	0.000135616	0.127836	0.577	0.697	0.271232	T cells	SLC39A10
ZBTB8OS	0.000138275	0.110716	0.709	0.774	0.27655	T cells	ZBTB8OS
REPS1	0.00013941	0.0630486	0.62	0.747	0.27882	T cells	REPS1
VPS37A	0.000141269	0.0449668	0.576	0.631	0.282538	T cells	VPS37A
NIPSNAP2	0.000152059	0.0823625	0.528	0.528	0.304118	T cells	NIPSNAP2
UQCRC2	0.000154197	0.0674303	0.585	0.674	0.308395	T cells	UQCRC2
RAD1	0.000158304	0.0630136	0.594	0.757	0.316609	T cells	RAD1
TMEM170A	0.000175422	0.165673	0.629	0.624	0.350845	T cells	TMEM170A
TRAPPC4	0.00018562	0.0970025	0.637	0.774	0.37124	T cells	TRAPPC4
UTS2	0.000190266	0.192738	0.59	0.771	0.380532	T cells	UTS2
MRPL47	0.000207752	0.078576	0.64	0.624	0.415504	T cells	MRPL47
BAIAP2	0.000208542	0.0117131	0.515	0.533	0.417085	T cells	BAIAP2
UMPS	0.000208687	0.0348236	0.611	0.701	0.417374	T cells	UMPS
BTD	0.00021578	0.0101912	0.592	0.665	0.43156	T cells	BTD
DRG1	0.00021985	0.0512993	0.557	0.531	0.439701	T cells	DRG1
ZNF267	0.000241048	0.00643019	0.576	0.701	0.482095	T cells	ZNF267
DUS1L	0.000245687	0.0216307	0.572	0.644	0.491374	T cells	DUS1L
HACD3	0.000249881	0.0655588	0.652	0.747	0.499761	T cells	HACD3
MRPL53	0.000254039	0.0322744	0.637	0.678	0.508077	T cells	MRPL53
SNRNP35	0.000258588	0.106397	0.65	0.717	0.517175	T cells	SNRNP35
SDHAF2	0.000270512	0.0832483	0.499	0.614	0.541023	T cells	SDHAF2
SFXN4	0.00027555	0.00134467	0.621	0.667	0.551099	T cells	SFXN4
HDHD2	0.000279052	0.0301383	0.475	0.581	0.558103	T cells	HDHD2
DKK3	0.000281042	0.0108494	0.562	0.624	0.562083	T cells	DKK3
TRIM22	0.00028421	0.229713	0.673	0.74	0.56842	T cells	TRIM22
BLOC1S5	0.000291972	0.0559045	0.605	0.647	0.583944	T cells	BLOC1S5
RNFT1	0.000322223	0.0471663	0.675	0.691	0.644446	T cells	RNFT1
CXorf40A	0.000328241	0.103334	0.704	0.728	0.656483	T cells	CXorf40A
CAMKMT	0.00033656	0.0447204	0.529	0.654	0.67312	T cells	CAMKMT
TMEM9	0.000342098	0.0499109	0.621	0.633	0.684196	T cells	TMEM9
HPGD	0.000350844	0.147681	0.585	0.761	0.701688	T cells	HPGD
CNBD2	0.000375333	0.0708378	0.441	0.433	0.750665	T cells	CNBD2
TRBV6-1	0.000376683	0.0413467	0.511	0.608	0.753365	T cells	TRBV6-1
SMC4	0.000380358	0.167383	0.747	0.809	0.760715	T cells	SMC4
PTS	0.00038118	0.0812186	0.524	0.614	0.76236	T cells	PTS
CA2	0.00038421	0.0410666	0.771	0.779	0.76842	T cells	CA2
TRIM21	0.000396478	0.0541188	0.437	0.471	0.792956	T cells	TRIM21
TRBV7-3	0.000421214	0.048349	0.54	0.685	0.842427	T cells	TRBV7-3
LAMTOR5	0.000429423	0.191904	0.787	0.824	0.858846	T cells	LAMTOR5
SMIM7	0.000462509	0.0863572	0.632	0.683	0.925018	T cells	SMIM7
HEATR5A	0.000464917	0.0423702	0.664	0.715	0.929834	T cells	HEATR5A
ANGEL2	0.000468163	0.0818705	0.494	0.606	0.936326	T cells	ANGEL2
PEMT	0.000469737	0.0388417	0.58	0.692	0.939474	T cells	PEMT
NUP93	0.000498818	0.0269215	0.498	0.618	0.997636	T cells	NUP93
COX10	0.000523753	0.0559568	0.499	0.505	1	T cells	COX10
COG5	0.000536467	0.0423614	0.609	0.682	1	T cells	COG5
RBM34	0.000587803	0.388843	0.716	0.758	1	T cells	RBM34
PMS1	0.000613047	0.0868961	0.679	0.673	1	T cells	PMS1
CMC2	0.000618434	0.0755582	0.729	0.775	1	T cells	CMC2
TRAV29DV5	0.000640572	0.112578	0.532	0.701	1	T cells	TRAV29DV5
MAL	0.000673644	0.0844032	0.524	0.63	1	T cells	MAL
THUMPD3	0.000691705	0.0575804	0.56	0.606	1	T cells	THUMPD3
PCID2	0.000766776	0.125033	0.545	0.637	1	T cells	PCID2
RPL22L1	0.000770133	0.0278947	0.635	0.67	1	T cells	RPL22L1
CENPK	0.000823482	0.0238342	0.647	0.689	1	T cells	CENPK
CASP1	0.000824271	0.158897	0.672	0.737	1	T cells	CASP1
PHAX	0.000853437	0.247178	0.633	0.764	1	T cells	PHAX
KLRD1	0.000906952	0.443277	0.578	0.665	1	T cells	KLRD1
CCDC66	0.000929076	0.229791	0.654	0.694	1	T cells	CCDC66
MKNK1	0.000988965	0.0329624	0.528	0.493	1	T cells	MKNK1
ASPSCR1	0.0011102	0.0298173	0.524	0.608	1	T cells	ASPSCR1
SAR1B	0.00117405	0.147566	0.718	0.766	1	T cells	SAR1B
EIF2D	0.00119503	0.0144219	0.652	0.72	1	T cells	EIF2D
GTF2B	0.00122966	0.14541	0.614	0.627	1	T cells	GTF2B
STAMBP	0.00127616	0.175044	0.607	0.618	1	T cells	STAMBP
SMUG1	0.00132124	0.0101594	0.66	0.666	1	T cells	SMUG1
MPRIP	0.00136236	0.0936572	0.604	0.69	1	T cells	MPRIP
TMEM68	0.00143982	0.0212443	0.596	0.576	1	T cells	TMEM68
HRAS	0.00165653	0.0216296	0.413	0.478	1	T cells	HRAS
ISY1	0.00170503	0.0848747	0.6	0.692	1	T cells	ISY1
MED9	0.00172977	0.0131392	0.433	0.533	1	T cells	MED9
COMMD4	0.00184131	0.0862549	0.586	0.668	1	T cells	COMMD4
TRBV29-1	0.00184807	0.0762368	0.496	0.575	1	T cells	TRBV29-1
NCBP3	0.00188481	0.0613529	0.576	0.673	1	T cells	NCBP3
CETN2	0.00201482	0.0283268	0.516	0.556	1	T cells	CETN2
INIP	0.00204639	0.182437	0.646	0.724	1	T cells	INIP
TAPT1	0.00214191	0.0123196	0.642	0.67	1	T cells	TAPT1
TYK2	0.00220381	0.0554305	0.47	0.548	1	T cells	TYK2
EBPL	0.00220654	0.00655737	0.572	0.644	1	T cells	EBPL
MPV17	0.00224339	0.108139	0.644	0.651	1	T cells	MPV17
HLTF	0.00231452	0.0526642	0.673	0.744	1	T cells	HLTF
AMZ2	0.002319	0.170949	0.667	0.737	1	T cells	AMZ2
MTERF4	0.00234715	0.01115	0.578	0.661	1	T cells	MTERF4
PKNOX1	0.00234716	0.0357403	0.54	0.655	1	T cells	PKNOX1
CSF2	0.00236844	0.115646	0.488	0.552	1	T cells	CSF2
CCDC32	0.0023982	0.123921	0.603	0.68	1	T cells	CCDC32
CARD8	0.00251876	0.144439	0.614	0.679	1	T cells	CARD8
SELENOW	0.00266268	0.196682	0.711	0.816	1	T cells	SELENOW
NIFK	0.00268187	0.0421791	0.69	0.729	1	T cells	NIFK
IWS1	0.00268452	0.154241	0.7	0.754	1	T cells	IWS1
PRPSAP1	0.00274251	0.0256736	0.599	0.627	1	T cells	PRPSAP1
TAOK3	0.00275715	0.0570435	0.641	0.736	1	T cells	TAOK3
C9orf85	0.00280559	0.100386	0.588	0.645	1	T cells	C9orf85
ING2	0.00291106	0.0356247	0.581	0.651	1	T cells	ING2
C11orf54	0.00300849	0.0119754	0.646	0.643	1	T cells	C11orf54
MRPL36	0.00303391	0.281147	0.648	0.746	1	T cells	MRPL36
ADH5	0.00308493	0.1028	0.598	0.69	1	T cells	ADH5
RBM18	0.00313863	0.126107	0.553	0.619	1	T cells	RBM18
SPG7	0.003252	3.76659e-05	0.558	0.583	1	T cells	SPG7
GLT8D1	0.00330935	0.00513017	0.504	0.479	1	T cells	GLT8D1
PIGL	0.00334296	0.0261579	0.503	0.577	1	T cells	PIGL
LSM1	0.00350548	0.121229	0.57	0.582	1	T cells	LSM1
TRDV2	0.00364957	0.0682506	0.553	0.692	1	T cells	TRDV2
C1orf50	0.00390989	0.012632	0.68	0.74	1	T cells	C1orf50
CUL5	0.00395652	0.0750912	0.689	0.771	1	T cells	CUL5
BAZ2B	0.00412898	0.00858919	0.762	0.726	1	T cells	BAZ2B
ZNF141	0.00416438	0.0447743	0.619	0.709	1	T cells	ZNF141
POP5	0.00444179	0.161247	0.644	0.66	1	T cells	POP5
SLU7	0.00458162	0.0675756	0.595	0.609	1	T cells	SLU7
RAB27A	0.00475687	0.331198	0.535	0.563	1	T cells	RAB27A
ZNF429	0.00484623	0.0264679	0.69	0.716	1	T cells	ZNF429
ATG12	0.00488437	0.174713	0.688	0.774	1	T cells	ATG12
GSTM3	0.0049572	0.103236	0.502	0.546	1	T cells	GSTM3
SSFA2	0.00505849	0.0483648	0.697	0.737	1	T cells	SSFA2
EMG1	0.00506568	0.0428046	0.471	0.527	1	T cells	EMG1
CD101	0.00539121	0.105095	0.55	0.658	1	T cells	CD101
GTF2E2	0.00549814	0.0535844	0.534	0.619	1	T cells	GTF2E2
NRDE2	0.00605462	0.00819373	0.511	0.526	1	T cells	NRDE2
CA5B	0.00628136	0.045287	0.559	0.629	1	T cells	CA5B
KIAA0391	0.00628818	0.0471199	0.619	0.738	1	T cells	KIAA0391
IL22	0.00641903	0.0679858	0.637	0.769	1	T cells	IL22
NUP37	0.00697231	0.00298015	0.493	0.558	1	T cells	NUP37
GTF2A2	0.00715677	0.213258	0.653	0.672	1	T cells	GTF2A2
MRPL12	0.00718908	0.038086	0.543	0.6	1	T cells	MRPL12
MRPS16	0.00729915	0.121569	0.563	0.609	1	T cells	MRPS16
PSMG1	0.0076031	0.0384202	0.562	0.63	1	T cells	PSMG1
TRAV12-2	0.00761369	0.0775519	0.441	0.49	1	T cells	TRAV12-2
CCAR1	0.00781664	0.147638	0.674	0.743	1	T cells	CCAR1
CCR1	0.00808341	0.00292618	0.561	0.683	1	T cells	CCR1
UIMC1	0.00830062	0.0138666	0.515	0.586	1	T cells	UIMC1
ACTR6	0.00838422	0.153482	0.622	0.7	1	T cells	ACTR6
PPP1R2	0.00866695	0.215879	0.643	0.726	1	T cells	PPP1R2
TMEM71	0.00871934	0.121208	0.646	0.803	1	T cells	TMEM71
NTAN1	0.0089053	0.034006	0.641	0.743	1	T cells	NTAN1
VTI1B	0.0091136	0.0584574	0.665	0.709	1	T cells	VTI1B
GOLGA8B	0.00925506	0.113747	0.762	0.825	1	T cells	GOLGA8B
TRMT13	0.00939287	0.0571602	0.671	0.728	1	T cells	TRMT13
JCHAIN	0	3.4004	1	0.996	0	B cells	JCHAIN
IGKC	0	2.86912	0.985	0.937	0	B cells	IGKC
IGHA1	0	2.2282	0.988	0.903	0	B cells	IGHA1
IGHA2	0	2.2198	0.984	0.957	0	B cells	IGHA2
MZB1	2.6075e-246	0.826451	0.888	0.786	5.21499e-243	B cells	MZB1
IGLC1	9.76655e-233	2.69393	0.989	0.944	1.95331e-229	B cells	IGLC1
IGLC2	1.28641e-215	2.58468	0.993	0.948	2.57281e-212	B cells	IGLC2
SSR4	1.28453e-192	1.18663	0.971	0.909	2.56907e-189	B cells	SSR4
IGLL5	7.23581e-181	1.10704	0.932	0.881	1.44716e-177	B cells	IGLL5
C4orf26	7.13542e-164	0.155006	0.792	0.685	1.42708e-160	B cells	C4orf26
MEI1	1.02567e-156	0.124147	0.783	0.537	2.05133e-153	B cells	MEI1
IGLC3	1.79019e-154	2.37383	0.968	0.904	3.58038e-151	B cells	IGLC3
ID1	4.28212e-147	0.0426873	0.773	0.654	8.56424e-144	B cells	ID1
IGHG1	5.06383e-133	2.25054	0.847	0.659	1.01277e-129	B cells	IGHG1
TCF4	9.03268e-131	0.453655	0.854	0.779	1.80654e-127	B cells	TCF4
TTC31	4.7427e-129	0.0130706	0.598	0.256	9.48539e-126	B cells	TTC31
C11orf24	3.26162e-124	0.0909725	0.769	0.633	6.52324e-121	B cells	C11orf24
SERPINI1	4.12167e-124	0.0476202	0.671	0.424	8.24334e-121	B cells	SERPINI1
DNAAF1	9.9622e-122	0.122418	0.718	0.584	1.99244e-118	B cells	DNAAF1
ID3	1.06161e-119	0.50366	0.859	0.737	2.12321e-116	B cells	ID3
IFT20	9.59039e-118	0.0215593	0.776	0.556	1.91808e-114	B cells	IFT20
COA5	3.24921e-116	0.0407767	0.763	0.538	6.49841e-113	B cells	COA5
ARL16	2.1275e-115	0.0189805	0.607	0.324	4.255e-112	B cells	ARL16
ZNF160	1.8903e-114	0.0218264	0.603	0.3	3.78061e-111	B cells	ZNF160
IGHG3	3.56047e-113	0.688279	0.729	0.492	7.12095e-110	B cells	IGHG3
SPINK2	5.50526e-113	0.389383	0.821	0.754	1.10105e-109	B cells	SPINK2
ZFP62	4.14808e-110	0.0141587	0.697	0.536	8.29617e-107	B cells	ZFP62
HIST1H2BD	7.28821e-109	0.113942	0.75	0.596	1.45764e-105	B cells	HIST1H2BD
CD74	7.75756e-108	0.588135	1	0.981	1.55151e-104	B cells	CD74
TMEM156	3.04922e-107	0.422717	0.835	0.714	6.09843e-104	B cells	TMEM156
EMC2	4.95457e-100	0.0111275	0.673	0.419	9.90914e-97	B cells	EMC2
HIST1H2BJ	4.67426e-94	0.0188449	0.659	0.488	9.34852e-91	B cells	HIST1H2BJ
IGHG2	3.07396e-93	1.857	0.715	0.517	6.14792e-90	B cells	IGHG2
IGHG4	1.49444e-92	0.903319	0.856	0.789	2.98889e-89	B cells	IGHG4
SLC15A3	6.46181e-92	0.0207046	0.78	0.7	1.29236e-88	B cells	SLC15A3
S100Z	1.4344e-88	0.0206295	0.69	0.579	2.86881e-85	B cells	S100Z
EPN2	3.96177e-86	0.0518808	0.662	0.536	7.92354e-83	B cells	EPN2
CCDC77	2.57372e-85	0.00870699	0.721	0.423	5.14743e-82	B cells	CCDC77
IMMP2L	9.06924e-85	0.129325	0.73	0.597	1.81385e-81	B cells	IMMP2L
RASGRP3	2.6841e-83	0.139393	0.729	0.67	5.36821e-80	B cells	RASGRP3
MS4A1	4.16766e-81	0.82625	0.858	0.792	8.33531e-78	B cells	MS4A1
ZNF493	1.1981e-80	0.00914423	0.61	0.355	2.39619e-77	B cells	ZNF493
HABP4	2.03234e-79	0.00583341	0.66	0.395	4.06468e-76	B cells	HABP4
ABHD4	1.75574e-77	0.0056943	0.666	0.452	3.51147e-74	B cells	ABHD4
BCL11A	1.35486e-76	0.687247	0.902	0.843	2.70972e-73	B cells	BCL11A
PAOX	5.89942e-76	0.0229859	0.704	0.666	1.17988e-72	B cells	PAOX
ATF6B	1.2972e-75	0.0206625	0.698	0.434	2.59441e-72	B cells	ATF6B
ELP6	1.59101e-75	0.0217125	0.703	0.498	3.18202e-72	B cells	ELP6
VPREB3	1.26185e-73	0.610786	0.79	0.782	2.52369e-70	B cells	VPREB3
RHBDD1	8.40013e-73	0.0444613	0.761	0.655	1.68003e-69	B cells	RHBDD1
FARP2	7.86363e-72	0.06367	0.651	0.483	1.57273e-68	B cells	FARP2
C11orf1	5.14191e-70	0.0325455	0.66	0.513	1.02838e-66	B cells	C11orf1
C8orf59	9.68111e-68	0.187602	0.805	0.657	1.93622e-64	B cells	C8orf59
ANG	2.76057e-66	0.0795738	0.758	0.779	5.52115e-63	B cells	ANG
PATL2	9.40144e-66	0.0352931	0.772	0.635	1.88029e-62	B cells	PATL2
RCE1	1.41527e-64	0.00407218	0.579	0.321	2.83054e-61	B cells	RCE1
POLR3H	2.41055e-64	0.00598191	0.629	0.382	4.82109e-61	B cells	POLR3H
FAM24B	2.68268e-64	0.0592343	0.678	0.496	5.36537e-61	B cells	FAM24B
RFT1	1.67646e-63	0.0352349	0.707	0.606	3.35292e-60	B cells	RFT1
PKIG	2.93929e-63	0.298789	0.711	0.561	5.87857e-60	B cells	PKIG
TMEM205	5.59304e-63	0.0750126	0.689	0.581	1.11861e-59	B cells	TMEM205
CHI3L2	3.19259e-62	0.0674706	0.707	0.623	6.38518e-59	B cells	CHI3L2
CCR7	5.80247e-62	0.491174	0.825	0.681	1.16049e-58	B cells	CCR7
EXOC7	2.22997e-61	0.00260614	0.707	0.477	4.45995e-58	B cells	EXOC7
SSR3	2.55931e-61	0.0405963	0.787	0.669	5.11861e-58	B cells	SSR3
GPS1	5.57331e-61	0.02115	0.754	0.591	1.11466e-57	B cells	GPS1
FBXO18	5.25972e-60	0.028274	0.623	0.399	1.05194e-56	B cells	FBXO18
LCORL	8.79477e-60	0.066022	0.695	0.581	1.75895e-56	B cells	LCORL
ING5	1.93322e-59	0.030875	0.641	0.417	3.86644e-56	B cells	ING5
TLR1	2.50447e-59	0.02301	0.622	0.421	5.00893e-56	B cells	TLR1
ZNF277	5.97782e-59	0.0587765	0.657	0.413	1.19556e-55	B cells	ZNF277
TUBB2A	3.39441e-58	0.00624648	0.634	0.428	6.78881e-55	B cells	TUBB2A
KLHL18	1.08546e-57	0.0335303	0.655	0.737	2.17092e-54	B cells	KLHL18
TIMM9	2.65466e-57	0.00471617	0.617	0.469	5.30932e-54	B cells	TIMM9
SUGP2	1.70495e-56	0.189611	0.817	0.72	3.40989e-53	B cells	SUGP2
FASTKD1	2.41506e-56	0.119807	0.778	0.65	4.83012e-53	B cells	FASTKD1
ARL1	2.72016e-56	0.203614	0.791	0.677	5.44033e-53	B cells	ARL1
GSDMD	9.85278e-56	0.00516742	0.671	0.435	1.97056e-52	B cells	GSDMD
ADAL	1.29397e-55	0.00586169	0.605	0.422	2.58794e-52	B cells	ADAL
BOD1	6.68704e-54	0.00782919	0.653	0.503	1.33741e-50	B cells	BOD1
CFP	6.97695e-54	0.00169231	0.533	0.349	1.39539e-50	B cells	CFP
DNLZ	2.88694e-53	0.00287898	0.7	0.519	5.77389e-50	B cells	DNLZ
SMAD5	4.46533e-53	0.01967	0.636	0.459	8.93065e-50	B cells	SMAD5
SGF29	4.58065e-53	0.0152745	0.635	0.434	9.1613e-50	B cells	SGF29
TXNL4A	3.13485e-51	0.0480794	0.713	0.53	6.26971e-48	B cells	TXNL4A
TCTN1	3.61094e-51	0.0405275	0.699	0.63	7.22188e-48	B cells	TCTN1
APOO	6.92418e-51	0.0563296	0.67	0.482	1.38484e-47	B cells	APOO
VPS51	8.76016e-51	0.00789704	0.584	0.356	1.75203e-47	B cells	VPS51
TMEM19	1.28554e-49	0.0587605	0.651	0.541	2.57108e-46	B cells	TMEM19
CORO1C	1.37487e-49	0.0894561	0.666	0.515	2.74973e-46	B cells	CORO1C
CDK14	1.51325e-49	0.0721953	0.699	0.682	3.02649e-46	B cells	CDK14
HIST1H4B	3.82468e-49	0.000614135	0.628	0.557	7.64935e-46	B cells	HIST1H4B
PCCB	4.59329e-49	0.0139641	0.666	0.465	9.18658e-46	B cells	PCCB
ZNF226	1.55758e-47	0.00840717	0.654	0.45	3.11516e-44	B cells	ZNF226
RNMT	1.69897e-47	0.0876501	0.778	0.575	3.39794e-44	B cells	RNMT
TUBE1	3.10547e-47	0.0125328	0.694	0.567	6.21094e-44	B cells	TUBE1
WDYHV1	3.5926e-47	0.00373093	0.587	0.384	7.18521e-44	B cells	WDYHV1
SLC39A4	5.42281e-47	0.00319007	0.714	0.615	1.08456e-43	B cells	SLC39A4
C5orf63	2.38405e-46	0.00360084	0.707	0.7	4.76809e-43	B cells	C5orf63
IFFO2	5.75054e-46	0.00250626	0.501	0.326	1.15011e-42	B cells	IFFO2
C6orf226	1.31821e-45	0.00285064	0.644	0.536	2.63642e-42	B cells	C6orf226
HIST1H2BC	1.70293e-45	0.14064	0.637	0.509	3.40586e-42	B cells	HIST1H2BC
ANKZF1	4.52223e-45	0.00514231	0.739	0.604	9.04446e-42	B cells	ANKZF1
METTL18	5.74313e-45	0.0295652	0.585	0.435	1.14863e-41	B cells	METTL18
AARS	2.15283e-43	0.0155572	0.764	0.69	4.30565e-40	B cells	AARS
IGHM	2.74822e-43	0.891593	0.749	0.672	5.49643e-40	B cells	IGHM
SAT2	3.01265e-43	0.0256376	0.636	0.505	6.0253e-40	B cells	SAT2
TMEM256	1.46476e-42	0.0520755	0.666	0.491	2.92952e-39	B cells	TMEM256
SGO1	8.28875e-42	2.23772e-05	0.665	0.733	1.65775e-38	B cells	SGO1
GAR1	3.92069e-39	0.0236066	0.635	0.473	7.84139e-36	B cells	GAR1
YBX3	4.04807e-39	0.088162	0.658	0.534	8.09615e-36	B cells	YBX3
METTL21A	9.02959e-38	0.136211	0.787	0.731	1.80592e-34	B cells	METTL21A
RBM28	1.33522e-37	0.0217389	0.696	0.475	2.67044e-34	B cells	RBM28
ALG13	1.68345e-36	0.0950405	0.774	0.632	3.36689e-33	B cells	ALG13
CTTNBP2NL	2.05069e-36	0.0682275	0.596	0.425	4.10138e-33	B cells	CTTNBP2NL
GGPS1	3.9062e-36	0.00155331	0.737	0.516	7.81241e-33	B cells	GGPS1
METTL23	4.15077e-36	0.0643294	0.678	0.533	8.30154e-33	B cells	METTL23
MS4A2	4.20774e-36	0.0174224	0.77	0.675	8.41549e-33	B cells	MS4A2
CEP192	8.83995e-36	0.0088319	0.578	0.685	1.76799e-32	B cells	CEP192
AK6	8.86524e-36	0.129602	0.744	0.635	1.77305e-32	B cells	AK6
ANKAR	9.22927e-36	0.0014842	0.68	0.538	1.84585e-32	B cells	ANKAR
TMEM243	1.14356e-35	0.0514776	0.777	0.654	2.28712e-32	B cells	TMEM243
INSIG2	1.53505e-35	0.0247261	0.642	0.51	3.07009e-32	B cells	INSIG2
CTSH	1.9643e-34	0.0841178	0.73	0.644	3.92859e-31	B cells	CTSH
TRIM37	1.9915e-34	0.000488266	0.714	0.506	3.98301e-31	B cells	TRIM37
GNPNAT1	2.12023e-34	0.0235786	0.777	0.683	4.24047e-31	B cells	GNPNAT1
MED30	2.53814e-33	0.032192	0.693	0.55	5.07629e-30	B cells	MED30
CCL28	4.76367e-33	0.00529331	0.726	0.56	9.52734e-30	B cells	CCL28
GORAB	4.74105e-32	0.0250579	0.581	0.47	9.48209e-29	B cells	GORAB
ZBTB17	5.15974e-32	0.0597576	0.672	0.531	1.03195e-28	B cells	ZBTB17
RPL22L1	5.59959e-32	0.0195807	0.725	0.607	1.11992e-28	B cells	RPL22L1
TIGD6	6.04496e-32	0.00290874	0.753	0.635	1.20899e-28	B cells	TIGD6
CLSTN3	1.07727e-31	0.0120119	0.694	0.588	2.15455e-28	B cells	CLSTN3
NDUFAF6	1.75265e-30	0.0128049	0.534	0.39	3.50531e-27	B cells	NDUFAF6
NUP88	1.8746e-30	0.14664	0.757	0.632	3.74921e-27	B cells	NUP88
MRRF	6.65717e-30	0.00748641	0.658	0.542	1.33143e-26	B cells	MRRF
BTD	1.99782e-29	0.000221124	0.704	0.582	3.99563e-26	B cells	BTD
SERTAD3	9.49075e-29	0.0286105	0.631	0.468	1.89815e-25	B cells	SERTAD3
TYW3	1.25285e-28	0.0218718	0.732	0.541	2.5057e-25	B cells	TYW3
IDH3A	1.45031e-28	0.030025	0.703	0.599	2.90062e-25	B cells	IDH3A
PARP2	1.14266e-27	0.0233181	0.469	0.346	2.28532e-24	B cells	PARP2
MT1G	2.13361e-27	0.199146	0.592	0.487	4.26721e-24	B cells	MT1G
HIST2H2AA3	8.06075e-27	0.0767342	0.717	0.617	1.61215e-23	B cells	HIST2H2AA3
KIAA0100	1.43253e-26	0.0430241	0.661	0.562	2.86506e-23	B cells	KIAA0100
MIF4GD	1.66236e-26	0.00776261	0.714	0.584	3.32473e-23	B cells	MIF4GD
MRPS34	3.6782e-26	0.0270337	0.611	0.675	7.35641e-23	B cells	MRPS34
PPOX	7.33991e-26	0.00668896	0.52	0.399	1.46798e-22	B cells	PPOX
NLRP2	1.72239e-25	0.0100578	0.744	0.583	3.44477e-22	B cells	NLRP2
ATP5G1	2.65284e-24	0.35746	0.846	0.778	5.30567e-21	B cells	ATP5G1
ATP6V0A1	5.17991e-24	0.0275225	0.587	0.515	1.03598e-20	B cells	ATP6V0A1
GLCE	9.50583e-24	0.00726013	0.592	0.44	1.90117e-20	B cells	GLCE
UQCC2	1.02465e-23	0.0890601	0.764	0.644	2.0493e-20	B cells	UQCC2
ZNF583	1.23081e-23	0.0091997	0.671	0.553	2.46162e-20	B cells	ZNF583
ARL14EP	3.34965e-23	0.155268	0.699	0.585	6.6993e-20	B cells	ARL14EP
GLA	3.58716e-23	0.224232	0.713	0.683	7.17432e-20	B cells	GLA
PARP6	7.40117e-23	0.00695797	0.588	0.415	1.48023e-19	B cells	PARP6
ATP23	1.38558e-22	0.00269802	0.681	0.596	2.77115e-19	B cells	ATP23
AK9	1.40198e-22	0.0345039	0.756	0.616	2.80396e-19	B cells	AK9
BAZ2B	1.9782e-22	0.0111356	0.686	0.779	3.95641e-19	B cells	BAZ2B
C15orf40	1.52639e-21	0.00163096	0.69	0.556	3.05278e-18	B cells	C15orf40
MED7	5.23265e-21	0.0169709	0.713	0.537	1.04653e-17	B cells	MED7
MGLL	1.77412e-20	0.00837846	0.69	0.556	3.54824e-17	B cells	MGLL
CEACAM7	2.4214e-20	0.037021	0.8	0.739	4.84281e-17	B cells	CEACAM7
MRPL38	7.42435e-20	0.0193651	0.595	0.492	1.48487e-16	B cells	MRPL38
MRPL35	1.58764e-19	0.01929	0.502	0.367	3.17528e-16	B cells	MRPL35
GAK	2.10543e-19	0.0175031	0.568	0.455	4.21086e-16	B cells	GAK
BBS4	2.46283e-19	0.0143862	0.769	0.684	4.92566e-16	B cells	BBS4
RMDN1	4.09763e-19	0.0247983	0.747	0.652	8.19526e-16	B cells	RMDN1
HIST1H2BN	4.83778e-19	0.0050191	0.687	0.542	9.67556e-16	B cells	HIST1H2BN
SUPT4H1	5.5786e-18	0.0269999	0.659	0.506	1.11572e-14	B cells	SUPT4H1
HIST1H2AE	6.4937e-18	0.0202444	0.506	0.427	1.29874e-14	B cells	HIST1H2AE
SAT1	9.75257e-18	0.0324439	0.987	0.982	1.95051e-14	B cells	SAT1
USP44	1.25894e-17	0.0294435	0.766	0.659	2.51787e-14	B cells	USP44
KNTC1	1.83089e-17	0.0324947	0.69	0.695	3.66179e-14	B cells	KNTC1
IVD	2.81083e-17	0.091505	0.644	0.512	5.62165e-14	B cells	IVD
MTG1	3.11271e-17	0.0351605	0.696	0.572	6.22541e-14	B cells	MTG1
MRM2	4.03187e-17	0.0143986	0.671	0.542	8.06374e-14	B cells	MRM2
MFSD11	6.82087e-17	0.0510126	0.652	0.567	1.36417e-13	B cells	MFSD11
CEP70	8.08893e-17	0.0136143	0.678	0.545	1.61779e-13	B cells	CEP70
CD72	9.47566e-17	0.174037	0.651	0.538	1.89513e-13	B cells	CD72
C3orf14	1.12773e-16	0.026333	0.679	0.528	2.25545e-13	B cells	C3orf14
SPIN2B	1.36555e-16	0.0076904	0.618	0.525	2.73111e-13	B cells	SPIN2B
TUBD1	1.62177e-16	0.00732558	0.691	0.569	3.24354e-13	B cells	TUBD1
COQ10A	7.48155e-16	0.0198712	0.673	0.602	1.49631e-12	B cells	COQ10A
NGLY1	1.10039e-15	0.108176	0.74	0.674	2.20077e-12	B cells	NGLY1
EFHC1	1.16315e-15	0.0620128	0.727	0.734	2.32631e-12	B cells	EFHC1
WDR53	1.13641e-14	0.193711	0.582	0.456	2.27283e-11	B cells	WDR53
MPP6	1.43666e-14	0.0670217	0.608	0.552	2.87332e-11	B cells	MPP6
CASZ1	2.433e-14	0.0129571	0.659	0.542	4.86601e-11	B cells	CASZ1
HIST1H2BB	4.26641e-14	0.00754594	0.387	0.25	8.53281e-11	B cells	HIST1H2BB
IFT22	4.98863e-14	0.000550031	0.411	0.308	9.97726e-11	B cells	IFT22
FAM177B	5.7454e-14	0.11738	0.757	0.746	1.14908e-10	B cells	FAM177B
EIF1B	6.67938e-14	0.0921215	0.764	0.697	1.33588e-10	B cells	EIF1B
DCAF13	1.04853e-13	0.0142602	0.731	0.622	2.09706e-10	B cells	DCAF13
DGKA	1.44797e-13	0.0216107	0.759	0.653	2.89595e-10	B cells	DGKA
CEP170	4.04833e-13	0.107624	0.649	0.586	8.09665e-10	B cells	CEP170
GGH	5.57914e-13	0.0279909	0.67	0.612	1.11583e-09	B cells	GGH
MTERF4	5.83027e-13	0.000906479	0.683	0.581	1.16605e-09	B cells	MTERF4
SMIM20	6.38277e-13	0.0104026	0.541	0.623	1.27655e-09	B cells	SMIM20
UBE2F	1.1908e-12	0.318736	0.744	0.618	2.3816e-09	B cells	UBE2F
DTNBP1	1.47233e-12	0.0445315	0.69	0.591	2.94466e-09	B cells	DTNBP1
RNF121	1.50203e-12	0.0328729	0.58	0.547	3.00406e-09	B cells	RNF121
SECISBP2L	1.5772e-12	0.0965173	0.735	0.685	3.1544e-09	B cells	SECISBP2L
CTSZ	2.30736e-12	0.0115153	0.406	0.305	4.61472e-09	B cells	CTSZ
RIDA	4.87244e-12	0.0274107	0.686	0.614	9.74488e-09	B cells	RIDA
CLECL1	6.67309e-12	0.0201845	0.532	0.628	1.33462e-08	B cells	CLECL1
TAF9	6.93343e-12	0.0251443	0.718	0.653	1.38669e-08	B cells	TAF9
THAP2	7.51158e-12	0.0397988	0.702	0.676	1.50232e-08	B cells	THAP2
DNAJC18	8.19015e-12	0.000533514	0.685	0.575	1.63803e-08	B cells	DNAJC18
GIGYF2	9.77013e-12	0.0142816	0.636	0.559	1.95403e-08	B cells	GIGYF2
TOMM6	1.01035e-11	0.0717275	0.75	0.643	2.0207e-08	B cells	TOMM6
LYPLAL1	1.04405e-11	0.0153652	0.684	0.748	2.0881e-08	B cells	LYPLAL1
SMIM14	1.12043e-11	0.21707	0.804	0.819	2.24085e-08	B cells	SMIM14
INO80C	1.21767e-11	0.0138226	0.708	0.64	2.43535e-08	B cells	INO80C
C12orf45	1.30426e-11	0.0752056	0.68	0.666	2.60851e-08	B cells	C12orf45
HDHD3	1.83584e-11	0.0103066	0.674	0.572	3.67168e-08	B cells	HDHD3
MIS18BP1	5.81331e-11	0.0269672	0.822	0.728	1.16266e-07	B cells	MIS18BP1
PSMD10	7.45357e-11	0.00252684	0.64	0.522	1.49071e-07	B cells	PSMD10
PPP1R21	1.03703e-10	0.0135057	0.741	0.599	2.07407e-07	B cells	PPP1R21
CYB5D2	1.9651e-10	0.0743175	0.679	0.639	3.93019e-07	B cells	CYB5D2
MTRF1	2.40114e-10	0.0259467	0.693	0.673	4.80229e-07	B cells	MTRF1
METTL8	2.52296e-10	0.0287744	0.7	0.602	5.04592e-07	B cells	METTL8
TM9SF1	4.2295e-10	0.0430945	0.753	0.685	8.459e-07	B cells	TM9SF1
ZNF395	5.75206e-10	0.0124824	0.543	0.467	1.15041e-06	B cells	ZNF395
CXXC5	8.04165e-10	0.00317905	0.616	0.557	1.60833e-06	B cells	CXXC5
AC068631.2	1.22118e-09	0.00565777	0.659	0.578	2.44236e-06	B cells	AC068631.2
C12orf42	1.44313e-09	0.0358866	0.461	0.528	2.88625e-06	B cells	C12orf42
PRCD	1.48667e-09	0.0603847	0.696	0.642	2.97333e-06	B cells	PRCD
EXOSC4	1.62613e-09	0.0189186	0.641	0.539	3.25226e-06	B cells	EXOSC4
EMC6	2.33453e-09	0.000692154	0.681	0.569	4.66906e-06	B cells	EMC6
C16orf70	2.64097e-09	0.0201584	0.633	0.606	5.28195e-06	B cells	C16orf70
CASD1	4.04014e-09	0.00663971	0.571	0.487	8.08029e-06	B cells	CASD1
RASGRP2	5.64001e-09	0.00625696	0.436	0.311	1.128e-05	B cells	RASGRP2
C12orf43	5.6781e-09	0.00274725	0.692	0.587	1.13562e-05	B cells	C12orf43
PIGP	9.30642e-09	0.0762634	0.652	0.623	1.86128e-05	B cells	PIGP
CD200	9.81398e-09	0.0125108	0.622	0.563	1.9628e-05	B cells	CD200
TRAV1-2	1.82731e-08	0.0195976	0.779	0.627	3.65462e-05	B cells	TRAV1-2
YARS2	1.89009e-08	0.0341068	0.739	0.653	3.78019e-05	B cells	YARS2
CHD9	1.92311e-08	0.0900808	0.702	0.686	3.84622e-05	B cells	CHD9
MAPK8	4.26252e-08	0.0407782	0.633	0.576	8.52505e-05	B cells	MAPK8
NDUFB10	9.59353e-08	0.399155	0.767	0.702	0.000191871	B cells	NDUFB10
BFSP2	1.16029e-07	0.0140349	0.647	0.564	0.000232058	B cells	BFSP2
GOLT1B	1.3873e-07	0.0410091	0.592	0.512	0.000277459	B cells	GOLT1B
SSPN	1.77384e-07	0.0852403	0.594	0.667	0.000354768	B cells	SSPN
RRAS2	2.3055e-07	0.00945848	0.498	0.562	0.000461099	B cells	RRAS2
ZNF880	3.89641e-07	0.00956213	0.66	0.616	0.000779283	B cells	ZNF880
SPG7	4.3305e-07	0.0122115	0.572	0.57	0.0008661	B cells	SPG7
HIBCH	4.92615e-07	0.0230639	0.33	0.399	0.00098523	B cells	HIBCH
MOSPD1	5.12576e-07	0.0367394	0.621	0.564	0.00102515	B cells	MOSPD1
SNX8	5.58791e-07	0.00703696	0.607	0.645	0.00111758	B cells	SNX8
IL1RN	1.15092e-06	0.0344737	0.433	0.336	0.00230184	B cells	IL1RN
ARHGAP24	1.33187e-06	0.16112	0.781	0.782	0.00266374	B cells	ARHGAP24
UBE3B	3.20803e-06	0.0465075	0.589	0.499	0.00641606	B cells	UBE3B
MILR1	5.64084e-06	0.00290017	0.765	0.697	0.0112817	B cells	MILR1
TCL1A	7.91659e-06	0.0403386	0.657	0.621	0.0158332	B cells	TCL1A
TCEAL1	1.02135e-05	0.00305695	0.684	0.689	0.020427	B cells	TCEAL1
HOMER1	1.56779e-05	0.0651788	0.796	0.719	0.0313559	B cells	HOMER1
ELL3	2.14253e-05	0.0294588	0.598	0.546	0.0428506	B cells	ELL3
BEX2	2.18369e-05	0.0106283	0.476	0.515	0.0436739	B cells	BEX2
SLCO4A1	2.8645e-05	0.00637017	0.707	0.627	0.05729	B cells	SLCO4A1
GUCA2A	4.16821e-05	0.102031	0.602	0.618	0.0833643	B cells	GUCA2A
GMDS	5.54586e-05	0.0602585	0.595	0.562	0.110917	B cells	GMDS
GABARAPL2	7.57721e-05	0.00239059	0.719	0.601	0.151544	B cells	GABARAPL2
TDP1	8.50306e-05	0.00902435	0.668	0.549	0.170061	B cells	TDP1
L3HYPDH	8.88117e-05	0.0333611	0.411	0.508	0.177623	B cells	L3HYPDH
CCL22	9.88929e-05	0.0645069	0.727	0.726	0.197786	B cells	CCL22
MRPL23	0.000204524	0.0266795	0.618	0.587	0.409049	B cells	MRPL23
ZNF814	0.000209768	0.0107205	0.709	0.652	0.419536	B cells	ZNF814
GARS	0.000228518	0.03797	0.655	0.59	0.457037	B cells	GARS
MUTYH	0.000254562	0.0542179	0.659	0.66	0.509124	B cells	MUTYH
ITFG1	0.000462159	0.136333	0.737	0.708	0.924319	B cells	ITFG1
FUNDC1	0.000480769	0.0123572	0.464	0.433	0.961539	B cells	FUNDC1
AMY2B	0.000526311	0.00510718	0.701	0.631	1	B cells	AMY2B
SNRNP25	0.000658234	0.07848	0.7	0.655	1	B cells	SNRNP25
STAG3	0.000707203	0.130674	0.686	0.688	1	B cells	STAG3
SERPINB8	0.000744198	0.00308111	0.648	0.592	1	B cells	SERPINB8
SLC9B2	0.000841694	0.021914	0.259	0.22	1	B cells	SLC9B2
FANCD2	0.001147	0.061625	0.779	0.74	1	B cells	FANCD2
OXSM	0.00152669	0.00103709	0.67	0.605	1	B cells	OXSM
FBXO9	0.00160924	0.0099873	0.555	0.495	1	B cells	FBXO9
TATDN1	0.00188161	0.0222305	0.669	0.624	1	B cells	TATDN1
ZNF286A	0.00270425	0.00845098	0.808	0.739	1	B cells	ZNF286A
TRNAU1AP	0.00279225	0.030051	0.715	0.638	1	B cells	TRNAU1AP
NUP35	0.00310051	0.00214748	0.53	0.478	1	B cells	NUP35
FAM60A	0.00310821	0.203098	0.71	0.697	1	B cells	FAM60A
WASHC4	0.00378102	0.00794282	0.785	0.759	1	B cells	WASHC4
PIGB	0.0043395	0.0121919	0.577	0.505	1	B cells	PIGB
KRT19	0.00475621	0.00845753	0.467	0.44	1	B cells	KRT19
CHD7	0.00491942	0.0335473	0.71	0.687	1	B cells	CHD7
CTAGE5	0.00513922	0.00127791	0.686	0.673	1	B cells	CTAGE5
DYNC1LI2	0.00687147	0.0181926	0.558	0.566	1	B cells	DYNC1LI2
SMYD3	0.00875126	0.00154814	0.712	0.63	1	B cells	SMYD3
LYZ	5.2711e-181	4.83944	0.985	0.866	1.05422e-177	Myeloid cells	LYZ
AIF1	1.55353e-177	2.94041	0.976	0.775	3.10705e-174	Myeloid cells	AIF1
MS4A6A	8.76206e-154	1.82032	0.946	0.745	1.75241e-150	Myeloid cells	MS4A6A
C1QB	1.25231e-150	1.72506	0.938	0.731	2.50462e-147	Myeloid cells	C1QB
RAB31	1.68381e-150	1.00401	0.952	0.663	3.36762e-147	Myeloid cells	RAB31
FCER1G	5.4105e-148	2.51825	0.97	0.789	1.0821e-144	Myeloid cells	FCER1G
LST1	1.06147e-146	1.98649	0.943	0.753	2.12294e-143	Myeloid cells	LST1
APOC1	1.2684e-145	1.44418	0.926	0.602	2.53681e-142	Myeloid cells	APOC1
GSN	3.46068e-145	1.14758	0.964	0.653	6.92137e-142	Myeloid cells	GSN
S100A8	3.77999e-145	1.15169	0.917	0.718	7.55997e-142	Myeloid cells	S100A8
C1QA	2.17109e-137	1.58694	0.917	0.731	4.34217e-134	Myeloid cells	C1QA
CST3	2.13345e-135	1.63184	0.932	0.811	4.26691e-132	Myeloid cells	CST3
C1orf162	8.44148e-135	0.699789	0.92	0.715	1.6883e-131	Myeloid cells	C1orf162
CXCL8	6.37681e-130	2.54929	0.929	0.656	1.27536e-126	Myeloid cells	CXCL8
C1orf54	6.56642e-129	0.997563	0.896	0.634	1.31328e-125	Myeloid cells	C1orf54
CCL2	1.46277e-126	1.67714	0.89	0.615	2.92554e-123	Myeloid cells	CCL2
TCEAL9	7.85988e-121	0.447788	0.893	0.649	1.57198e-117	Myeloid cells	TCEAL9
PLAUR	1.94051e-119	2.15663	0.92	0.786	3.88102e-116	Myeloid cells	PLAUR
MGST2	8.94084e-116	0.688574	0.872	0.545	1.78817e-112	Myeloid cells	MGST2
P4HTM	1.53849e-113	0.103204	0.866	0.5	3.07699e-110	Myeloid cells	P4HTM
S100B	1.8255e-113	1.10698	0.893	0.786	3.651e-110	Myeloid cells	S100B
HSPB1	3.81914e-111	1.25499	0.967	0.839	7.63828e-108	Myeloid cells	HSPB1
CXCL2	2.9975e-110	2.30159	0.893	0.627	5.99501e-107	Myeloid cells	CXCL2
SOD2	1.43446e-109	1.92948	0.932	0.806	2.86892e-106	Myeloid cells	SOD2
TMEM176A	6.90816e-109	0.619387	0.845	0.597	1.38163e-105	Myeloid cells	TMEM176A
BLVRA	1.41514e-107	0.395305	0.902	0.551	2.83027e-104	Myeloid cells	BLVRA
RNASE6	8.26172e-106	1.18426	0.89	0.76	1.65234e-102	Myeloid cells	RNASE6
TIMP1	1.39554e-103	1.83345	0.905	0.651	2.79109e-100	Myeloid cells	TIMP1
CD86	2.39008e-97	0.960848	0.884	0.629	4.78016e-94	Myeloid cells	CD86
COMT	3.62471e-96	0.486034	0.893	0.631	7.24943e-93	Myeloid cells	COMT
SPAG5	1.94849e-95	0.0552056	0.833	0.433	3.89699e-92	Myeloid cells	SPAG5
ST20	4.83385e-94	0.41928	0.839	0.533	9.6677e-91	Myeloid cells	ST20
CXCL10	6.43595e-94	0.493869	0.815	0.437	1.28719e-90	Myeloid cells	CXCL10
MICAL2	4.82871e-93	0.156346	0.869	0.646	9.65742e-90	Myeloid cells	MICAL2
CD74	9.2121e-93	1.52734	0.997	0.988	1.84242e-89	Myeloid cells	CD74
MICA	1.389e-92	0.0575602	0.812	0.454	2.778e-89	Myeloid cells	MICA
CEP57L1	1.02633e-91	0.0647617	0.83	0.561	2.05265e-88	Myeloid cells	CEP57L1
B4GALT4	2.99193e-91	0.182308	0.83	0.537	5.98387e-88	Myeloid cells	B4GALT4
MS4A7	7.67594e-91	1.19966	0.848	0.729	1.53519e-87	Myeloid cells	MS4A7
RCBTB2	8.67511e-91	0.123618	0.881	0.699	1.73502e-87	Myeloid cells	RCBTB2
TGFBI	9.21854e-88	0.827769	0.848	0.712	1.84371e-84	Myeloid cells	TGFBI
BCL2A1	9.6867e-88	1.58283	0.911	0.755	1.93734e-84	Myeloid cells	BCL2A1
CD163	4.46155e-87	1.41168	0.827	0.7	8.92311e-84	Myeloid cells	CD163
ZNF28	6.39261e-87	0.337205	0.824	0.41	1.27852e-83	Myeloid cells	ZNF28
PRC1	1.94505e-86	0.280061	0.881	0.648	3.8901e-83	Myeloid cells	PRC1
SLC25A14	3.48752e-86	0.0471451	0.804	0.434	6.97505e-83	Myeloid cells	SLC25A14
COA3	1.499e-84	0.568481	0.908	0.592	2.99799e-81	Myeloid cells	COA3
C3orf14	2.45251e-84	0.130279	0.848	0.569	4.90503e-81	Myeloid cells	C3orf14
CCL18	3.14077e-84	0.361607	0.83	0.603	6.28153e-81	Myeloid cells	CCL18
MKKS	3.95068e-84	0.446191	0.878	0.584	7.90137e-81	Myeloid cells	MKKS
NUDT14	1.01546e-83	0.0499845	0.854	0.598	2.03092e-80	Myeloid cells	NUDT14
CPVL	3.65318e-83	1.03194	0.854	0.747	7.30635e-80	Myeloid cells	CPVL
INTS12	2.50347e-82	0.107719	0.83	0.458	5.00693e-79	Myeloid cells	INTS12
PARP6	3.25607e-82	0.145711	0.827	0.459	6.51213e-79	Myeloid cells	PARP6
PLSCR1	3.29748e-82	0.90983	0.866	0.594	6.59495e-79	Myeloid cells	PLSCR1
ZFAND2A	1.19658e-81	0.45536	0.961	0.806	2.39316e-78	Myeloid cells	ZFAND2A
TARBP1	1.30805e-81	0.0486701	0.86	0.624	2.6161e-78	Myeloid cells	TARBP1
HSPA1A	2.26692e-81	0.856192	0.982	0.894	4.53384e-78	Myeloid cells	HSPA1A
MICU1	4.84319e-81	0.223261	0.869	0.651	9.68638e-78	Myeloid cells	MICU1
NADSYN1	6.23158e-81	0.0591122	0.839	0.509	1.24632e-77	Myeloid cells	NADSYN1
SAT1	7.88315e-81	1.46824	0.991	0.984	1.57663e-77	Myeloid cells	SAT1
FTH1	9.79149e-81	1.26367	0.985	0.988	1.9583e-77	Myeloid cells	FTH1
RNASE1	1.01996e-80	1.76799	0.839	0.651	2.03992e-77	Myeloid cells	RNASE1
EBPL	1.31859e-79	0.0679	0.839	0.593	2.63719e-76	Myeloid cells	EBPL
CCR1	5.96805e-79	0.114276	0.824	0.61	1.19361e-75	Myeloid cells	CCR1
MAGOHB	8.75376e-79	0.100536	0.872	0.671	1.75075e-75	Myeloid cells	MAGOHB
PYM1	1.33156e-78	0.313809	0.848	0.586	2.66313e-75	Myeloid cells	PYM1
TPM1	1.80298e-78	0.194188	0.824	0.582	3.60595e-75	Myeloid cells	TPM1
HIBCH	2.04576e-78	0.0403293	0.798	0.344	4.09152e-75	Myeloid cells	HIBCH
NPC2	2.66091e-78	1.59644	0.89	0.766	5.32183e-75	Myeloid cells	NPC2
HDAC9	2.96858e-78	0.277226	0.884	0.711	5.93717e-75	Myeloid cells	HDAC9
TM2D2	1.16837e-77	0.278299	0.86	0.592	2.33674e-74	Myeloid cells	TM2D2
CDKL1	2.84493e-77	0.127452	0.863	0.66	5.68986e-74	Myeloid cells	CDKL1
WDR41	3.40839e-77	0.0698779	0.869	0.589	6.81678e-74	Myeloid cells	WDR41
SART1	3.75898e-77	0.259036	0.848	0.677	7.51796e-74	Myeloid cells	SART1
CLEC4E	1.86689e-76	0.340104	0.78	0.548	3.73377e-73	Myeloid cells	CLEC4E
PAFAH1B3	1.90616e-76	0.0739261	0.842	0.578	3.81233e-73	Myeloid cells	PAFAH1B3
MRPL48	7.5815e-76	0.174187	0.902	0.722	1.5163e-72	Myeloid cells	MRPL48
STX4	4.2332e-75	0.381024	0.795	0.47	8.46641e-72	Myeloid cells	STX4
PLK2	7.71592e-75	0.127417	0.875	0.725	1.54318e-71	Myeloid cells	PLK2
CETN2	1.81706e-74	0.116146	0.812	0.518	3.63411e-71	Myeloid cells	CETN2
COMTD1	1.95664e-74	0.0723607	0.774	0.435	3.91329e-71	Myeloid cells	COMTD1
ZMAT5	2.51532e-73	0.0608512	0.887	0.742	5.03063e-70	Myeloid cells	ZMAT5
SMUG1	1.27045e-72	0.0537082	0.863	0.65	2.54091e-69	Myeloid cells	SMUG1
CCT4	1.38562e-72	0.496271	0.905	0.682	2.77124e-69	Myeloid cells	CCT4
NHP2	1.50189e-72	0.374655	0.911	0.632	3.00379e-69	Myeloid cells	NHP2
CIZ1	2.52142e-72	0.105035	0.842	0.591	5.04284e-69	Myeloid cells	CIZ1
CA2	6.09442e-72	0.277364	0.875	0.769	1.21888e-68	Myeloid cells	CA2
DUSP23	1.62146e-71	0.23763	0.863	0.605	3.24291e-68	Myeloid cells	DUSP23
EGR1	1.77889e-71	0.849019	0.997	0.966	3.55779e-68	Myeloid cells	EGR1
LGALS1	9.96652e-71	1.58065	0.967	0.849	1.9933e-67	Myeloid cells	LGALS1
RPP40	1.55576e-70	0.0411276	0.804	0.495	3.11152e-67	Myeloid cells	RPP40
TPRKB	1.57154e-70	0.287273	0.896	0.638	3.14307e-67	Myeloid cells	TPRKB
S100A10	3.78859e-70	1.1449	0.949	0.785	7.57718e-67	Myeloid cells	S100A10
HSD17B4	1.17772e-68	0.44497	0.842	0.68	2.35544e-65	Myeloid cells	HSD17B4
HAUS7	1.62843e-68	0.159053	0.857	0.656	3.25687e-65	Myeloid cells	HAUS7
FAM217B	2.61385e-67	0.0231848	0.845	0.469	5.22769e-64	Myeloid cells	FAM217B
PDCD2L	1.0883e-66	0.299325	0.783	0.495	2.17661e-63	Myeloid cells	PDCD2L
ATP6V1D	1.22212e-66	0.32889	0.908	0.725	2.44424e-63	Myeloid cells	ATP6V1D
MED11	1.67064e-66	0.0593214	0.875	0.632	3.34128e-63	Myeloid cells	MED11
LAMTOR1	1.69044e-66	0.153006	0.899	0.642	3.38087e-63	Myeloid cells	LAMTOR1
C3	1.80148e-66	0.398577	0.741	0.472	3.60297e-63	Myeloid cells	C3
TATDN1	1.82056e-66	0.0323298	0.881	0.625	3.64111e-63	Myeloid cells	TATDN1
MMP12	2.24817e-65	1.40835	0.759	0.465	4.49633e-62	Myeloid cells	MMP12
MILR1	3.82066e-65	0.162813	0.789	0.719	7.64131e-62	Myeloid cells	MILR1
CTSH	4.15411e-65	0.987551	0.86	0.665	8.30821e-62	Myeloid cells	CTSH
SNRPE	5.56924e-65	0.532625	0.917	0.664	1.11385e-61	Myeloid cells	SNRPE
TTC4	3.29625e-64	0.0336641	0.821	0.511	6.59251e-61	Myeloid cells	TTC4
VTI1B	6.59713e-64	0.190647	0.887	0.674	1.31943e-60	Myeloid cells	VTI1B
CCDC159	6.73964e-64	0.0992177	0.801	0.562	1.34793e-60	Myeloid cells	CCDC159
TNFSF13B	7.37669e-64	0.627239	0.824	0.677	1.47534e-60	Myeloid cells	TNFSF13B
SHCBP1	1.49886e-63	0.00826814	0.693	0.225	2.99772e-60	Myeloid cells	SHCBP1
ARL2	3.50826e-63	0.184415	0.866	0.68	7.01653e-60	Myeloid cells	ARL2
CETN3	4.36085e-63	0.0378128	0.863	0.671	8.72169e-60	Myeloid cells	CETN3
HEATR5A	1.08825e-62	0.193293	0.863	0.678	2.1765e-59	Myeloid cells	HEATR5A
SNX12	1.67464e-62	0.0762539	0.86	0.673	3.34927e-59	Myeloid cells	SNX12
G0S2	1.86431e-62	1.67873	0.774	0.511	3.72862e-59	Myeloid cells	G0S2
TCEA2	1.08568e-61	0.0723218	0.762	0.385	2.17136e-58	Myeloid cells	TCEA2
PPIP5K2	1.33991e-61	0.0904431	0.89	0.724	2.67981e-58	Myeloid cells	PPIP5K2
FAHD1	7.38467e-61	0.0546458	0.81	0.522	1.47693e-57	Myeloid cells	FAHD1
GLUL	1.14566e-60	0.964999	0.804	0.638	2.29131e-57	Myeloid cells	GLUL
AKR1A1	2.20656e-60	0.724023	0.878	0.692	4.41312e-57	Myeloid cells	AKR1A1
DSCR3	4.40956e-60	0.0351961	0.866	0.593	8.81911e-57	Myeloid cells	DSCR3
DDX56	5.5948e-60	0.107708	0.804	0.535	1.11896e-56	Myeloid cells	DDX56
CARD19	8.07967e-60	0.23348	0.783	0.531	1.61593e-56	Myeloid cells	CARD19
CCNB1IP1	1.50606e-59	0.0974582	0.798	0.571	3.01213e-56	Myeloid cells	CCNB1IP1
GTSF1	1.71116e-59	0.272617	0.839	0.672	3.42233e-56	Myeloid cells	GTSF1
SCAMP3	8.36267e-58	0.189002	0.89	0.636	1.67253e-54	Myeloid cells	SCAMP3
SSBP4	1.10198e-57	0.194907	0.821	0.659	2.20396e-54	Myeloid cells	SSBP4
EXOSC4	1.15132e-57	0.144461	0.815	0.562	2.30264e-54	Myeloid cells	EXOSC4
TMEM71	1.25518e-57	0.00679498	0.869	0.717	2.51036e-54	Myeloid cells	TMEM71
CENPK	1.73852e-57	0.0328879	0.89	0.654	3.47704e-54	Myeloid cells	CENPK
NDUFS3	3.20193e-57	0.139756	0.848	0.629	6.40385e-54	Myeloid cells	NDUFS3
ZCCHC17	5.68162e-57	0.0414521	0.902	0.719	1.13632e-53	Myeloid cells	ZCCHC17
RAB11A	6.19835e-57	0.323499	0.872	0.657	1.23967e-53	Myeloid cells	RAB11A
CD300A	8.88481e-57	0.364203	0.747	0.462	1.77696e-53	Myeloid cells	CD300A
CD1C	1.5209e-56	0.41174	0.812	0.745	3.0418e-53	Myeloid cells	CD1C
BANF1	2.14246e-56	0.304885	0.914	0.749	4.28493e-53	Myeloid cells	BANF1
KATNBL1	2.3794e-56	0.041981	0.866	0.65	4.7588e-53	Myeloid cells	KATNBL1
TMEM218	2.81784e-56	0.0859701	0.81	0.688	5.63569e-53	Myeloid cells	TMEM218
CCDC115	3.23166e-56	0.100911	0.881	0.648	6.46331e-53	Myeloid cells	CCDC115
METTL12	3.90226e-56	0.0272089	0.833	0.565	7.80453e-53	Myeloid cells	METTL12
CAPG	5.19436e-56	0.776456	0.869	0.651	1.03887e-52	Myeloid cells	CAPG
CALCOCO1	9.87505e-56	0.0305369	0.872	0.605	1.97501e-52	Myeloid cells	CALCOCO1
NAA20	1.14103e-55	0.108956	0.86	0.602	2.28206e-52	Myeloid cells	NAA20
KNSTRN	1.41411e-55	0.00917451	0.827	0.538	2.82822e-52	Myeloid cells	KNSTRN
SERPINB6	1.58479e-55	0.249312	0.801	0.68	3.16958e-52	Myeloid cells	SERPINB6
DERA	1.64468e-55	0.175904	0.81	0.618	3.28937e-52	Myeloid cells	DERA
AAMDC	1.96442e-55	0.0988021	0.827	0.578	3.92883e-52	Myeloid cells	AAMDC
COMMD9	2.10474e-55	0.250212	0.801	0.584	4.20949e-52	Myeloid cells	COMMD9
KMO	3.17163e-55	0.435533	0.759	0.59	6.34326e-52	Myeloid cells	KMO
C15orf48	4.79823e-55	1.1648	0.756	0.503	9.59646e-52	Myeloid cells	C15orf48
ATXN10	7.01782e-55	0.167142	0.854	0.654	1.40356e-51	Myeloid cells	ATXN10
C16orf70	7.54915e-55	0.0214039	0.827	0.602	1.50983e-51	Myeloid cells	C16orf70
CLTA	1.28118e-54	0.605371	0.851	0.647	2.56236e-51	Myeloid cells	CLTA
NT5C	2.02326e-54	0.224878	0.753	0.414	4.04652e-51	Myeloid cells	NT5C
MRPL13	2.09631e-54	0.290905	0.878	0.693	4.19261e-51	Myeloid cells	MRPL13
SKA2	2.98797e-54	0.161452	0.946	0.794	5.97595e-51	Myeloid cells	SKA2
FAM26F	2.1883e-53	0.702424	0.789	0.65	4.37661e-50	Myeloid cells	FAM26F
GNGT2	3.37716e-53	0.217441	0.815	0.62	6.75432e-50	Myeloid cells	GNGT2
ANG	7.62583e-53	0.00695234	0.851	0.766	1.52517e-49	Myeloid cells	ANG
EIF3M	8.75485e-53	0.185989	0.929	0.76	1.75097e-49	Myeloid cells	EIF3M
VPS8	1.18809e-52	0.0596247	0.795	0.627	2.37619e-49	Myeloid cells	VPS8
AHSA1	1.8109e-52	0.0148785	0.949	0.824	3.6218e-49	Myeloid cells	AHSA1
DDRGK1	2.97046e-52	0.110187	0.833	0.573	5.94092e-49	Myeloid cells	DDRGK1
GLRX5	3.9857e-52	0.108848	0.872	0.681	7.9714e-49	Myeloid cells	GLRX5
KLHL18	4.79151e-52	0.271059	0.881	0.693	9.58303e-49	Myeloid cells	KLHL18
C11orf54	6.29769e-52	0.0700815	0.821	0.632	1.25954e-48	Myeloid cells	C11orf54
CPNE3	1.60905e-51	0.279305	0.875	0.696	3.2181e-48	Myeloid cells	CPNE3
IFI6	2.0121e-51	1.31809	0.97	0.957	4.0242e-48	Myeloid cells	IFI6
PAN2	8.14659e-51	0.0114872	0.792	0.469	1.62932e-47	Myeloid cells	PAN2
TSPO	1.28735e-50	0.26556	0.845	0.622	2.5747e-47	Myeloid cells	TSPO
KYNU	2.82991e-50	0.561555	0.798	0.698	5.65982e-47	Myeloid cells	KYNU
MRM2	2.88609e-50	0.169049	0.833	0.576	5.77219e-47	Myeloid cells	MRM2
TRAPPC3	2.99118e-50	0.128204	0.795	0.559	5.98236e-47	Myeloid cells	TRAPPC3
KLF13	3.27525e-50	0.308119	0.866	0.635	6.55051e-47	Myeloid cells	KLF13
PCBD1	3.41152e-50	0.176881	0.842	0.642	6.82304e-47	Myeloid cells	PCBD1
TMEM141	5.31591e-50	0.109238	0.795	0.645	1.06318e-46	Myeloid cells	TMEM141
FGFR1OP	9.71531e-50	0.031108	0.188	0.532	1.94306e-46	Myeloid cells	FGFR1OP
TAF10	9.97367e-50	0.187827	0.792	0.555	1.99473e-46	Myeloid cells	TAF10
GFER	1.35954e-49	0.00709233	0.845	0.697	2.71908e-46	Myeloid cells	GFER
IL1B	1.76339e-49	1.45942	0.762	0.617	3.52679e-46	Myeloid cells	IL1B
EMC3	1.97966e-49	0.00936929	0.929	0.737	3.95932e-46	Myeloid cells	EMC3
STX10	2.36504e-49	0.0513816	0.848	0.663	4.73007e-46	Myeloid cells	STX10
MAP2K2	2.41388e-49	0.205267	0.839	0.652	4.82775e-46	Myeloid cells	MAP2K2
SENP1	2.46169e-49	0.124846	0.863	0.696	4.92338e-46	Myeloid cells	SENP1
CENPX	2.99197e-49	0.162293	0.833	0.561	5.98395e-46	Myeloid cells	CENPX
NAA10	3.83666e-49	0.098073	0.83	0.647	7.67333e-46	Myeloid cells	NAA10
DRAM2	6.65516e-49	0.183861	0.866	0.674	1.33103e-45	Myeloid cells	DRAM2
S100A13	2.48646e-48	0.087099	0.771	0.539	4.97293e-45	Myeloid cells	S100A13
MRPS23	3.11208e-48	0.0552993	0.81	0.482	6.22417e-45	Myeloid cells	MRPS23
SHKBP1	3.88998e-48	0.230096	0.738	0.491	7.77996e-45	Myeloid cells	SHKBP1
RAB11FIP2	4.75544e-48	0.123325	0.384	0.711	9.51089e-45	Myeloid cells	RAB11FIP2
PIK3C3	4.86454e-48	0.020451	0.824	0.605	9.72908e-45	Myeloid cells	PIK3C3
PPIL2	7.51932e-48	0.0109751	0.789	0.469	1.50386e-44	Myeloid cells	PPIL2
IFI27	9.19493e-48	1.07579	0.854	0.666	1.83899e-44	Myeloid cells	IFI27
NDUFB3	2.39219e-47	0.528146	0.905	0.719	4.78438e-44	Myeloid cells	NDUFB3
NNT	3.52301e-47	0.0222352	0.756	0.407	7.04603e-44	Myeloid cells	NNT
HSD17B11	3.53369e-47	0.261167	0.854	0.661	7.06738e-44	Myeloid cells	HSD17B11
ATF7IP2	4.95259e-47	0.232477	0.842	0.695	9.90518e-44	Myeloid cells	ATF7IP2
FNTA	7.04178e-47	0.09605	0.812	0.532	1.40836e-43	Myeloid cells	FNTA
MPP1	1.02036e-46	0.362916	0.756	0.629	2.04072e-43	Myeloid cells	MPP1
OXLD1	1.42067e-46	0.0195284	0.729	0.414	2.84134e-43	Myeloid cells	OXLD1
NDUFB7	2.47583e-46	0.219348	0.929	0.732	4.95165e-43	Myeloid cells	NDUFB7
CXCL1	4.79433e-46	0.684455	0.726	0.588	9.58866e-43	Myeloid cells	CXCL1
PPP1R21	7.9493e-46	0.0621142	0.818	0.643	1.58986e-42	Myeloid cells	PPP1R21
QPCT	1.15192e-45	0.137392	0.866	0.684	2.30385e-42	Myeloid cells	QPCT
SLC35D2	1.21239e-45	0.0193928	0.741	0.436	2.42477e-42	Myeloid cells	SLC35D2
SLC25A28	1.24477e-45	0.0288002	0.827	0.646	2.48954e-42	Myeloid cells	SLC25A28
GK	1.56618e-45	0.392815	0.771	0.525	3.13237e-42	Myeloid cells	GK
BORCS8	6.19975e-45	0.0782411	0.759	0.597	1.23995e-41	Myeloid cells	BORCS8
LIN7B	9.75293e-45	0.0136808	0.839	0.593	1.95059e-41	Myeloid cells	LIN7B
C8orf76	9.90262e-45	0.055147	0.795	0.58	1.98052e-41	Myeloid cells	C8orf76
MRPS26	1.51895e-44	0.11123	0.783	0.559	3.03791e-41	Myeloid cells	MRPS26
PRR14L	1.75376e-44	0.0130777	0.845	0.634	3.50752e-41	Myeloid cells	PRR14L
RER1	3.07796e-44	0.309694	0.872	0.675	6.15592e-41	Myeloid cells	RER1
PIGP	4.95886e-44	0.0901071	0.833	0.621	9.91773e-41	Myeloid cells	PIGP
H2AFJ	1.48915e-43	0.361924	0.804	0.536	2.9783e-40	Myeloid cells	H2AFJ
CCDC25	1.65258e-43	0.0670287	0.824	0.546	3.30517e-40	Myeloid cells	CCDC25
HAUS8	1.6855e-43	0.00238235	0.81	0.581	3.37099e-40	Myeloid cells	HAUS8
ZNF317	2.32223e-43	0.0459092	0.818	0.597	4.64446e-40	Myeloid cells	ZNF317
ANKAR	2.85363e-43	0.0409295	0.765	0.581	5.70727e-40	Myeloid cells	ANKAR
SVBP	3.3959e-43	0.226784	0.818	0.621	6.79181e-40	Myeloid cells	SVBP
MRPL21	5.85983e-43	0.0939391	0.845	0.618	1.17197e-39	Myeloid cells	MRPL21
SNAPIN	6.84797e-43	0.105347	0.839	0.597	1.36959e-39	Myeloid cells	SNAPIN
USP32	8.37015e-43	0.0332599	0.72	0.427	1.67403e-39	Myeloid cells	USP32
TCEAL1	1.38127e-42	0.0747371	0.881	0.674	2.76255e-39	Myeloid cells	TCEAL1
SOS1	1.98048e-42	0.0694846	0.857	0.744	3.96096e-39	Myeloid cells	SOS1
APLP2	1.99747e-42	0.557263	0.836	0.686	3.99493e-39	Myeloid cells	APLP2
GADD45B	2.63623e-42	0.44072	0.902	0.766	5.27246e-39	Myeloid cells	GADD45B
CTSD	4.55136e-42	0.437367	0.81	0.618	9.10272e-39	Myeloid cells	CTSD
MAPKAP1	6.32698e-42	0.0243624	0.863	0.703	1.2654e-38	Myeloid cells	MAPKAP1
CTSK	6.58682e-42	0.096071	0.673	0.354	1.31736e-38	Myeloid cells	CTSK
PDZD11	9.81646e-42	0.14172	0.789	0.559	1.96329e-38	Myeloid cells	PDZD11
TXNDC17	1.19424e-41	0.483569	0.845	0.645	2.38848e-38	Myeloid cells	TXNDC17
TMEM68	1.2674e-41	0.00750833	0.795	0.572	2.5348e-38	Myeloid cells	TMEM68
TMEM126B	1.8059e-41	0.262524	0.848	0.684	3.6118e-38	Myeloid cells	TMEM126B
RNF141	3.11947e-41	0.380856	0.759	0.677	6.23894e-38	Myeloid cells	RNF141
SF3B5	4.72041e-41	0.172567	0.896	0.623	9.44082e-38	Myeloid cells	SF3B5
APH1B	8.73697e-41	0.0755219	0.821	0.661	1.74739e-37	Myeloid cells	APH1B
SLC39A10	1.44105e-40	0.0605765	0.824	0.626	2.88211e-37	Myeloid cells	SLC39A10
LPAR6	1.50393e-40	0.415204	0.807	0.752	3.00786e-37	Myeloid cells	LPAR6
HIST1H2BD	2.25528e-40	0.11795	0.836	0.643	4.51057e-37	Myeloid cells	HIST1H2BD
MRPS7	2.49031e-40	0.114285	0.839	0.634	4.98062e-37	Myeloid cells	MRPS7
MRPL24	6.31102e-40	0.211248	0.81	0.61	1.2622e-36	Myeloid cells	MRPL24
SYPL1	1.60733e-39	0.116413	0.81	0.553	3.21465e-36	Myeloid cells	SYPL1
COPS9	2.75746e-39	0.222613	0.935	0.734	5.51492e-36	Myeloid cells	COPS9
RASSF4	3.22648e-39	0.465362	0.69	0.451	6.45297e-36	Myeloid cells	RASSF4
FRMD4B	3.24407e-39	0.140533	0.786	0.674	6.48815e-36	Myeloid cells	FRMD4B
TBC1D7	3.51761e-39	0.182699	0.753	0.582	7.03522e-36	Myeloid cells	TBC1D7
SERPINB8	4.03594e-39	0.0413067	0.762	0.604	8.07188e-36	Myeloid cells	SERPINB8
CEP164	1.14222e-38	0.0196108	0.833	0.707	2.28445e-35	Myeloid cells	CEP164
ARL4A	1.32268e-38	0.105461	0.905	0.781	2.64536e-35	Myeloid cells	ARL4A
MRPL43	1.34605e-38	0.16748	0.827	0.601	2.6921e-35	Myeloid cells	MRPL43
NSMCE1	1.38084e-38	0.0213187	0.857	0.684	2.76167e-35	Myeloid cells	NSMCE1
RFK	1.53103e-38	0.0578048	0.747	0.479	3.06206e-35	Myeloid cells	RFK
SGSH	1.63027e-38	0.0235088	0.271	0.59	3.26055e-35	Myeloid cells	SGSH
LY86	2.37196e-38	0.481028	0.792	0.74	4.74392e-35	Myeloid cells	LY86
BCAP29	2.38107e-38	0.1038	0.786	0.54	4.76215e-35	Myeloid cells	BCAP29
GSDMD	2.69776e-38	0.0362381	0.241	0.545	5.39552e-35	Myeloid cells	GSDMD
NDUFS4	3.29278e-38	0.236139	0.824	0.574	6.58556e-35	Myeloid cells	NDUFS4
UGP2	3.43393e-38	0.209256	0.866	0.723	6.86785e-35	Myeloid cells	UGP2
MTRR	4.0492e-38	0.0586296	0.827	0.596	8.09839e-35	Myeloid cells	MTRR
LYSMD2	4.18511e-38	0.0797466	0.78	0.556	8.37022e-35	Myeloid cells	LYSMD2
ST7L	4.29359e-38	0.0209777	0.807	0.625	8.58719e-35	Myeloid cells	ST7L
MRPL52	4.59554e-38	0.223743	0.836	0.684	9.19108e-35	Myeloid cells	MRPL52
LZIC	4.95144e-38	0.125874	0.818	0.61	9.90289e-35	Myeloid cells	LZIC
POC5	6.41505e-38	0.0111501	0.83	0.61	1.28301e-34	Myeloid cells	POC5
RWDD3	7.12265e-38	0.0329669	0.821	0.57	1.42453e-34	Myeloid cells	RWDD3
PABPC1L	7.20512e-38	0.0137164	0.164	0.361	1.44102e-34	Myeloid cells	PABPC1L
ZNF511	1.91365e-37	0.0571576	0.78	0.557	3.8273e-34	Myeloid cells	ZNF511
MRPS16	2.25487e-37	0.153084	0.821	0.57	4.50974e-34	Myeloid cells	MRPS16
TNFAIP6	3.74628e-37	0.62041	0.673	0.452	7.49255e-34	Myeloid cells	TNFAIP6
LXN	4.45661e-37	0.0425292	0.839	0.669	8.91322e-34	Myeloid cells	LXN
RPL26L1	5.79398e-37	0.153214	0.863	0.69	1.1588e-33	Myeloid cells	RPL26L1
XRCC4	1.0893e-36	0.0418787	0.824	0.74	2.1786e-33	Myeloid cells	XRCC4
PPA2	1.26363e-36	0.115463	0.812	0.614	2.52726e-33	Myeloid cells	PPA2
FIBP	1.26467e-36	0.138944	0.845	0.6	2.52934e-33	Myeloid cells	FIBP
RMDN1	1.29764e-36	0.0209752	0.866	0.677	2.59528e-33	Myeloid cells	RMDN1
ZSWIM7	1.41468e-36	0.208417	0.786	0.584	2.82937e-33	Myeloid cells	ZSWIM7
MRPL16	1.68889e-36	0.0350987	0.836	0.62	3.37777e-33	Myeloid cells	MRPL16
C11orf49	2.06328e-36	0.00577272	0.86	0.666	4.12657e-33	Myeloid cells	C11orf49
TMEM8A	2.32944e-36	0.168208	0.699	0.41	4.65889e-33	Myeloid cells	TMEM8A
RABGGTA	2.65374e-36	0.0265051	0.301	0.497	5.30748e-33	Myeloid cells	RABGGTA
SOCS2	3.49175e-36	0.042366	0.714	0.528	6.98349e-33	Myeloid cells	SOCS2
TRMO	5.43431e-36	0.000558381	0.842	0.667	1.08686e-32	Myeloid cells	TRMO
CXCL3	5.88801e-36	0.711223	0.661	0.307	1.1776e-32	Myeloid cells	CXCL3
TMEM35B	6.09475e-36	0.130837	0.857	0.718	1.21895e-32	Myeloid cells	TMEM35B
UCHL3	6.86437e-36	0.396943	0.804	0.655	1.37287e-32	Myeloid cells	UCHL3
MRPS35	8.24734e-36	0.10265	0.833	0.603	1.64947e-32	Myeloid cells	MRPS35
TNFAIP2	1.18229e-35	0.908144	0.696	0.45	2.36457e-32	Myeloid cells	TNFAIP2
SMIM26	1.57786e-35	0.297053	0.851	0.685	3.15572e-32	Myeloid cells	SMIM26
MRPL11	2.89687e-35	0.156311	0.854	0.685	5.79375e-32	Myeloid cells	MRPL11
ATP5S	2.98804e-35	0.0604154	0.857	0.627	5.97608e-32	Myeloid cells	ATP5S
NUDT21	7.40371e-35	0.0851598	0.81	0.541	1.48074e-31	Myeloid cells	NUDT21
CCDC91	7.48883e-35	0.270729	0.863	0.696	1.49777e-31	Myeloid cells	CCDC91
NAGK	8.80428e-35	0.320674	0.81	0.657	1.76086e-31	Myeloid cells	NAGK
RBM4B	1.21477e-34	0.029688	0.833	0.696	2.42954e-31	Myeloid cells	RBM4B
MRPS33	1.3388e-34	0.14731	0.842	0.688	2.6776e-31	Myeloid cells	MRPS33
MORF4L2	1.43373e-34	0.04501	0.938	0.786	2.86747e-31	Myeloid cells	MORF4L2
GIMAP2	1.49439e-34	0.00218474	0.824	0.635	2.98879e-31	Myeloid cells	GIMAP2
BABAM2	1.6335e-34	0.092266	0.827	0.65	3.267e-31	Myeloid cells	BABAM2
DNLZ	1.87738e-34	0.0112507	0.33	0.607	3.75475e-31	Myeloid cells	DNLZ
MRRF	2.25176e-34	0.115745	0.765	0.575	4.50352e-31	Myeloid cells	MRRF
ALAS1	2.43367e-34	0.223957	0.771	0.691	4.86734e-31	Myeloid cells	ALAS1
DYRK4	7.18364e-34	0.22723	0.801	0.631	1.43673e-30	Myeloid cells	DYRK4
TMEM167A	1.12039e-33	0.0792253	0.839	0.618	2.24078e-30	Myeloid cells	TMEM167A
MKLN1	1.15525e-33	0.037134	0.89	0.762	2.3105e-30	Myeloid cells	MKLN1
TAX1BP3	1.43148e-33	0.0245192	0.789	0.572	2.86296e-30	Myeloid cells	TAX1BP3
IL1R2	2.40175e-33	0.30655	0.696	0.516	4.8035e-30	Myeloid cells	IL1R2
RHNO1	2.81795e-33	0.032257	0.798	0.576	5.6359e-30	Myeloid cells	RHNO1
DNAAF1	3.57763e-33	0.000546438	0.396	0.652	7.15526e-30	Myeloid cells	DNAAF1
BORCS5	5.78825e-33	0.0513162	0.771	0.566	1.15765e-29	Myeloid cells	BORCS5
MYO1E	9.95318e-33	0.141181	0.685	0.434	1.99064e-29	Myeloid cells	MYO1E
ZNF322	1.4909e-32	0.0513192	0.5	0.704	2.9818e-29	Myeloid cells	ZNF322
INTS13	1.5255e-32	0.0015308	0.81	0.662	3.05101e-29	Myeloid cells	INTS13
BTD	1.53869e-32	0.00407819	0.449	0.641	3.07739e-29	Myeloid cells	BTD
COA6	2.28927e-32	0.108153	0.839	0.724	4.57854e-29	Myeloid cells	COA6
TMEM251	2.57935e-32	0.0572686	0.688	0.514	5.15869e-29	Myeloid cells	TMEM251
SIKE1	4.30387e-32	0.0971522	0.866	0.734	8.60774e-29	Myeloid cells	SIKE1
PIGT	4.68037e-32	0.161446	0.723	0.501	9.36074e-29	Myeloid cells	PIGT
SLC15A3	4.77802e-32	0.304286	0.735	0.731	9.55605e-29	Myeloid cells	SLC15A3
ZDHHC4	6.03528e-32	0.00977773	0.798	0.535	1.20706e-28	Myeloid cells	ZDHHC4
PHF1	6.16423e-32	0.077435	0.798	0.567	1.23285e-28	Myeloid cells	PHF1
ECHDC2	1.21768e-31	0.0428392	0.824	0.642	2.43537e-28	Myeloid cells	ECHDC2
CTSL	1.38436e-31	0.689422	0.711	0.646	2.76873e-28	Myeloid cells	CTSL
SPP1	2.20064e-31	1.91122	0.801	0.79	4.40128e-28	Myeloid cells	SPP1
RGCC	3.56347e-31	0.117881	0.917	0.762	7.12694e-28	Myeloid cells	RGCC
DECR1	4.49852e-31	0.0712313	0.851	0.726	8.99703e-28	Myeloid cells	DECR1
TXNRD1	1.03582e-30	0.326378	0.789	0.601	2.07164e-27	Myeloid cells	TXNRD1
LMBR1L	1.27512e-30	0.0273054	0.789	0.63	2.55025e-27	Myeloid cells	LMBR1L
SCO2	1.3298e-30	0.079492	0.815	0.661	2.6596e-27	Myeloid cells	SCO2
IRF9	1.84753e-30	0.186287	0.807	0.658	3.69507e-27	Myeloid cells	IRF9
ACTR10	1.92714e-30	0.0636485	0.812	0.661	3.85428e-27	Myeloid cells	ACTR10
PSMG2	1.96274e-30	0.190568	0.812	0.656	3.92549e-27	Myeloid cells	PSMG2
NDUFA8	2.66666e-30	0.170773	0.833	0.628	5.33332e-27	Myeloid cells	NDUFA8
GSTZ1	3.21836e-30	0.0266049	0.244	0.511	6.43673e-27	Myeloid cells	GSTZ1
USP8	3.24008e-30	0.00954002	0.902	0.73	6.48016e-27	Myeloid cells	USP8
MKNK1	3.583e-30	0.179081	0.759	0.493	7.16599e-27	Myeloid cells	MKNK1
CTSC	6.00865e-30	0.601736	0.756	0.585	1.20173e-26	Myeloid cells	CTSC
IL1RN	6.45962e-30	0.862488	0.643	0.355	1.29192e-26	Myeloid cells	IL1RN
ERCC1	6.53422e-30	0.199983	0.851	0.697	1.30684e-26	Myeloid cells	ERCC1
TMBIM4	6.8055e-30	0.232089	0.923	0.805	1.3611e-26	Myeloid cells	TMBIM4
C10orf128	7.30383e-30	0.142965	0.762	0.672	1.46077e-26	Myeloid cells	C10orf128
SMIM4	7.40586e-30	0.133005	0.827	0.653	1.48117e-26	Myeloid cells	SMIM4
PIH1D1	8.43958e-30	0.110931	0.744	0.537	1.68792e-26	Myeloid cells	PIH1D1
RNF13	9.97345e-30	0.538073	0.765	0.656	1.99469e-26	Myeloid cells	RNF13
LYRM1	1.00213e-29	0.0770425	0.759	0.595	2.00427e-26	Myeloid cells	LYRM1
C4orf48	1.19467e-29	0.121319	0.845	0.693	2.38933e-26	Myeloid cells	C4orf48
TXNDC9	1.46424e-29	0.0209496	0.866	0.678	2.92847e-26	Myeloid cells	TXNDC9
CEP192	1.94444e-29	0.00870237	0.848	0.63	3.88887e-26	Myeloid cells	CEP192
SARNP	1.96962e-29	0.178694	0.866	0.686	3.93924e-26	Myeloid cells	SARNP
VAC14	2.44912e-29	0.0776464	0.682	0.523	4.89825e-26	Myeloid cells	VAC14
OAZ2	2.85514e-29	0.284584	0.72	0.567	5.71028e-26	Myeloid cells	OAZ2
DNMT1	3.37334e-29	0.0370576	0.821	0.672	6.74668e-26	Myeloid cells	DNMT1
ACAT1	3.46096e-29	0.213425	0.869	0.711	6.92192e-26	Myeloid cells	ACAT1
PITHD1	3.46945e-29	0.016362	0.848	0.632	6.93889e-26	Myeloid cells	PITHD1
CAPNS1	6.68827e-29	0.406786	0.78	0.654	1.33765e-25	Myeloid cells	CAPNS1
VMP1	1.21636e-28	0.411337	0.872	0.8	2.43272e-25	Myeloid cells	VMP1
SERPINI1	1.4281e-28	0.0160446	0.307	0.534	2.85619e-25	Myeloid cells	SERPINI1
LGALS2	1.55062e-28	0.961887	0.696	0.668	3.10124e-25	Myeloid cells	LGALS2
GNPTG	1.78271e-28	0.164079	0.818	0.655	3.56541e-25	Myeloid cells	GNPTG
DPH5	1.96373e-28	0.0893832	0.524	0.705	3.92746e-25	Myeloid cells	DPH5
HIST2H2AA3	2.39242e-28	0.47471	0.839	0.643	4.78483e-25	Myeloid cells	HIST2H2AA3
SCPEP1	2.97645e-28	0.223304	0.777	0.706	5.9529e-25	Myeloid cells	SCPEP1
CCL4L2	3.49986e-28	1.63359	0.78	0.733	6.99972e-25	Myeloid cells	CCL4L2
CARD16	3.74486e-28	0.34	0.94	0.865	7.48971e-25	Myeloid cells	CARD16
PARL	5.7794e-28	0.150319	0.83	0.68	1.15588e-24	Myeloid cells	PARL
TMEM179B	6.70395e-28	0.150814	0.818	0.559	1.34079e-24	Myeloid cells	TMEM179B
C11orf1	7.51226e-28	0.12063	0.78	0.556	1.50245e-24	Myeloid cells	C11orf1
C4orf36	7.55491e-28	0.0217681	0.583	0.348	1.51098e-24	Myeloid cells	C4orf36
UBE2K	1.12298e-27	0.141302	0.824	0.642	2.24596e-24	Myeloid cells	UBE2K
PPP2R3C	1.15664e-27	0.101544	0.875	0.722	2.31329e-24	Myeloid cells	PPP2R3C
CHCHD5	1.18512e-27	0.019361	0.833	0.688	2.37025e-24	Myeloid cells	CHCHD5
PPARG	1.24764e-27	0.00480053	0.699	0.425	2.49527e-24	Myeloid cells	PPARG
IFNAR1	1.34149e-27	0.198643	0.896	0.817	2.68299e-24	Myeloid cells	IFNAR1
FAM96A	1.40009e-27	0.319757	0.848	0.699	2.80018e-24	Myeloid cells	FAM96A
TM4SF1	1.40869e-27	0.0348695	0.185	0.326	2.81739e-24	Myeloid cells	TM4SF1
MRPL27	1.41364e-27	0.0867139	0.824	0.655	2.82728e-24	Myeloid cells	MRPL27
MED7	1.42598e-27	0.0249006	0.768	0.595	2.85197e-24	Myeloid cells	MED7
NUP214	2.52471e-27	0.0632861	0.765	0.603	5.04941e-24	Myeloid cells	NUP214
RUFY1	6.17541e-27	0.0592529	0.741	0.562	1.23508e-23	Myeloid cells	RUFY1
GUCD1	7.87723e-27	0.0473855	0.664	0.415	1.57545e-23	Myeloid cells	GUCD1
WDYHV1	7.94955e-27	0.00807337	0.265	0.476	1.58991e-23	Myeloid cells	WDYHV1
CORO1C	8.64253e-27	0.116407	0.762	0.561	1.72851e-23	Myeloid cells	CORO1C
VPS39	9.74236e-27	0.000805381	0.833	0.629	1.94847e-23	Myeloid cells	VPS39
DTWD1	1.50435e-26	0.0578263	0.747	0.472	3.00871e-23	Myeloid cells	DTWD1
FANCL	1.71484e-26	0.0577262	0.768	0.603	3.42969e-23	Myeloid cells	FANCL
FBXO9	1.86515e-26	0.0597116	0.777	0.501	3.7303e-23	Myeloid cells	FBXO9
AMZ2	1.88392e-26	0.0418591	0.869	0.692	3.76783e-23	Myeloid cells	AMZ2
TIMMDC1	2.01255e-26	0.218397	0.774	0.622	4.0251e-23	Myeloid cells	TIMMDC1
AGA	2.54414e-26	0.070626	0.818	0.686	5.08828e-23	Myeloid cells	AGA
SPPL2A	2.58121e-26	0.0652813	0.83	0.699	5.16241e-23	Myeloid cells	SPPL2A
PSMD1	2.58871e-26	0.0705362	0.804	0.592	5.17743e-23	Myeloid cells	PSMD1
MCTS1	2.79125e-26	0.12166	0.795	0.657	5.58251e-23	Myeloid cells	MCTS1
ATP5G1	2.93007e-26	0.223431	0.932	0.796	5.86015e-23	Myeloid cells	ATP5G1
EXOSC5	3.71273e-26	0.0129389	0.411	0.693	7.42547e-23	Myeloid cells	EXOSC5
SAR1B	3.90605e-26	0.0198621	0.866	0.734	7.8121e-23	Myeloid cells	SAR1B
CCL3	4.66962e-26	1.29868	0.78	0.8	9.33925e-23	Myeloid cells	CCL3
MSRB1	6.56541e-26	0.0133811	0.812	0.641	1.31308e-22	Myeloid cells	MSRB1
TSN	7.45982e-26	0.00656118	0.777	0.639	1.49196e-22	Myeloid cells	TSN
NDUFAF8	8.36004e-26	0.0326901	0.839	0.719	1.67201e-22	Myeloid cells	NDUFAF8
RNF31	9.97203e-26	0.0499034	0.789	0.63	1.99441e-22	Myeloid cells	RNF31
SMIM15	1.3337e-25	0.0119142	0.804	0.606	2.66739e-22	Myeloid cells	SMIM15
IFT20	1.57524e-25	0.159924	0.789	0.631	3.15049e-22	Myeloid cells	IFT20
AL132780.3	2.5666e-25	0.00938269	0.262	0.368	5.13319e-22	Myeloid cells	AL132780.3
NDUFAF1	2.93152e-25	0.0260942	0.738	0.507	5.86305e-22	Myeloid cells	NDUFAF1
RPRD1B	3.1413e-25	0.0225117	0.848	0.643	6.28261e-22	Myeloid cells	RPRD1B
AC003002.1	3.70107e-25	0.0503449	0.804	0.658	7.40214e-22	Myeloid cells	AC003002.1
EGLN2	4.73086e-25	0.21106	0.786	0.613	9.46171e-22	Myeloid cells	EGLN2
MGLL	5.54569e-25	0.123889	0.33	0.627	1.10914e-21	Myeloid cells	MGLL
PDCD6IP	6.89214e-25	0.0351965	0.812	0.636	1.37843e-21	Myeloid cells	PDCD6IP
SLC39A4	7.67722e-25	0.0166218	0.512	0.663	1.53544e-21	Myeloid cells	SLC39A4
AARSD1	8.8181e-25	0.0574569	0.78	0.538	1.76362e-21	Myeloid cells	AARSD1
HTATIP2	1.1194e-24	0.0159082	0.732	0.57	2.2388e-21	Myeloid cells	HTATIP2
LINC00116	3.28812e-24	0.0192141	0.72	0.503	6.57624e-21	Myeloid cells	LINC00116
BRD7	3.30603e-24	0.182804	0.461	0.688	6.61207e-21	Myeloid cells	BRD7
FRYL	3.81006e-24	0.106923	0.821	0.715	7.62012e-21	Myeloid cells	FRYL
THYN1	4.46254e-24	0.159554	0.807	0.676	8.92508e-21	Myeloid cells	THYN1
PLGRKT	4.83065e-24	0.0175165	0.83	0.652	9.6613e-21	Myeloid cells	PLGRKT
THOC7	4.88936e-24	0.158206	0.786	0.578	9.77872e-21	Myeloid cells	THOC7
PDLIM5	6.57138e-24	0.01684	0.78	0.535	1.31428e-20	Myeloid cells	PDLIM5
APOC2	6.64e-24	0.133072	0.69	0.508	1.328e-20	Myeloid cells	APOC2
S100A4	7.23723e-24	0.458266	0.926	0.89	1.44745e-20	Myeloid cells	S100A4
TMEM14A	1.45285e-23	0.011965	0.821	0.673	2.9057e-20	Myeloid cells	TMEM14A
HPF1	1.74281e-23	0.0973083	0.842	0.675	3.48562e-20	Myeloid cells	HPF1
CD9	1.8407e-23	0.327645	0.655	0.455	3.68139e-20	Myeloid cells	CD9
CENPW	1.9555e-23	0.0589444	0.765	0.591	3.911e-20	Myeloid cells	CENPW
PSMA6	1.98785e-23	0.453063	0.854	0.768	3.97571e-20	Myeloid cells	PSMA6
PPP2CB	3.98378e-23	0.0509004	0.795	0.687	7.96755e-20	Myeloid cells	PPP2CB
AOAH	5.66448e-23	0.283977	0.744	0.7	1.1329e-19	Myeloid cells	AOAH
KATNAL1	6.24392e-23	0.00748229	0.268	0.464	1.24878e-19	Myeloid cells	KATNAL1
INTS10	6.6571e-23	0.273719	0.798	0.652	1.33142e-19	Myeloid cells	INTS10
CLIP4	1.6935e-22	0.0167322	0.747	0.555	3.387e-19	Myeloid cells	CLIP4
PDHA1	3.23097e-22	0.043453	0.774	0.649	6.46195e-19	Myeloid cells	PDHA1
ATIC	3.3583e-22	0.134126	0.75	0.597	6.71659e-19	Myeloid cells	ATIC
PMPCA	3.50211e-22	0.0101451	0.821	0.658	7.00421e-19	Myeloid cells	PMPCA
GOSR1	4.64229e-22	0.0275671	0.387	0.619	9.28459e-19	Myeloid cells	GOSR1
TYK2	5.02148e-22	0.199019	0.688	0.498	1.0043e-18	Myeloid cells	TYK2
POLB	1.15566e-21	0.0305713	0.699	0.54	2.31132e-18	Myeloid cells	POLB
SPIN2B	1.21638e-21	0.045551	0.292	0.579	2.43276e-18	Myeloid cells	SPIN2B
DCTN5	1.39215e-21	0.043403	0.22	0.43	2.78429e-18	Myeloid cells	DCTN5
MAP3K13	1.80934e-21	0.309663	0.824	0.714	3.61867e-18	Myeloid cells	MAP3K13
JPT1	3.50216e-21	0.0883624	0.833	0.69	7.00431e-18	Myeloid cells	JPT1
SGF29	5.45017e-21	0.00655404	0.351	0.522	1.09003e-17	Myeloid cells	SGF29
C12orf45	7.17299e-21	0.14557	0.815	0.662	1.4346e-17	Myeloid cells	C12orf45
MEF2A	8.066e-21	0.134165	0.798	0.706	1.6132e-17	Myeloid cells	MEF2A
CAAP1	1.03103e-20	0.107225	0.324	0.551	2.06207e-17	Myeloid cells	CAAP1
CCDC82	1.11419e-20	0.0488623	0.827	0.693	2.22838e-17	Myeloid cells	CCDC82
NDUFB5	1.69575e-20	0.130501	0.774	0.659	3.39149e-17	Myeloid cells	NDUFB5
ZNF226	1.74215e-20	0.0629383	0.717	0.516	3.4843e-17	Myeloid cells	ZNF226
CMAS	4.22199e-20	0.17577	0.801	0.633	8.44399e-17	Myeloid cells	CMAS
SMIM14	4.90164e-20	0.10485	0.875	0.809	9.80329e-17	Myeloid cells	SMIM14
SMCO4	4.90797e-20	0.283446	0.664	0.591	9.81595e-17	Myeloid cells	SMCO4
MRPL53	4.94686e-20	0.0731643	0.81	0.648	9.89372e-17	Myeloid cells	MRPL53
C14orf166	5.63275e-20	0.0852008	0.875	0.715	1.12655e-16	Myeloid cells	C14orf166
MT2A	7.12967e-20	0.447074	0.685	0.497	1.42593e-16	Myeloid cells	MT2A
DYNLT1	1.16601e-19	0.170715	0.798	0.677	2.33202e-16	Myeloid cells	DYNLT1
TUBB6	1.18533e-19	0.242451	0.711	0.688	2.37065e-16	Myeloid cells	TUBB6
BOLA3	1.25469e-19	0.00515285	0.845	0.726	2.50938e-16	Myeloid cells	BOLA3
ARHGAP21	1.56305e-19	0.0410257	0.804	0.72	3.12611e-16	Myeloid cells	ARHGAP21
THAP2	1.63877e-19	0.319309	0.711	0.684	3.27754e-16	Myeloid cells	THAP2
RAB18	1.78429e-19	0.0314224	0.795	0.64	3.56859e-16	Myeloid cells	RAB18
BTK	2.05721e-19	0.0368849	0.577	0.325	4.11442e-16	Myeloid cells	BTK
CCDC66	2.47088e-19	0.00806083	0.824	0.664	4.94176e-16	Myeloid cells	CCDC66
CARD8	2.6402e-19	0.0136335	0.807	0.636	5.2804e-16	Myeloid cells	CARD8
NUMB	2.6617e-19	0.237183	0.658	0.468	5.32341e-16	Myeloid cells	NUMB
LDHB	2.85435e-19	0.019329	0.929	0.784	5.70869e-16	Myeloid cells	LDHB
LUZP6	3.15531e-19	0.0382446	0.661	0.504	6.31063e-16	Myeloid cells	LUZP6
RSPRY1	7.88072e-19	0.0089688	0.795	0.643	1.57614e-15	Myeloid cells	RSPRY1
RPP30	7.95156e-19	0.0688786	0.765	0.603	1.59031e-15	Myeloid cells	RPP30
SELL	9.62262e-19	0.0209649	0.857	0.744	1.92452e-15	Myeloid cells	SELL
PHYH	1.31163e-18	0.120207	0.378	0.618	2.62326e-15	Myeloid cells	PHYH
PAM16	1.70844e-18	0.0928965	0.699	0.52	3.41688e-15	Myeloid cells	PAM16
MCEE	1.79647e-18	0.027716	0.452	0.692	3.59293e-15	Myeloid cells	MCEE
CLNS1A	2.34326e-18	0.140447	0.765	0.676	4.68651e-15	Myeloid cells	CLNS1A
NIFK	3.09294e-18	0.440233	0.818	0.702	6.18588e-15	Myeloid cells	NIFK
STAMBP	4.55301e-18	0.145423	0.711	0.606	9.10602e-15	Myeloid cells	STAMBP
ITGAV	5.15492e-18	0.239833	0.667	0.632	1.03098e-14	Myeloid cells	ITGAV
CNIH1	6.71504e-18	0.168887	0.815	0.696	1.34301e-14	Myeloid cells	CNIH1
FCER1A	8.49005e-18	0.1612	0.67	0.705	1.69801e-14	Myeloid cells	FCER1A
TOX4	8.63563e-18	0.0169084	0.899	0.797	1.72713e-14	Myeloid cells	TOX4
NFKBIE	8.93718e-18	0.225334	0.705	0.624	1.78744e-14	Myeloid cells	NFKBIE
DKK3	9.83319e-18	0.0523953	0.363	0.609	1.96664e-14	Myeloid cells	DKK3
MTX1	1.05294e-17	0.041232	0.702	0.538	2.10588e-14	Myeloid cells	MTX1
GOLT1B	1.12111e-17	0.187031	0.747	0.53	2.24221e-14	Myeloid cells	GOLT1B
CBR3	1.28716e-17	0.0153992	0.711	0.572	2.57431e-14	Myeloid cells	CBR3
LYRM4	2.23602e-17	0.0264739	0.774	0.567	4.47205e-14	Myeloid cells	LYRM4
TRAV19	2.56971e-17	0.008332	0.366	0.581	5.13942e-14	Myeloid cells	TRAV19
RAB5A	2.80905e-17	0.0810732	0.824	0.684	5.6181e-14	Myeloid cells	RAB5A
PTPN6	2.84903e-17	0.377156	0.762	0.732	5.69806e-14	Myeloid cells	PTPN6
RNF32	4.18363e-17	0.003773	0.551	0.686	8.36727e-14	Myeloid cells	RNF32
CCL3L3	5.3012e-17	1.41222	0.652	0.542	1.06024e-13	Myeloid cells	CCL3L3
UQCRC1	6.61039e-17	0.197903	0.801	0.697	1.32208e-13	Myeloid cells	UQCRC1
AC068631.2	8.21399e-17	0.23529	0.738	0.601	1.6428e-13	Myeloid cells	AC068631.2
MECR	9.14776e-17	0.156295	0.682	0.523	1.82955e-13	Myeloid cells	MECR
CLECL1	1.41841e-16	0.14365	0.744	0.581	2.83682e-13	Myeloid cells	CLECL1
ZSWIM8	1.75351e-16	0.0670812	0.307	0.469	3.50702e-13	Myeloid cells	ZSWIM8
GIGYF2	2.15538e-16	0.490685	0.798	0.575	4.31076e-13	Myeloid cells	GIGYF2
MOV10	2.8662e-16	0.0423398	0.607	0.416	5.73241e-13	Myeloid cells	MOV10
IMPDH2	3.19419e-16	0.0382788	0.801	0.658	6.38839e-13	Myeloid cells	IMPDH2
FBXO6	3.39313e-16	0.0571178	0.792	0.667	6.78625e-13	Myeloid cells	FBXO6
ZNF160	3.72442e-16	0.00670133	0.298	0.426	7.44884e-13	Myeloid cells	ZNF160
ACSF2	4.52737e-16	0.083289	0.628	0.523	9.05474e-13	Myeloid cells	ACSF2
SPAG7	5.66379e-16	0.163243	0.423	0.616	1.13276e-12	Myeloid cells	SPAG7
ZBTB49	5.79452e-16	0.0536372	0.476	0.606	1.1589e-12	Myeloid cells	ZBTB49
PACSIN2	6.13637e-16	0.664864	0.69	0.56	1.22727e-12	Myeloid cells	PACSIN2
NUP205	6.84899e-16	0.0346762	0.711	0.562	1.3698e-12	Myeloid cells	NUP205
COPG1	1.03088e-15	0.030214	0.804	0.772	2.06176e-12	Myeloid cells	COPG1
PPP1R7	1.36456e-15	0.074903	0.795	0.655	2.72912e-12	Myeloid cells	PPP1R7
TULP4	1.54559e-15	0.00335206	0.851	0.695	3.09118e-12	Myeloid cells	TULP4
NDUFAF4	1.65446e-15	0.0661161	0.789	0.598	3.30892e-12	Myeloid cells	NDUFAF4
ARMCX6	1.86705e-15	0.180247	0.408	0.614	3.73409e-12	Myeloid cells	ARMCX6
MRPL47	2.86431e-15	0.0494398	0.801	0.62	5.72861e-12	Myeloid cells	MRPL47
NDUFA10	4.11499e-15	0.0672278	0.741	0.636	8.22997e-12	Myeloid cells	NDUFA10
CPSF1	6.63125e-15	0.0232397	0.301	0.466	1.32625e-11	Myeloid cells	CPSF1
ISY1	6.86882e-15	0.0867498	0.774	0.639	1.37376e-11	Myeloid cells	ISY1
BZW2	7.12553e-15	0.145941	0.735	0.654	1.42511e-11	Myeloid cells	BZW2
MTERF3	7.48324e-15	0.0224267	0.818	0.653	1.49665e-11	Myeloid cells	MTERF3
STIP1	7.60032e-15	0.0317946	0.759	0.673	1.52006e-11	Myeloid cells	STIP1
FAM104B	9.41232e-15	0.0177616	0.39	0.608	1.88246e-11	Myeloid cells	FAM104B
PUS7L	1.5726e-14	0.022057	0.729	0.589	3.14521e-11	Myeloid cells	PUS7L
ANXA1	2.59314e-14	0.079746	0.911	0.916	5.18629e-11	Myeloid cells	ANXA1
OMA1	2.86804e-14	0.0350501	0.405	0.605	5.73608e-11	Myeloid cells	OMA1
MRPL55	2.95315e-14	0.0248676	0.753	0.649	5.9063e-11	Myeloid cells	MRPL55
C12orf57	4.45039e-14	0.177201	0.83	0.623	8.90078e-11	Myeloid cells	C12orf57
BEX3	4.66594e-14	0.102702	0.315	0.442	9.33189e-11	Myeloid cells	BEX3
TRBV4-1	6.10792e-14	0.0138345	0.667	0.68	1.22158e-10	Myeloid cells	TRBV4-1
CDC16	8.58484e-14	0.00533612	0.619	0.39	1.71697e-10	Myeloid cells	CDC16
MT1F	1.356e-13	0.167254	0.637	0.503	2.712e-10	Myeloid cells	MT1F
N4BP1	1.38407e-13	0.0855624	0.708	0.636	2.76814e-10	Myeloid cells	N4BP1
CD80	1.46778e-13	0.179538	0.607	0.465	2.93555e-10	Myeloid cells	CD80
HADHB	2.26217e-13	0.0148937	0.72	0.624	4.52434e-10	Myeloid cells	HADHB
FLII	2.68883e-13	0.190804	0.693	0.55	5.37766e-10	Myeloid cells	FLII
ID1	2.84277e-13	0.0380494	0.652	0.704	5.68554e-10	Myeloid cells	ID1
SLC25A13	3.38059e-13	0.28086	0.646	0.601	6.76118e-10	Myeloid cells	SLC25A13
OLA1	4.1217e-13	0.0433308	0.789	0.684	8.2434e-10	Myeloid cells	OLA1
CCT6A	4.52567e-13	0.0411576	0.893	0.764	9.05133e-10	Myeloid cells	CCT6A
ARHGAP26	4.65741e-13	0.105386	0.67	0.55	9.31482e-10	Myeloid cells	ARHGAP26
SDCCAG8	4.66234e-13	0.191276	0.765	0.727	9.32469e-10	Myeloid cells	SDCCAG8
MAPK8	5.79415e-13	0.0332964	0.777	0.586	1.15883e-09	Myeloid cells	MAPK8
TMEM256	6.6212e-13	0.025776	0.723	0.548	1.32424e-09	Myeloid cells	TMEM256
PINX1	7.67386e-13	0.0649659	0.732	0.608	1.53477e-09	Myeloid cells	PINX1
BATF3	1.69095e-12	0.0671394	0.682	0.576	3.3819e-09	Myeloid cells	BATF3
ZBTB16	1.69659e-12	0.0141073	0.756	0.628	3.39318e-09	Myeloid cells	ZBTB16
CASP1	2.29565e-12	0.423794	0.732	0.703	4.59129e-09	Myeloid cells	CASP1
LCMT1	2.62208e-12	0.0284294	0.762	0.619	5.24415e-09	Myeloid cells	LCMT1
PRKCI	2.6244e-12	0.14983	0.726	0.603	5.2488e-09	Myeloid cells	PRKCI
HPS1	3.03335e-12	0.119283	0.747	0.655	6.0667e-09	Myeloid cells	HPS1
LSM1	5.75661e-12	0.125941	0.75	0.564	1.15132e-08	Myeloid cells	LSM1
APPL1	5.84212e-12	0.00974372	0.747	0.631	1.16842e-08	Myeloid cells	APPL1
MIF4GD	6.606e-12	0.00582909	0.506	0.643	1.3212e-08	Myeloid cells	MIF4GD
CA5B	7.36899e-12	0.026923	0.47	0.603	1.4738e-08	Myeloid cells	CA5B
CCT2	7.4605e-12	0.0213731	0.774	0.638	1.4921e-08	Myeloid cells	CCT2
TRAV38-1	7.95992e-12	0.0125393	0.67	0.658	1.59198e-08	Myeloid cells	TRAV38-1
SRSF8	8.18323e-12	0.0703423	0.443	0.603	1.63665e-08	Myeloid cells	SRSF8
CD101	8.29915e-12	0.00480141	0.756	0.595	1.65983e-08	Myeloid cells	CD101
MAGOH	9.27939e-12	0.0156242	0.693	0.547	1.85588e-08	Myeloid cells	MAGOH
MLH3	1.00651e-11	0.0182422	0.473	0.661	2.01301e-08	Myeloid cells	MLH3
MGST3	1.0271e-11	0.280844	0.753	0.673	2.05419e-08	Myeloid cells	MGST3
TSFM	1.12274e-11	0.0890074	0.768	0.594	2.24548e-08	Myeloid cells	TSFM
HPSE	1.50681e-11	0.0938396	0.649	0.565	3.01362e-08	Myeloid cells	HPSE
CMC2	1.55053e-11	0.1534	0.842	0.747	3.10105e-08	Myeloid cells	CMC2
PPIL3	1.72352e-11	0.069662	0.807	0.567	3.44704e-08	Myeloid cells	PPIL3
GLRX2	2.7145e-11	0.0283469	0.75	0.614	5.429e-08	Myeloid cells	GLRX2
CEACAM21	3.37659e-11	0.0202539	0.789	0.578	6.75318e-08	Myeloid cells	CEACAM21
METTL26	3.86536e-11	0.0137427	0.792	0.703	7.73071e-08	Myeloid cells	METTL26
CARS2	4.57205e-11	0.020062	0.741	0.681	9.1441e-08	Myeloid cells	CARS2
PIEZO1	4.77845e-11	0.0341508	0.747	0.544	9.55689e-08	Myeloid cells	PIEZO1
GMPR2	7.0754e-11	0.0234635	0.464	0.643	1.41508e-07	Myeloid cells	GMPR2
MRPL3	8.67261e-11	0.0981007	0.717	0.629	1.73452e-07	Myeloid cells	MRPL3
SPTAN1	1.20975e-10	0.0142927	0.753	0.629	2.41949e-07	Myeloid cells	SPTAN1
CCL20	1.23391e-10	0.358556	0.798	0.853	2.46783e-07	Myeloid cells	CCL20
SSFA2	1.42036e-10	0.0128227	0.786	0.713	2.84071e-07	Myeloid cells	SSFA2
PON2	1.57716e-10	0.193195	0.732	0.679	3.15432e-07	Myeloid cells	PON2
DOCK11	2.32957e-10	0.216516	0.783	0.711	4.65914e-07	Myeloid cells	DOCK11
RNFT1	2.69762e-10	0.0337013	0.729	0.68	5.39524e-07	Myeloid cells	RNFT1
CCDC14	3.1189e-10	0.179862	0.747	0.63	6.23779e-07	Myeloid cells	CCDC14
PKIB	4.64686e-10	0.188663	0.583	0.488	9.29372e-07	Myeloid cells	PKIB
CHMP5	8.26698e-10	0.0135947	0.479	0.637	1.6534e-06	Myeloid cells	CHMP5
FUNDC2	8.71656e-10	0.0592241	0.696	0.641	1.74331e-06	Myeloid cells	FUNDC2
SLCO4A1	1.06182e-09	0.121517	0.711	0.654	2.12364e-06	Myeloid cells	SLCO4A1
ZNF267	1.35472e-09	0.356995	0.693	0.637	2.70944e-06	Myeloid cells	ZNF267
SLIRP	1.37738e-09	0.392094	0.905	0.805	2.75476e-06	Myeloid cells	SLIRP
MTHFD1	1.40178e-09	0.093977	0.753	0.656	2.80357e-06	Myeloid cells	MTHFD1
RASGRP3	1.57367e-09	0.00896311	0.503	0.706	3.14733e-06	Myeloid cells	RASGRP3
DCP2	1.69265e-09	0.236825	0.774	0.717	3.3853e-06	Myeloid cells	DCP2
CLN8	1.8048e-09	0.091404	0.378	0.491	3.60961e-06	Myeloid cells	CLN8
MRPS17	2.42926e-09	0.0047951	0.369	0.521	4.85853e-06	Myeloid cells	MRPS17
SLC9A9	2.52365e-09	0.173045	0.693	0.619	5.0473e-06	Myeloid cells	SLC9A9
TAOK3	3.01788e-09	0.303118	0.72	0.688	6.03575e-06	Myeloid cells	TAOK3
CREBBP	3.02763e-09	0.124081	0.759	0.667	6.05526e-06	Myeloid cells	CREBBP
NGLY1	5.0111e-09	0.0462001	0.804	0.692	1.00222e-05	Myeloid cells	NGLY1
RFWD2	5.99858e-09	0.326618	0.682	0.55	1.19972e-05	Myeloid cells	RFWD2
ACAD8	6.81372e-09	0.0113833	0.738	0.682	1.36274e-05	Myeloid cells	ACAD8
NUDT9	7.26996e-09	0.0283693	0.729	0.63	1.45399e-05	Myeloid cells	NUDT9
TRAV36DV7	9.56852e-09	0.00531492	0.426	0.53	1.9137e-05	Myeloid cells	TRAV36DV7
TNFRSF1A	9.57198e-09	0.1353	0.705	0.696	1.9144e-05	Myeloid cells	TNFRSF1A
SAT2	9.89814e-09	0.00861154	0.673	0.548	1.97963e-05	Myeloid cells	SAT2
RPP25L	9.91825e-09	0.0401717	0.607	0.671	1.98365e-05	Myeloid cells	RPP25L
ATP6V1H	9.9465e-09	0.227457	0.664	0.612	1.9893e-05	Myeloid cells	ATP6V1H
TUBGCP2	1.0139e-08	0.0123009	0.414	0.543	2.02781e-05	Myeloid cells	TUBGCP2
RETREG1	1.2489e-08	0.0173756	0.586	0.437	2.4978e-05	Myeloid cells	RETREG1
ZNF277	1.54577e-08	0.0914673	0.589	0.502	3.09154e-05	Myeloid cells	ZNF277
BEX2	2.43861e-08	0.00549757	0.384	0.508	4.87723e-05	Myeloid cells	BEX2
GPN3	2.55028e-08	0.0670482	0.676	0.618	5.10056e-05	Myeloid cells	GPN3
BCL2L13	2.6371e-08	0.0212866	0.47	0.624	5.27421e-05	Myeloid cells	BCL2L13
NECAP2	2.71003e-08	0.235244	0.613	0.486	5.42006e-05	Myeloid cells	NECAP2
CCL4	3.4594e-08	0.657138	0.732	0.819	6.91879e-05	Myeloid cells	CCL4
CRLS1	4.20636e-08	0.162089	0.637	0.575	8.41272e-05	Myeloid cells	CRLS1
CTNND1	5.2745e-08	0.0471514	0.574	0.488	0.00010549	Myeloid cells	CTNND1
C16orf62	6.45149e-08	0.0144545	0.571	0.422	0.00012903	Myeloid cells	C16orf62
BEX4	7.05374e-08	0.0892891	0.67	0.568	0.000141075	Myeloid cells	BEX4
ARIH1	8.5171e-08	0.0420402	0.759	0.698	0.000170342	Myeloid cells	ARIH1
TRGV3	9.35669e-08	0.0549785	0.705	0.498	0.000187134	Myeloid cells	TRGV3
CCAR1	1.17519e-07	0.0349977	0.622	0.715	0.000235038	Myeloid cells	CCAR1
ZC2HC1A	1.41008e-07	0.00386621	0.637	0.491	0.000282015	Myeloid cells	ZC2HC1A
C14orf119	1.71028e-07	0.0792854	0.628	0.735	0.000342056	Myeloid cells	C14orf119
ARPC1A	1.72242e-07	0.059546	0.438	0.561	0.000344484	Myeloid cells	ARPC1A
STAM	1.91591e-07	0.0872524	0.818	0.652	0.000383181	Myeloid cells	STAM
IL23A	1.92248e-07	0.320804	0.467	0.672	0.000384496	Myeloid cells	IL23A
SELENOW	1.97694e-07	0.0834504	0.866	0.758	0.000395387	Myeloid cells	SELENOW
IFT27	2.22318e-07	0.00268938	0.804	0.652	0.000444636	Myeloid cells	IFT27
BAG6	2.52851e-07	0.057819	0.503	0.636	0.000505701	Myeloid cells	BAG6
QTRT2	2.53156e-07	0.277075	0.741	0.619	0.000506311	Myeloid cells	QTRT2
EXOC7	2.76893e-07	0.0133635	0.479	0.572	0.000553786	Myeloid cells	EXOC7
CAMKMT	2.82485e-07	0.0218204	0.738	0.583	0.000564969	Myeloid cells	CAMKMT
ZDHHC13	2.92281e-07	0.0104798	0.812	0.629	0.000584561	Myeloid cells	ZDHHC13
WDR13	3.14223e-07	0.0558388	0.318	0.398	0.000628446	Myeloid cells	WDR13
RNASEK	3.39422e-07	0.400251	0.771	0.702	0.000678844	Myeloid cells	RNASEK
HEBP1	4.975e-07	0.00592062	0.512	0.714	0.000995	Myeloid cells	HEBP1
TNFRSF10B	5.1641e-07	0.0326633	0.607	0.577	0.00103282	Myeloid cells	TNFRSF10B
RFXANK	6.36848e-07	0.013228	0.723	0.628	0.0012737	Myeloid cells	RFXANK
MCRS1	6.85858e-07	0.0617375	0.676	0.615	0.00137172	Myeloid cells	MCRS1
ETFDH	8.46489e-07	0.0138951	0.741	0.661	0.00169298	Myeloid cells	ETFDH
ITFG2	8.49894e-07	0.0191953	0.634	0.553	0.00169979	Myeloid cells	ITFG2
POLE4	8.54021e-07	0.00560781	0.762	0.648	0.00170804	Myeloid cells	POLE4
ZNF738	8.58449e-07	0.00710422	0.655	0.456	0.0017169	Myeloid cells	ZNF738
CFP	1.26813e-06	0.138382	0.533	0.413	0.00253626	Myeloid cells	CFP
ZBTB17	1.27975e-06	0.00633586	0.455	0.595	0.0025595	Myeloid cells	ZBTB17
FLYWCH1	1.32346e-06	0.0314562	0.47	0.542	0.00264692	Myeloid cells	FLYWCH1
UQCRC2	1.38628e-06	0.0739911	0.527	0.637	0.00277256	Myeloid cells	UQCRC2
EMC2	1.87022e-06	0.0463925	0.432	0.524	0.00374043	Myeloid cells	EMC2
MT1X	1.97762e-06	0.866318	0.562	0.452	0.00395524	Myeloid cells	MT1X
GLA	2.00922e-06	0.266146	0.747	0.692	0.00401844	Myeloid cells	GLA
GLCE	2.05174e-06	0.0217655	0.369	0.507	0.00410349	Myeloid cells	GLCE
RTL8C	2.13163e-06	0.187411	0.696	0.659	0.00426325	Myeloid cells	RTL8C
PRPSAP1	2.30254e-06	0.192776	0.658	0.61	0.00460507	Myeloid cells	PRPSAP1
REC8	2.4307e-06	0.00365944	0.604	0.459	0.0048614	Myeloid cells	REC8
RBM34	2.81163e-06	0.0172576	0.801	0.733	0.00562327	Myeloid cells	RBM34
SMIM19	3.46949e-06	0.00402362	0.845	0.696	0.00693899	Myeloid cells	SMIM19
SPINT2	3.71269e-06	0.17983	0.449	0.62	0.00742537	Myeloid cells	SPINT2
DHDDS	3.73376e-06	0.109024	0.688	0.577	0.00746752	Myeloid cells	DHDDS
SPATA5L1	3.73681e-06	0.0608245	0.497	0.383	0.00747362	Myeloid cells	SPATA5L1
ITGB1BP1	4.48557e-06	0.019129	0.69	0.618	0.00897114	Myeloid cells	ITGB1BP1
VPS51	7.59794e-06	0.0200938	0.357	0.451	0.0151959	Myeloid cells	VPS51
ODF2L	8.52135e-06	0.109207	0.801	0.753	0.0170427	Myeloid cells	ODF2L
RBPJ	1.06542e-05	0.0363646	0.72	0.706	0.0213084	Myeloid cells	RBPJ
ZNF33A	1.13998e-05	0.00805545	0.506	0.62	0.0227996	Myeloid cells	ZNF33A
IL6	1.25628e-05	0.686246	0.536	0.499	0.0251256	Myeloid cells	IL6
CMC1	1.34759e-05	0.210445	0.881	0.815	0.0269518	Myeloid cells	CMC1
FUNDC1	1.70118e-05	0.020079	0.509	0.441	0.0340236	Myeloid cells	FUNDC1
PTRHD1	1.71644e-05	0.0639421	0.753	0.631	0.0343289	Myeloid cells	PTRHD1
PLAC8	1.79649e-05	0.319733	0.744	0.754	0.0359298	Myeloid cells	PLAC8
SPAG16	1.84906e-05	0.00316567	0.509	0.337	0.0369811	Myeloid cells	SPAG16
SMIM20	2.00377e-05	0.099493	0.497	0.598	0.0400754	Myeloid cells	SMIM20
HSPA4	2.2523e-05	0.171976	0.833	0.778	0.0450461	Myeloid cells	HSPA4
TRA2B	2.38109e-05	0.077639	0.833	0.777	0.0476218	Myeloid cells	TRA2B
MPHOSPH6	2.39335e-05	0.134311	0.705	0.686	0.0478671	Myeloid cells	MPHOSPH6
KCTD6	2.57931e-05	0.00220751	0.717	0.626	0.0515862	Myeloid cells	KCTD6
SF3B3	2.628e-05	0.0398136	0.494	0.602	0.05256	Myeloid cells	SF3B3
IFIT2	3.26322e-05	0.350483	0.399	0.545	0.0652645	Myeloid cells	IFIT2
C19orf60	3.28943e-05	0.0260309	0.753	0.668	0.0657886	Myeloid cells	C19orf60
YBX3	3.42246e-05	0.404736	0.604	0.581	0.0684491	Myeloid cells	YBX3
TCTN1	3.42794e-05	0.150519	0.693	0.654	0.0685589	Myeloid cells	TCTN1
SKIV2L	3.63601e-05	0.0120964	0.432	0.518	0.0727202	Myeloid cells	SKIV2L
TCF12	3.77556e-05	0.0682314	0.664	0.624	0.0755112	Myeloid cells	TCF12
TMEM138	4.59905e-05	0.168342	0.485	0.623	0.0919811	Myeloid cells	TMEM138
DRAM1	5.75425e-05	0.214721	0.583	0.558	0.115085	Myeloid cells	DRAM1
PPP4R2	6.25592e-05	0.0156985	0.714	0.668	0.125118	Myeloid cells	PPP4R2
SLMAP	7.39808e-05	0.00393711	0.726	0.617	0.147962	Myeloid cells	SLMAP
PPCDC	8.53535e-05	0.0266139	0.363	0.407	0.170707	Myeloid cells	PPCDC
TBC1D15	8.9418e-05	0.0375808	0.527	0.615	0.178836	Myeloid cells	TBC1D15
PPP2R2B	0.000100818	0.00518193	0.652	0.646	0.201636	Myeloid cells	PPP2R2B
APOBEC3A	0.000101515	0.317263	0.628	0.661	0.20303	Myeloid cells	APOBEC3A
DHPS	0.000105391	0.0747784	0.67	0.606	0.210783	Myeloid cells	DHPS
TRIP4	0.000106446	0.0300146	0.688	0.583	0.212892	Myeloid cells	TRIP4
TRMT11	0.000110658	0.0687639	0.658	0.427	0.221316	Myeloid cells	TRMT11
GPN2	0.000110899	0.0739019	0.792	0.697	0.221798	Myeloid cells	GPN2
LRP5L	0.000113225	0.030044	0.348	0.379	0.22645	Myeloid cells	LRP5L
ZNF566	0.000123001	0.0875171	0.571	0.36	0.246002	Myeloid cells	ZNF566
MPV17	0.00012762	0.0428027	0.735	0.642	0.25524	Myeloid cells	MPV17
STK25	0.000128694	0.0113919	0.515	0.578	0.257388	Myeloid cells	STK25
UROD	0.000211698	0.121188	0.682	0.654	0.423396	Myeloid cells	UROD
BOD1	0.000217786	0.0554433	0.652	0.555	0.435572	Myeloid cells	BOD1
RFT1	0.0002356	0.0081731	0.625	0.647	0.4712	Myeloid cells	RFT1
MRPS22	0.000254163	0.0187449	0.708	0.54	0.508327	Myeloid cells	MRPS22
CHMP3	0.00026151	0.0953442	0.664	0.612	0.52302	Myeloid cells	CHMP3
PRKAG2	0.000287092	0.0612877	0.667	0.635	0.574184	Myeloid cells	PRKAG2
SLU7	0.000288122	0.0856192	0.688	0.597	0.576244	Myeloid cells	SLU7
COA4	0.000322005	0.0409303	0.693	0.613	0.64401	Myeloid cells	COA4
AK2	0.000322672	0.112742	0.723	0.67	0.645343	Myeloid cells	AK2
ZDHHC17	0.000328708	0.00574203	0.637	0.554	0.657415	Myeloid cells	ZDHHC17
RNF25	0.000332159	0.00104136	0.464	0.517	0.664318	Myeloid cells	RNF25
FAM162A	0.000337316	0.0893985	0.488	0.595	0.674632	Myeloid cells	FAM162A
SVIL	0.00035438	0.0543781	0.613	0.74	0.708761	Myeloid cells	SVIL
GPS1	0.000438881	0.051588	0.592	0.659	0.877763	Myeloid cells	GPS1
IPO9	0.00044511	0.0171956	0.75	0.679	0.890219	Myeloid cells	IPO9
[truncated: 1,302 more rows]

## Sheet: Table S3
Table S3. Marker genes of T cell subtypes
	Instructions:
•	p_val : p-value (unadjusted)
•	avg_logFC : log fold-chage of the average expression between the given cell cluster and the left cell clusters. Positive values indicate that the gene is more highly expressed in the given cluster.
•	pct.1 : The ratio of expression in the given cell cluster
•	pct.2 : The ratio of expression in the left cell clusters
•	p_val_adj : Adjusted p-value, based on bonferroni correction using all genes in the dataset.
	p_val	avg_logFC	pct.1	pct.2	p_val_adj	cluster	gene
CCL5	8.17315e-79	0.479816	0.997	0.962	1.63463e-75	cytotoxic T	CCL5
GZMB	3.93891e-62	0.737468	0.885	0.738	7.87782e-59	cytotoxic T	GZMB
GZMA	1.40566e-50	0.308341	0.937	0.86	2.81133e-47	cytotoxic T	GZMA
PCNX2	1.1619e-43	0.0364483	0.769	0.529	2.32381e-40	cytotoxic T	PCNX2
CD160	2.53071e-42	0.314002	0.812	0.685	5.06143e-39	cytotoxic T	CD160
FCRL6	3.6242e-42	0.0877285	0.817	0.725	7.24839e-39	cytotoxic T	FCRL6
IMMP2L	1.26429e-41	0.0910772	0.788	0.558	2.52859e-38	cytotoxic T	IMMP2L
IFNG	3.83599e-39	0.432082	0.77	0.641	7.67198e-36	cytotoxic T	IFNG
NKG7	2.5953e-38	0.510925	0.887	0.841	5.1906e-35	cytotoxic T	NKG7
FASTKD1	3.12281e-38	0.155389	0.817	0.637	6.24561e-35	cytotoxic T	FASTKD1
CCL4	1.71247e-37	0.539544	0.876	0.86	3.42494e-34	cytotoxic T	CCL4
AC245088.3	1.793e-36	0.100832	0.798	0.603	3.586e-33	cytotoxic T	AC245088.3
CCL4L2	8.27945e-35	0.813914	0.835	0.723	1.65589e-31	cytotoxic T	CCL4L2
IGKV2D-28	1.14169e-34	0.11684	0.699	0.431	2.28338e-31	cytotoxic T	IGKV2D-28
RIPK2	1.58445e-32	0.0202539	0.787	0.677	3.16891e-29	cytotoxic T	RIPK2
ZNF429	1.60112e-32	0.0249087	0.77	0.619	3.20224e-29	cytotoxic T	ZNF429
SFXN5	3.22547e-32	0.00452457	0.819	0.686	6.45093e-29	cytotoxic T	SFXN5
KLRG1	1.33683e-31	0.111128	0.844	0.752	2.67365e-28	cytotoxic T	KLRG1
CLECL1	5.78696e-30	0.116471	0.755	0.601	1.15739e-26	cytotoxic T	CLECL1
DDHD2	2.44129e-27	0.053235	0.681	0.433	4.88257e-24	cytotoxic T	DDHD2
FAM192A	9.5814e-26	0.0774527	0.812	0.648	1.91628e-22	cytotoxic T	FAM192A
RALGAPA1	1.14663e-25	0.161284	0.716	0.539	2.29326e-22	cytotoxic T	RALGAPA1
TMX3	3.39724e-25	0.0543799	0.811	0.64	6.79448e-22	cytotoxic T	TMX3
GNPNAT1	1.04258e-24	0.122993	0.731	0.55	2.08516e-21	cytotoxic T	GNPNAT1
LMBR1L	6.12559e-24	0.108158	0.747	0.602	1.22512e-20	cytotoxic T	LMBR1L
IGLC1	2.8273e-23	0.163155	0.972	0.922	5.65461e-20	cytotoxic T	IGLC1
CD69	9.00827e-23	0.0388712	0.915	0.842	1.80165e-19	cytotoxic T	CD69
NME7	1.12901e-22	0.00399309	0.721	0.539	2.25803e-19	cytotoxic T	NME7
GZMH	3.46702e-22	0.489359	0.765	0.674	6.93404e-19	cytotoxic T	GZMH
TYROBP	8.65185e-22	0.264066	0.742	0.653	1.73037e-18	cytotoxic T	TYROBP
ETFB	2.17498e-21	0.122201	0.655	0.468	4.34997e-18	cytotoxic T	ETFB
GZMK	2.83205e-21	0.099288	0.773	0.659	5.66409e-18	cytotoxic T	GZMK
ASNS	6.40524e-21	0.144561	0.727	0.562	1.28105e-17	cytotoxic T	ASNS
BCKDHB	1.07248e-20	0.0111617	0.853	0.681	2.14496e-17	cytotoxic T	BCKDHB
BZW2	1.87529e-20	0.195476	0.723	0.566	3.75059e-17	cytotoxic T	BZW2
EIF4EBP3	2.98767e-20	0.099614	0.712	0.569	5.97534e-17	cytotoxic T	EIF4EBP3
TRBV10-3	4.5433e-20	0.0862711	0.749	0.559	9.0866e-17	cytotoxic T	TRBV10-3
ARSK	2.81268e-19	0.0499945	0.69	0.556	5.62536e-16	cytotoxic T	ARSK
SLFN12	3.25878e-19	0.0584198	0.678	0.532	6.51757e-16	cytotoxic T	SLFN12
GALK2	5.62959e-19	0.00497584	0.242	0.311	1.12592e-15	cytotoxic T	GALK2
PRF1	1.78869e-18	0.318151	0.708	0.604	3.57739e-15	cytotoxic T	PRF1
TPD52	4.57097e-18	0.110358	0.717	0.598	9.14195e-15	cytotoxic T	TPD52
RAB9A	4.67016e-18	0.0454033	0.807	0.655	9.34033e-15	cytotoxic T	RAB9A
NSMCE2	4.68888e-18	0.154337	0.815	0.673	9.37777e-15	cytotoxic T	NSMCE2
ZFAND6	8.86459e-18	0.206095	0.782	0.609	1.77292e-14	cytotoxic T	ZFAND6
SERTAD3	1.48764e-17	0.00135269	0.651	0.51	2.97528e-14	cytotoxic T	SERTAD3
AC244196.5	1.82884e-17	0.0206059	0.832	0.694	3.65767e-14	cytotoxic T	AC244196.5
MITD1	8.5145e-17	0.0834312	0.674	0.515	1.7029e-13	cytotoxic T	MITD1
CCDC14	3.01759e-16	0.0191684	0.756	0.589	6.03519e-13	cytotoxic T	CCDC14
DNTTIP2	3.11301e-16	0.0683843	0.867	0.772	6.22602e-13	cytotoxic T	DNTTIP2
CMC1	3.23358e-16	0.0304931	0.887	0.821	6.46715e-13	cytotoxic T	CMC1
SAP30L	3.54394e-16	0.0457642	0.679	0.526	7.08788e-13	cytotoxic T	SAP30L
DHX36	3.94898e-16	0.109427	0.891	0.762	7.89797e-13	cytotoxic T	DHX36
NAGK	4.37925e-16	0.121841	0.694	0.522	8.75849e-13	cytotoxic T	NAGK
ALOX5AP	4.93358e-16	0.151685	0.82	0.794	9.86716e-13	cytotoxic T	ALOX5AP
XCL2	1.34716e-15	0.518406	0.643	0.517	2.69432e-12	cytotoxic T	XCL2
COMMD4	1.59629e-15	0.0990273	0.746	0.584	3.19258e-12	cytotoxic T	COMMD4
GADD45B	1.60677e-15	0.0503649	0.862	0.752	3.21355e-12	cytotoxic T	GADD45B
C17orf62	1.89371e-15	0.0168801	0.741	0.603	3.78743e-12	cytotoxic T	C17orf62
ERCC6	6.42534e-15	0.0555367	0.654	0.472	1.28507e-11	cytotoxic T	ERCC6
XCL1	8.04216e-15	0.181511	0.632	0.513	1.60843e-11	cytotoxic T	XCL1
SPIDR	9.62478e-15	0.01328	0.716	0.584	1.92496e-11	cytotoxic T	SPIDR
TRBV5-4	1.59091e-14	0.0611052	0.702	0.575	3.18183e-11	cytotoxic T	TRBV5-4
GON7	2.7556e-14	0.0536695	0.726	0.541	5.5112e-11	cytotoxic T	GON7
GNLY	2.92397e-14	0.358924	0.761	0.747	5.84794e-11	cytotoxic T	GNLY
CEP290	3.83778e-14	0.0265139	0.761	0.635	7.67556e-11	cytotoxic T	CEP290
MAPK8	5.38343e-14	0.0900636	0.671	0.496	1.07669e-10	cytotoxic T	MAPK8
DNAJC27	1.11897e-13	0.0178511	0.687	0.525	2.23794e-10	cytotoxic T	DNAJC27
VEZT	3.73801e-13	0.00384404	0.714	0.56	7.47602e-10	cytotoxic T	VEZT
CRTAM	3.91106e-13	0.13766	0.595	0.435	7.82212e-10	cytotoxic T	CRTAM
EMC6	3.96234e-13	0.0921928	0.586	0.412	7.92468e-10	cytotoxic T	EMC6
KLF13	5.19519e-13	0.111168	0.662	0.509	1.03904e-09	cytotoxic T	KLF13
LARP7	5.62919e-13	0.0892237	0.857	0.757	1.12584e-09	cytotoxic T	LARP7
CCL3	6.78798e-13	0.487558	0.736	0.698	1.3576e-09	cytotoxic T	CCL3
CAAP1	7.76871e-13	0.0460377	0.712	0.547	1.55374e-09	cytotoxic T	CAAP1
PIK3R1	9.90831e-13	0.180316	0.709	0.589	1.98166e-09	cytotoxic T	PIK3R1
XIAP	1.12333e-12	0.0882505	0.68	0.54	2.24666e-09	cytotoxic T	XIAP
RAB18	1.29389e-12	0.0190952	0.716	0.567	2.58778e-09	cytotoxic T	RAB18
PLEKHA5	1.6041e-12	0.0418307	0.618	0.451	3.2082e-09	cytotoxic T	PLEKHA5
KIR3DL2	2.31279e-12	0.0196776	0.662	0.594	4.62558e-09	cytotoxic T	KIR3DL2
ZNF493	3.14225e-12	0.0480605	0.576	0.429	6.2845e-09	cytotoxic T	ZNF493
AP002495.1	3.43825e-12	0.0183381	0.763	0.584	6.8765e-09	cytotoxic T	AP002495.1
GMNN	3.46999e-12	0.152166	0.753	0.591	6.93998e-09	cytotoxic T	GMNN
USP30	3.97267e-12	0.0486803	0.783	0.679	7.94534e-09	cytotoxic T	USP30
NDUFAF4	4.19323e-12	0.109984	0.635	0.455	8.38646e-09	cytotoxic T	NDUFAF4
BLVRA	4.26778e-12	0.119318	0.675	0.522	8.53556e-09	cytotoxic T	BLVRA
CFAP20	4.78505e-12	0.0217842	0.706	0.545	9.5701e-09	cytotoxic T	CFAP20
CLIC3	6.35025e-12	0.0791501	0.688	0.607	1.27005e-08	cytotoxic T	CLIC3
TCEAL1	9.09309e-12	0.0421597	0.647	0.518	1.81862e-08	cytotoxic T	TCEAL1
IGHV1OR15-1	1.29144e-11	0.0855891	0.652	0.494	2.58289e-08	cytotoxic T	IGHV1OR15-1
AC135068.8	1.29144e-11	0.0855891	0.652	0.494	2.58289e-08	cytotoxic T	AC135068.8
THAP1	1.50958e-11	0.106859	0.637	0.477	3.01917e-08	cytotoxic T	THAP1
GMFB	1.69204e-11	0.0693076	0.731	0.594	3.38408e-08	cytotoxic T	GMFB
MRPS28	1.82198e-11	0.00803763	0.694	0.536	3.64397e-08	cytotoxic T	MRPS28
ALDH9A1	1.99257e-11	0.0302476	0.772	0.635	3.98515e-08	cytotoxic T	ALDH9A1
GPN2	2.12208e-11	0.0755775	0.761	0.598	4.24417e-08	cytotoxic T	GPN2
TMEM265	2.51913e-11	0.0274234	0.599	0.402	5.03826e-08	cytotoxic T	TMEM265
ZBED5	2.54183e-11	0.00655273	0.602	0.444	5.08366e-08	cytotoxic T	ZBED5
DNPEP	2.81267e-11	0.0241711	0.684	0.527	5.62533e-08	cytotoxic T	DNPEP
FUNDC2	3.41305e-11	0.070491	0.627	0.473	6.82611e-08	cytotoxic T	FUNDC2
CDK16	4.05629e-11	0.0102169	0.674	0.534	8.11258e-08	cytotoxic T	CDK16
TRIM21	4.42366e-11	0.0153271	0.591	0.421	8.84732e-08	cytotoxic T	TRIM21
JCHAIN	5.19233e-11	0.00356364	0.996	0.996	1.03847e-07	cytotoxic T	JCHAIN
RMDN1	5.68587e-11	0.0188035	0.694	0.538	1.13717e-07	cytotoxic T	RMDN1
PPP2R2B	6.01916e-11	0.040464	0.675	0.531	1.20383e-07	cytotoxic T	PPP2R2B
KLRD1	6.24352e-11	0.313085	0.67	0.616	1.2487e-07	cytotoxic T	KLRD1
TRGV7	6.90014e-11	0.0370432	0.664	0.57	1.38003e-07	cytotoxic T	TRGV7
TRAV29DV5	8.49334e-11	0.111499	0.656	0.505	1.69867e-07	cytotoxic T	TRAV29DV5
ATP1B3	8.56107e-11	0.0579338	0.756	0.668	1.71221e-07	cytotoxic T	ATP1B3
ARL4A	1.24942e-10	0.0171573	0.813	0.699	2.49884e-07	cytotoxic T	ARL4A
XRCC4	1.31496e-10	0.00733738	0.665	0.498	2.62993e-07	cytotoxic T	XRCC4
AP3S2	1.50234e-10	0.0209044	0.772	0.614	3.00469e-07	cytotoxic T	AP3S2
CDK5RAP1	1.67254e-10	0.049097	0.704	0.566	3.34507e-07	cytotoxic T	CDK5RAP1
CCNB1IP1	2.33647e-10	0.0387215	0.732	0.598	4.67293e-07	cytotoxic T	CCNB1IP1
SPINK4	2.56847e-10	0.00683578	0.246	0.221	5.13694e-07	cytotoxic T	SPINK4
BORCS5	2.59468e-10	0.0613721	0.648	0.482	5.18937e-07	cytotoxic T	BORCS5
C2orf76	2.6e-10	0.0226051	0.811	0.679	5.2e-07	cytotoxic T	C2orf76
SH3YL1	3.80057e-10	0.00451995	0.796	0.671	7.60114e-07	cytotoxic T	SH3YL1
POC5	5.52092e-10	0.0115815	0.598	0.419	1.10418e-06	cytotoxic T	POC5
DPH5	5.7432e-10	0.100439	0.571	0.411	1.14864e-06	cytotoxic T	DPH5
SERGEF	8.10988e-10	0.00992248	0.58	0.416	1.62198e-06	cytotoxic T	SERGEF
KIAA1328	8.11279e-10	0.00291221	0.631	0.504	1.62256e-06	cytotoxic T	KIAA1328
SEC23IP	1.05712e-09	0.00461224	0.683	0.535	2.11424e-06	cytotoxic T	SEC23IP
PRR5L	1.30678e-09	0.0715069	0.582	0.461	2.61357e-06	cytotoxic T	PRR5L
TMEM230	1.56366e-09	0.0034309	0.768	0.637	3.12731e-06	cytotoxic T	TMEM230
ECHDC1	1.70067e-09	0.0799383	0.605	0.443	3.40134e-06	cytotoxic T	ECHDC1
TMEM87A	2.11593e-09	0.0212583	0.688	0.608	4.23186e-06	cytotoxic T	TMEM87A
S100A13	2.19557e-09	0.0045752	0.381	0.431	4.39114e-06	cytotoxic T	S100A13
COL4A3BP	2.24074e-09	0.0116822	0.73	0.605	4.48148e-06	cytotoxic T	COL4A3BP
MLF1	2.27406e-09	0.0238032	0.741	0.603	4.54812e-06	cytotoxic T	MLF1
NOL12	2.30409e-09	0.00464256	0.717	0.615	4.60819e-06	cytotoxic T	NOL12
RPL26L1	2.56173e-09	0.10213	0.732	0.606	5.12346e-06	cytotoxic T	RPL26L1
ENDOV	2.87345e-09	0.0723531	0.577	0.438	5.74689e-06	cytotoxic T	ENDOV
CLDND1	3.28977e-09	0.075263	0.803	0.703	6.57955e-06	cytotoxic T	CLDND1
BID	3.29743e-09	0.188497	0.713	0.63	6.59486e-06	cytotoxic T	BID
BCS1L	3.41156e-09	0.0282184	0.661	0.561	6.82313e-06	cytotoxic T	BCS1L
CUL5	3.71898e-09	0.0568013	0.772	0.658	7.43795e-06	cytotoxic T	CUL5
CETN2	4.0015e-09	0.0494368	0.602	0.456	8.00301e-06	cytotoxic T	CETN2
PIGH	4.00161e-09	0.0123636	0.671	0.532	8.00321e-06	cytotoxic T	PIGH
RPL22L1	4.80086e-09	0.108874	0.638	0.507	9.60172e-06	cytotoxic T	RPL22L1
RSPRY1	4.8047e-09	0.0307481	0.717	0.583	9.6094e-06	cytotoxic T	RSPRY1
PSMA4	4.82875e-09	0.12534	0.787	0.655	9.6575e-06	cytotoxic T	PSMA4
SMAD5	7.33717e-09	0.0032114	0.538	0.385	1.46743e-05	cytotoxic T	SMAD5
FABP1	7.92631e-09	0.0162183	0.81	0.665	1.58526e-05	cytotoxic T	FABP1
CUL3	8.93951e-09	0.00413037	0.534	0.376	1.7879e-05	cytotoxic T	CUL3
CNOT1	9.46155e-09	0.120967	0.679	0.521	1.89231e-05	cytotoxic T	CNOT1
ZNF749	9.86168e-09	0.00585262	0.779	0.635	1.97234e-05	cytotoxic T	ZNF749
CCT4	1.10852e-08	0.0247346	0.77	0.679	2.21705e-05	cytotoxic T	CCT4
RAB11A	1.16054e-08	0.102088	0.615	0.461	2.32109e-05	cytotoxic T	RAB11A
ARPC1A	1.18385e-08	0.0201259	0.676	0.505	2.36769e-05	cytotoxic T	ARPC1A
EIF2B5	1.29736e-08	0.00168869	0.228	0.211	2.59473e-05	cytotoxic T	EIF2B5
DNAJC17	1.34169e-08	0.141742	0.751	0.613	2.68338e-05	cytotoxic T	DNAJC17
TERF1	1.38847e-08	0.137454	0.678	0.551	2.77693e-05	cytotoxic T	TERF1
RPP30	1.56322e-08	0.0504247	0.694	0.533	3.12644e-05	cytotoxic T	RPP30
NDUFAF5	1.66339e-08	0.00866168	0.645	0.519	3.32677e-05	cytotoxic T	NDUFAF5
SPIN2B	3.0476e-08	0.0225802	0.586	0.477	6.09521e-05	cytotoxic T	SPIN2B
CD52	3.12346e-08	0.00684574	0.977	0.973	6.24691e-05	cytotoxic T	CD52
NIFK	4.52202e-08	0.00736778	0.737	0.629	9.04404e-05	cytotoxic T	NIFK
AC244196.1	6.16115e-08	0.149333	0.675	0.576	0.000123223	cytotoxic T	AC244196.1
SRP72	6.27148e-08	0.072121	0.742	0.64	0.00012543	cytotoxic T	SRP72
RPP21	6.57167e-08	0.000852861	0.635	0.506	0.000131433	cytotoxic T	RPP21
LRCH3	7.61291e-08	0.0247036	0.615	0.474	0.000152258	cytotoxic T	LRCH3
YDJC	8.41542e-08	0.0620906	0.645	0.522	0.000168308	cytotoxic T	YDJC
TRIAP1	9.76936e-08	0.0487551	0.647	0.515	0.000195387	cytotoxic T	TRIAP1
CD226	9.79077e-08	0.119942	0.608	0.477	0.000195815	cytotoxic T	CD226
PRR4	1.17296e-07	0.0130182	0.47	0.501	0.000234592	cytotoxic T	PRR4
MFSD8	1.21351e-07	0.0295981	0.75	0.62	0.000242701	cytotoxic T	MFSD8
RIPK3	1.2383e-07	0.00594033	0.184	0.166	0.00024766	cytotoxic T	RIPK3
SCO2	1.45987e-07	0.055409	0.668	0.507	0.000291973	cytotoxic T	SCO2
CCDC47	1.47841e-07	0.0183132	0.721	0.625	0.000295682	cytotoxic T	CCDC47
KLRC2	1.58378e-07	0.106976	0.65	0.573	0.000316756	cytotoxic T	KLRC2
C6orf136	1.97545e-07	0.00473586	0.758	0.614	0.00039509	cytotoxic T	C6orf136
PPCS	2.27434e-07	0.00117981	0.622	0.527	0.000454868	cytotoxic T	PPCS
ATRX	2.35473e-07	0.00500092	0.821	0.759	0.000470945	cytotoxic T	ATRX
LGALS1	2.39182e-07	0.0243686	0.788	0.787	0.000478365	cytotoxic T	LGALS1
FTL	2.67907e-07	0.0796235	0.991	0.99	0.000535815	cytotoxic T	FTL
SDHC	3.15405e-07	0.010992	0.558	0.399	0.000630811	cytotoxic T	SDHC
QPCT	3.58482e-07	0.153247	0.651	0.554	0.000716965	cytotoxic T	QPCT
MZT2A	3.78597e-07	0.037956	0.586	0.449	0.000757194	cytotoxic T	MZT2A
NANS	3.89233e-07	0.0361097	0.726	0.622	0.000778466	cytotoxic T	NANS
PMM2	4.27267e-07	0.029683	0.817	0.699	0.000854534	cytotoxic T	PMM2
PUS7L	4.88773e-07	0.0462467	0.699	0.577	0.000977546	cytotoxic T	PUS7L
KRT19	4.98066e-07	0.000573459	0.371	0.405	0.000996132	cytotoxic T	KRT19
SNURF	5.0439e-07	0.0542081	0.64	0.538	0.00100878	cytotoxic T	SNURF
DRAM2	6.77323e-07	0.112568	0.582	0.468	0.00135465	cytotoxic T	DRAM2
BABAM1	6.8049e-07	0.0345294	0.702	0.589	0.00136098	cytotoxic T	BABAM1
TRGV2	7.20853e-07	0.0249152	0.599	0.524	0.00144171	cytotoxic T	TRGV2
TNFSF10	8.73342e-07	0.00218827	0.381	0.402	0.00174668	cytotoxic T	TNFSF10
CD63	8.97243e-07	0.155385	0.737	0.71	0.00179449	cytotoxic T	CD63
ZNF394	1.05151e-06	0.0275025	0.694	0.592	0.00210301	cytotoxic T	ZNF394
CHCHD7	1.12978e-06	0.0535702	0.603	0.453	0.00225956	cytotoxic T	CHCHD7
CNOT2	1.13474e-06	0.0190057	0.784	0.715	0.00226947	cytotoxic T	CNOT2
DHX8	1.2834e-06	0.0346596	0.473	0.321	0.0025668	cytotoxic T	DHX8
SF3A3	1.49859e-06	0.22513	0.734	0.66	0.00299718	cytotoxic T	SF3A3
MRPL48	1.75355e-06	0.00835142	0.827	0.679	0.00350711	cytotoxic T	MRPL48
GSTM4	1.96192e-06	0.031339	0.43	0.471	0.00392385	cytotoxic T	GSTM4
RBBP8	2.29133e-06	0.0464476	0.761	0.636	0.00458265	cytotoxic T	RBBP8
ABHD3	2.30091e-06	0.0110661	0.678	0.581	0.00460182	cytotoxic T	ABHD3
EIF4E2	2.86796e-06	0.075967	0.706	0.606	0.00573592	cytotoxic T	EIF4E2
VPS39	3.70641e-06	0.0531909	0.438	0.287	0.00741281	cytotoxic T	VPS39
TULP4	3.79326e-06	0.00964286	0.736	0.642	0.00758652	cytotoxic T	TULP4
PPP1R7	4.04988e-06	0.00551934	0.628	0.507	0.00809975	cytotoxic T	PPP1R7
WDR41	4.2203e-06	0.0393204	0.301	0.335	0.00844061	cytotoxic T	WDR41
ABHD16A	4.22758e-06	0.0305206	0.699	0.581	0.00845516	cytotoxic T	ABHD16A
GALE	5.37043e-06	8.20406e-05	0.588	0.514	0.0107409	cytotoxic T	GALE
DSCR3	5.626e-06	0.0144849	0.633	0.527	0.011252	cytotoxic T	DSCR3
NIPSNAP3A	6.75761e-06	0.0631115	0.576	0.465	0.0135152	cytotoxic T	NIPSNAP3A
PRADC1	7.28365e-06	0.014184	0.761	0.641	0.0145673	cytotoxic T	PRADC1
CEP44	7.47034e-06	0.0368982	0.53	0.41	0.0149407	cytotoxic T	CEP44
OCIAD1	7.77206e-06	0.0558649	0.678	0.566	0.0155441	cytotoxic T	OCIAD1
GGCT	7.78796e-06	0.0666463	0.591	0.45	0.0155759	cytotoxic T	GGCT
DUS1L	7.89318e-06	0.0249014	0.195	0.211	0.0157864	cytotoxic T	DUS1L
TRGV10	8.84322e-06	0.0908844	0.673	0.611	0.0176864	cytotoxic T	TRGV10
PIGG	9.15982e-06	0.00164345	0.565	0.445	0.0183196	cytotoxic T	PIGG
TAF9	9.34172e-06	0.106327	0.669	0.583	0.0186834	cytotoxic T	TAF9
TEFM	1.04311e-05	0.0453421	0.619	0.489	0.0208622	cytotoxic T	TEFM
PSENEN	1.11226e-05	0.0414955	0.571	0.445	0.0222453	cytotoxic T	PSENEN
MED11	1.21672e-05	0.113318	0.61	0.477	0.0243345	cytotoxic T	MED11
ZNF720	1.33254e-05	0.0171437	0.789	0.66	0.0266507	cytotoxic T	ZNF720
C12orf29	1.34828e-05	0.0371938	0.666	0.568	0.0269656	cytotoxic T	C12orf29
AKAP1	1.366e-05	0.00160133	0.678	0.587	0.02732	cytotoxic T	AKAP1
METTL23	1.42696e-05	0.0333997	0.532	0.391	0.0285392	cytotoxic T	METTL23
ZNF143	1.43502e-05	0.0800664	0.654	0.538	0.0287005	cytotoxic T	ZNF143
BTD	1.51462e-05	0.070204	0.596	0.49	0.0302924	cytotoxic T	BTD
INPP5K	1.68837e-05	0.0173638	0.547	0.423	0.0337673	cytotoxic T	INPP5K
AMD1	1.69518e-05	0.0201585	0.711	0.602	0.0339036	cytotoxic T	AMD1
CYB5R1	1.83903e-05	0.0152154	0.721	0.62	0.0367806	cytotoxic T	CYB5R1
EXOG	1.86448e-05	0.130994	0.439	0.302	0.0372896	cytotoxic T	EXOG
DCUN1D5	1.93722e-05	0.000645691	0.499	0.525	0.0387444	cytotoxic T	DCUN1D5
ZNF701	1.98668e-05	0.100612	0.655	0.567	0.0397335	cytotoxic T	ZNF701
UPP1	2.3005e-05	0.068474	0.604	0.504	0.04601	cytotoxic T	UPP1
FAM126A	2.31624e-05	0.0343349	0.506	0.368	0.0463248	cytotoxic T	FAM126A
TRBV27	2.38143e-05	0.0810733	0.678	0.594	0.0476287	cytotoxic T	TRBV27
ZBTB8OS	2.71311e-05	0.217593	0.633	0.549	0.0542622	cytotoxic T	ZBTB8OS
KIAA1586	2.78002e-05	0.0311898	0.679	0.561	0.0556004	cytotoxic T	KIAA1586
TM2D2	2.79033e-05	0.0515463	0.614	0.519	0.0558065	cytotoxic T	TM2D2
MEI1	3.02422e-05	0.0990726	0.599	0.474	0.0604844	cytotoxic T	MEI1
WDR12	3.06681e-05	0.0556495	0.437	0.467	0.0613362	cytotoxic T	WDR12
FHL1	3.35969e-05	0.00109894	0.495	0.361	0.0671939	cytotoxic T	FHL1
ACTR6	4.71602e-05	0.0280484	0.604	0.488	0.0943204	cytotoxic T	ACTR6
HOPX	5.60666e-05	0.163484	0.543	0.419	0.112133	cytotoxic T	HOPX
SDF2	5.86767e-05	0.00960939	0.725	0.639	0.117353	cytotoxic T	SDF2
GTDC1	6.1965e-05	0.0775549	0.599	0.499	0.12393	cytotoxic T	GTDC1
ALKBH6	7.01942e-05	0.00798637	0.538	0.395	0.140388	cytotoxic T	ALKBH6
RALB	7.74105e-05	0.00401576	0.641	0.519	0.154821	cytotoxic T	RALB
KLRC1	8.78475e-05	0.0403437	0.646	0.636	0.175695	cytotoxic T	KLRC1
ZMYM5	0.00011642	0.00532959	0.789	0.703	0.23284	cytotoxic T	ZMYM5
SELENOM	0.00012505	0.0354915	0.548	0.431	0.250101	cytotoxic T	SELENOM
IGKV2D-29	0.000126499	0.0158695	0.537	0.393	0.252998	cytotoxic T	IGKV2D-29
RNF40	0.000150514	0.0039991	0.319	0.327	0.301029	cytotoxic T	RNF40
TMEM106C	0.000154427	0.0593975	0.593	0.467	0.308854	cytotoxic T	TMEM106C
DAPK2	0.000159083	0.22846	0.598	0.526	0.318166	cytotoxic T	DAPK2
NCAPD3	0.000159645	0.00172818	0.563	0.44	0.319291	cytotoxic T	NCAPD3
TINF2	0.000165352	0.0247513	0.451	0.451	0.330704	cytotoxic T	TINF2
TRAV8-6	0.000177726	0.0096316	0.547	0.4	0.355452	cytotoxic T	TRAV8-6
TRGV8	0.000179373	0.0234124	0.566	0.456	0.358747	cytotoxic T	TRGV8
GINS4	0.000183299	0.0266304	0.697	0.567	0.366597	cytotoxic T	GINS4
AIMP2	0.000198022	0.0275461	0.484	0.49	0.396045	cytotoxic T	AIMP2
HIST4H4	0.000202544	0.0270266	0.448	0.296	0.405089	cytotoxic T	HIST4H4
MTAP	0.000218625	0.00192812	0.383	0.383	0.43725	cytotoxic T	MTAP
PON2	0.000228149	0.140019	0.662	0.57	0.456299	cytotoxic T	PON2
TUBE1	0.00023477	0.022026	0.477	0.368	0.469539	cytotoxic T	TUBE1
LRRC57	0.000266896	0.0354451	0.567	0.471	0.533792	cytotoxic T	LRRC57
RFWD2	0.000268481	0.113437	0.416	0.425	0.536961	cytotoxic T	RFWD2
IDH1	0.000283715	0.004663	0.65	0.589	0.56743	cytotoxic T	IDH1
COMMD2	0.000297813	0.115819	0.646	0.558	0.595625	cytotoxic T	COMMD2
SMIM15	0.000300064	0.00595266	0.65	0.532	0.600128	cytotoxic T	SMIM15
ATP10D	0.000316784	0.0163052	0.685	0.619	0.633568	cytotoxic T	ATP10D
ATF7	0.00038861	0.00441355	0.633	0.531	0.77722	cytotoxic T	ATF7
HUS1	0.000441827	0.0107348	0.558	0.459	0.883654	cytotoxic T	HUS1
HDDC2	0.000454548	0.0137881	0.65	0.564	0.909097	cytotoxic T	HDDC2
FAM49A	0.000494448	0.0432062	0.292	0.28	0.988896	cytotoxic T	FAM49A
C1orf52	0.000495542	0.0449779	0.577	0.475	0.991084	cytotoxic T	C1orf52
ZNF227	0.000506875	0.00181565	0.586	0.496	1	cytotoxic T	ZNF227
KRR1	0.000549401	0.0536352	0.674	0.585	1	cytotoxic T	KRR1
RARRES3	0.000595435	0.0536548	0.53	0.443	1	cytotoxic T	RARRES3
TXNRD1	0.000703342	0.0321129	0.485	0.373	1	cytotoxic T	TXNRD1
PTPN11	0.000756632	0.0494352	0.594	0.499	1	cytotoxic T	PTPN11
TRBV6-5	0.000772079	0.033497	0.518	0.409	1	cytotoxic T	TRBV6-5
CHAMP1	0.000821535	0.000100543	0.296	0.253	1	cytotoxic T	CHAMP1
HPF1	0.00112129	0.0954196	0.624	0.543	1	cytotoxic T	HPF1
ABHD5	0.00114739	0.014167	0.599	0.505	1	cytotoxic T	ABHD5
FGFBP2	0.00119814	0.113469	0.613	0.563	1	cytotoxic T	FGFBP2
TRMO	0.0012008	0.0443074	0.57	0.485	1	cytotoxic T	TRMO
STX17	0.0012748	0.0340548	0.671	0.545	1	cytotoxic T	STX17
RRP36	0.00135441	0.0576158	0.702	0.607	1	cytotoxic T	RRP36
GTF2E2	0.00144959	0.00274299	0.727	0.628	1	cytotoxic T	GTF2E2
NUP85	0.00147603	0.0239819	0.605	0.468	1	cytotoxic T	NUP85
ZSWIM7	0.00154143	0.0670542	0.642	0.535	1	cytotoxic T	ZSWIM7
DYRK4	0.00185677	0.0447558	0.629	0.546	1	cytotoxic T	DYRK4
PTP4A2	0.00189023	0.00451671	0.841	0.807	1	cytotoxic T	PTP4A2
HSD17B11	0.00196649	0.0371965	0.599	0.543	1	cytotoxic T	HSD17B11
CHRNB1	0.00208524	0.0348194	0.584	0.506	1	cytotoxic T	CHRNB1
SEC14L1	0.00215267	0.0443568	0.486	0.383	1	cytotoxic T	SEC14L1
CARD19	0.00244028	0.0133414	0.589	0.486	1	cytotoxic T	CARD19
ARL2	0.00252748	0.046176	0.506	0.415	1	cytotoxic T	ARL2
DNAJC7	0.00272587	0.0148604	0.675	0.604	1	cytotoxic T	DNAJC7
SDR39U1	0.00300447	0.0252254	0.621	0.524	1	cytotoxic T	SDR39U1
FUOM	0.00300617	0.0112027	0.439	0.324	1	cytotoxic T	FUOM
C5orf22	0.00303903	0.00326558	0.308	0.292	1	cytotoxic T	C5orf22
TRBV2	0.00322706	0.0509199	0.53	0.434	1	cytotoxic T	TRBV2
GOSR1	0.00325644	0.0211405	0.514	0.414	1	cytotoxic T	GOSR1
COPG1	0.0035213	0.00361007	0.72	0.686	1	cytotoxic T	COPG1
ABHD10	0.00381516	0.048313	0.633	0.578	1	cytotoxic T	ABHD10
SURF2	0.0040975	0.164995	0.522	0.398	1	cytotoxic T	SURF2
ITGB1BP1	0.00430855	0.149	0.626	0.538	1	cytotoxic T	ITGB1BP1
CEACAM21	0.00431406	0.0184778	0.326	0.299	1	cytotoxic T	CEACAM21
SECISBP2L	0.00441344	0.162056	0.67	0.625	1	cytotoxic T	SECISBP2L
ATF6B	0.00459013	0.0292225	0.472	0.351	1	cytotoxic T	ATF6B
TEX30	0.00460904	0.084269	0.794	0.714	1	cytotoxic T	TEX30
MRM3	0.004699	0.0185749	0.698	0.587	1	cytotoxic T	MRM3
KIF3A	0.00481953	0.150202	0.684	0.64	1	cytotoxic T	KIF3A
NCR1	0.00500264	0.0327264	0.519	0.453	1	cytotoxic T	NCR1
CLIP4	0.00510308	0.0361989	0.538	0.416	1	cytotoxic T	CLIP4
PARP6	0.0051676	0.0186845	0.299	0.242	1	cytotoxic T	PARP6
FCER1G	0.00523799	0.0182404	0.698	0.708	1	cytotoxic T	FCER1G
EXOC4	0.00531111	0.0127175	0.527	0.426	1	cytotoxic T	EXOC4
PAK1IP1	0.00616247	0.00619852	0.734	0.608	1	cytotoxic T	PAK1IP1
TRAV5	0.00624551	0.0530664	0.711	0.626	1	cytotoxic T	TRAV5
KIAA0100	0.0064788	0.00183068	0.598	0.49	1	cytotoxic T	KIAA0100
C9orf16	0.006718	0.0136605	0.565	0.495	1	cytotoxic T	C9orf16
HEATR5A	0.00698228	0.0856867	0.645	0.585	1	cytotoxic T	HEATR5A
APOBEC3H	0.0076695	0.0763843	0.666	0.602	1	cytotoxic T	APOBEC3H
HTATIP2	0.0083365	0.0168908	0.626	0.625	1	cytotoxic T	HTATIP2
AUH	0.00835917	0.0480414	0.585	0.507	1	cytotoxic T	AUH
GGH	0.00847951	0.0275821	0.687	0.565	1	cytotoxic T	GGH
ERCC4	0.00853106	0.0407152	0.745	0.677	1	cytotoxic T	ERCC4
MGST3	0.00966821	0.0397375	0.546	0.462	1	cytotoxic T	MGST3
CDC16	0.00983698	0.000128882	0.424	0.312	1	cytotoxic T	CDC16
GPR183	4.29612e-53	0.936542	0.907	0.83	8.59224e-50	Naive T	GPR183
MR1	4.0793e-37	0.0948397	0.715	0.467	8.15861e-34	Naive T	MR1
CHD7	6.04098e-34	0.0658988	0.695	0.478	1.2082e-30	Naive T	CHD7
HMGN5	9.38395e-32	0.0633291	0.777	0.63	1.87679e-28	Naive T	HMGN5
ZNF28	7.09839e-30	0.0381095	0.159	0.301	1.41968e-26	Naive T	ZNF28
CA2	1.25967e-29	0.0383401	0.823	0.733	2.51934e-26	Naive T	CA2
CAMK1	4.0888e-29	0.000477599	0.644	0.445	8.1776e-26	Naive T	CAMK1
NINJ2	4.94119e-27	0.0794149	0.705	0.504	9.88238e-24	Naive T	NINJ2
MKLN1	6.66318e-27	0.0786329	0.816	0.657	1.33264e-23	Naive T	MKLN1
CPNE7	2.18558e-25	0.101455	0.717	0.539	4.37116e-22	Naive T	CPNE7
ST6GALNAC4	2.62048e-24	0.0353987	0.794	0.605	5.24096e-21	Naive T	ST6GALNAC4
FBXO8	3.60793e-24	0.116468	0.733	0.586	7.21587e-21	Naive T	FBXO8
DDX54	4.91237e-24	0.0328271	0.685	0.492	9.82474e-21	Naive T	DDX54
TIMM10B	4.91666e-24	0.150434	0.67	0.471	9.83333e-21	Naive T	TIMM10B
ABCC10	5.41128e-24	0.0227045	0.645	0.467	1.08226e-20	Naive T	ABCC10
TRAV1-1	3.40977e-22	0.0116056	0.54	0.613	6.81955e-19	Naive T	TRAV1-1
PIGBOS1	6.32672e-22	0.0622907	0.768	0.571	1.26534e-18	Naive T	PIGBOS1
ANXA1	2.19493e-20	0.594689	0.895	0.896	4.38985e-17	Naive T	ANXA1
BCAT2	1.3397e-19	0.015522	0.717	0.568	2.6794e-16	Naive T	BCAT2
AIM2	1.5734e-19	0.165139	0.793	0.713	3.14681e-16	Naive T	AIM2
IGKV6-21	2.44338e-19	0.000828153	0.634	0.442	4.88676e-16	Naive T	IGKV6-21
HPSE	3.63322e-19	0.00322205	0.312	0.462	7.26644e-16	Naive T	HPSE
FASTKD3	4.3821e-19	0.156154	0.73	0.551	8.7642e-16	Naive T	FASTKD3
IL23A	2.67613e-18	0.0508778	0.777	0.734	5.35226e-15	Naive T	IL23A
MRPL39	3.07758e-18	0.216821	0.724	0.609	6.15516e-15	Naive T	MRPL39
UBE2J2	4.06702e-18	0.0906588	0.626	0.433	8.13403e-15	Naive T	UBE2J2
CARD8	4.10805e-18	0.0599464	0.739	0.578	8.21609e-15	Naive T	CARD8
BCL11A	4.13966e-18	0.210273	0.823	0.724	8.27931e-15	Naive T	BCL11A
FAM200B	1.20788e-17	0.189046	0.726	0.578	2.41576e-14	Naive T	FAM200B
SGO1	1.24064e-17	0.0191196	0.765	0.655	2.48127e-14	Naive T	SGO1
H2AFJ	2.21062e-17	0.201697	0.654	0.49	4.42124e-14	Naive T	H2AFJ
ZNF749	1.06402e-16	0.0192408	0.761	0.65	2.12804e-13	Naive T	ZNF749
FTH1	1.11246e-16	0.41339	0.974	0.975	2.22492e-13	Naive T	FTH1
TSGA10	1.692e-16	0.0986989	0.764	0.564	3.38401e-13	Naive T	TSGA10
MAL	1.83796e-16	0.187849	0.502	0.312	3.67591e-13	Naive T	MAL
CHI3L2	2.83934e-16	0.0389621	0.746	0.617	5.67868e-13	Naive T	CHI3L2
DYNC1LI2	3.62629e-16	0.0235531	0.708	0.542	7.25258e-13	Naive T	DYNC1LI2
LMO7	9.84337e-16	0.0330488	0.784	0.678	1.96867e-12	Naive T	LMO7
ZSWIM8	2.61566e-15	0.0478173	0.715	0.566	5.23132e-12	Naive T	ZSWIM8
CCL20	3.50383e-15	0.433589	0.873	0.833	7.00766e-12	Naive T	CCL20
MAP4K5	1.35291e-14	0.131785	0.699	0.572	2.70581e-11	Naive T	MAP4K5
NUP93	1.53573e-14	0.0931823	0.72	0.566	3.07146e-11	Naive T	NUP93
STX17	2.46651e-14	0.0234773	0.683	0.548	4.93301e-11	Naive T	STX17
BTD	3.57832e-14	0.0166093	0.674	0.468	7.15664e-11	Naive T	BTD
PAK1IP1	3.73677e-14	0.0720735	0.736	0.614	7.47354e-11	Naive T	PAK1IP1
NAGK	4.44878e-14	0.0241944	0.488	0.604	8.89757e-11	Naive T	NAGK
TFF3	4.79781e-14	0.0105892	0.596	0.431	9.59562e-11	Naive T	TFF3
BEX4	5.39162e-14	0.0549921	0.337	0.459	1.07832e-10	Naive T	BEX4
MIEN1	5.46014e-14	0.194698	0.696	0.553	1.09203e-10	Naive T	MIEN1
C10orf76	9.91982e-14	0.0436688	0.528	0.356	1.98396e-10	Naive T	C10orf76
ZMAT5	1.11834e-13	0.0761949	0.766	0.68	2.23667e-10	Naive T	ZMAT5
AP3M2	1.19398e-13	0.185059	0.661	0.571	2.38797e-10	Naive T	AP3M2
FAM26F	3.14658e-13	0.0225769	0.362	0.507	6.29316e-10	Naive T	FAM26F
BDH2	4.287e-13	0.0198891	0.728	0.581	8.57399e-10	Naive T	BDH2
AK6	4.93114e-13	0.102402	0.648	0.472	9.86227e-10	Naive T	AK6
ABCA7	6.56543e-13	0.00457483	0.667	0.507	1.31309e-09	Naive T	ABCA7
GCSH	7.92197e-13	0.0242854	0.793	0.661	1.58439e-09	Naive T	GCSH
BICDL1	1.51073e-12	0.213797	0.537	0.369	3.02145e-09	Naive T	BICDL1
CSTF3	1.85969e-12	0.00307046	0.753	0.663	3.71939e-09	Naive T	CSTF3
TSEN54	2.38676e-12	0.203243	0.689	0.526	4.77353e-09	Naive T	TSEN54
GLMN	2.49031e-12	0.193761	0.562	0.41	4.98063e-09	Naive T	GLMN
TRAV39	2.57899e-12	0.041643	0.62	0.69	5.15798e-09	Naive T	TRAV39
GPX1	2.65429e-12	0.00653526	0.409	0.539	5.30859e-09	Naive T	GPX1
SLC31A2	5.87806e-12	0.214461	0.778	0.741	1.17561e-08	Naive T	SLC31A2
IGLC3	6.11884e-12	0.358546	0.946	0.875	1.22377e-08	Naive T	IGLC3
METTL16	6.8149e-12	0.0516833	0.712	0.558	1.36298e-08	Naive T	METTL16
MS4A1	7.31142e-12	0.271745	0.822	0.74	1.46228e-08	Naive T	MS4A1
TAMM41	7.66429e-12	0.0289946	0.688	0.54	1.53286e-08	Naive T	TAMM41
TRAPPC13	1.3571e-11	0.0634781	0.369	0.234	2.7142e-08	Naive T	TRAPPC13
POP1	1.45811e-11	0.0120956	0.685	0.561	2.91623e-08	Naive T	POP1
ZNF566	1.76929e-11	0.0157937	0.423	0.503	3.53859e-08	Naive T	ZNF566
PHF14	2.84247e-11	0.00906766	0.581	0.425	5.68494e-08	Naive T	PHF14
ZDHHC4	3.10549e-11	0.227957	0.613	0.493	6.21097e-08	Naive T	ZDHHC4
NEPRO	3.13668e-11	0.0355467	0.596	0.459	6.27337e-08	Naive T	NEPRO
DUS1L	3.55467e-11	0.0291665	0.182	0.215	7.10935e-08	Naive T	DUS1L
DCP1A	3.82456e-11	0.323348	0.809	0.747	7.64913e-08	Naive T	DCP1A
SMIM14	3.84888e-11	0.0131654	0.838	0.79	7.69777e-08	Naive T	SMIM14
WASHC4	4.33973e-11	0.0869876	0.778	0.644	8.67946e-08	Naive T	WASHC4
SNX8	4.67521e-11	0.026165	0.728	0.586	9.35043e-08	Naive T	SNX8
NDUFA2	4.98757e-11	0.00151287	0.406	0.528	9.97514e-08	Naive T	NDUFA2
GNL3	5.10382e-11	0.194528	0.826	0.724	1.02076e-07	Naive T	GNL3
DIS3L2	5.13937e-11	0.0653531	0.753	0.646	1.02787e-07	Naive T	DIS3L2
JCHAIN	5.23128e-11	0.365727	0.997	0.996	1.04626e-07	Naive T	JCHAIN
BAG5	5.48176e-11	0.032205	0.432	0.518	1.09635e-07	Naive T	BAG5
SNX4	5.7873e-11	0.00714683	0.634	0.456	1.15746e-07	Naive T	SNX4
UNK	8.42996e-11	0.120489	0.682	0.508	1.68599e-07	Naive T	UNK
STX12	9.37136e-11	0.0609431	0.755	0.685	1.87427e-07	Naive T	STX12
VMP1	9.47977e-11	0.367676	0.794	0.713	1.89595e-07	Naive T	VMP1
SEC22C	1.02447e-10	0.0987728	0.409	0.491	2.04895e-07	Naive T	SEC22C
HAUS2	1.27479e-10	0.0297959	0.477	0.565	2.54957e-07	Naive T	HAUS2
BRI3	2.77649e-10	0.000335519	0.599	0.437	5.55299e-07	Naive T	BRI3
CEP164	3.20929e-10	0.00677524	0.689	0.557	6.41857e-07	Naive T	CEP164
ZBTB17	4.24386e-10	0.0424547	0.628	0.504	8.48772e-07	Naive T	ZBTB17
NUP160	5.34937e-10	0.0648488	0.707	0.587	1.06987e-06	Naive T	NUP160
ERCC6	6.84713e-10	0.000285103	0.466	0.548	1.36943e-06	Naive T	ERCC6
TRAV23DV6	8.4413e-10	0.0849518	0.647	0.479	1.68826e-06	Naive T	TRAV23DV6
KRT19	9.1475e-10	0.00710599	0.493	0.359	1.8295e-06	Naive T	KRT19
TRBV7-9	9.99787e-10	0.124135	0.61	0.502	1.99957e-06	Naive T	TRBV7-9
SNX10	1.13269e-09	0.0350326	0.769	0.633	2.26538e-06	Naive T	SNX10
ATF6B	1.18611e-09	0.0490618	0.502	0.347	2.37222e-06	Naive T	ATF6B
NSD1	1.35176e-09	0.0621915	0.775	0.681	2.70352e-06	Naive T	NSD1
PKIG	1.44648e-09	0.165631	0.623	0.518	2.89296e-06	Naive T	PKIG
JMJD7	1.6271e-09	0.0657614	0.618	0.485	3.25421e-06	Naive T	JMJD7
MARK3	2.23077e-09	0.0730283	0.588	0.456	4.46154e-06	Naive T	MARK3
TMEM230	2.57504e-09	0.0440686	0.58	0.711	5.15009e-06	Naive T	TMEM230
TUFM	2.99593e-09	0.0695005	0.385	0.477	5.99185e-06	Naive T	TUFM
RAB5A	3.06174e-09	0.0735929	0.743	0.645	6.12348e-06	Naive T	RAB5A
SDHB	3.06983e-09	0.295851	0.68	0.569	6.13965e-06	Naive T	SDHB
RBMS1	3.07486e-09	0.276949	0.696	0.622	6.14972e-06	Naive T	RBMS1
RBM4B	3.45311e-09	0.0018833	0.708	0.57	6.90622e-06	Naive T	RBM4B
GTPBP4	4.24333e-09	0.0999558	0.372	0.476	8.48667e-06	Naive T	GTPBP4
BATF3	4.46835e-09	0.0704402	0.762	0.68	8.93671e-06	Naive T	BATF3
PPIL3	5.24631e-09	0.0302404	0.255	0.337	1.04926e-05	Naive T	PPIL3
LIAS	5.26786e-09	0.01062	0.612	0.68	1.05357e-05	Naive T	LIAS
TRBV30	5.75737e-09	0.150115	0.168	0.2	1.15147e-05	Naive T	TRBV30
RNF13	6.05215e-09	0.295307	0.712	0.573	1.21043e-05	Naive T	RNF13
TRAV8-1	6.11753e-09	0.00121831	0.388	0.448	1.22351e-05	Naive T	TRAV8-1
PIK3C3	6.18783e-09	0.15141	0.674	0.544	1.23757e-05	Naive T	PIK3C3
MICAL2	6.30409e-09	0.0462242	0.61	0.507	1.26082e-05	Naive T	MICAL2
AIMP2	6.4618e-09	0.00686165	0.593	0.451	1.29236e-05	Naive T	AIMP2
CPNE3	8.69149e-09	0.00949345	0.464	0.534	1.7383e-05	Naive T	CPNE3
RNASEK	9.55329e-09	0.0990986	0.566	0.648	1.91066e-05	Naive T	RNASEK
WDR70	1.02523e-08	0.171076	0.772	0.673	2.05045e-05	Naive T	WDR70
IGKV1-12	1.16846e-08	0.143133	0.508	0.373	2.33692e-05	Naive T	IGKV1-12
COQ10A	1.55414e-08	0.0888312	0.654	0.55	3.10828e-05	Naive T	COQ10A
KLRC4	1.81907e-08	0.0474789	0.634	0.496	3.63813e-05	Naive T	KLRC4
IGLC2	1.89272e-08	0.293309	0.981	0.939	3.78544e-05	Naive T	IGLC2
POC5	1.95301e-08	0.0134243	0.416	0.493	3.90601e-05	Naive T	POC5
ARL14EP	2.28295e-08	0.11485	0.553	0.414	4.56591e-05	Naive T	ARL14EP
SOS1	2.44087e-08	0.10282	0.745	0.628	4.88175e-05	Naive T	SOS1
NDUFA5	2.44681e-08	0.0831312	0.861	0.8	4.89362e-05	Naive T	NDUFA5
OXSM	2.47687e-08	0.0412762	0.584	0.671	4.95374e-05	Naive T	OXSM
ZNF236	2.70304e-08	0.0103788	0.492	0.372	5.40608e-05	Naive T	ZNF236
ZC3H8	2.8364e-08	0.0690931	0.745	0.622	5.6728e-05	Naive T	ZC3H8
PIGW	3.38119e-08	0.00031404	0.601	0.5	6.76238e-05	Naive T	PIGW
AARSD1	3.64168e-08	0.0785814	0.58	0.463	7.28337e-05	Naive T	AARSD1
RNMT	4.60368e-08	0.181756	0.407	0.485	9.20735e-05	Naive T	RNMT
EXOSC3	4.72274e-08	0.190303	0.695	0.585	9.44548e-05	Naive T	EXOSC3
AP3S2	4.80623e-08	0.0295837	0.771	0.623	9.61247e-05	Naive T	AP3S2
SRPK1	4.94769e-08	0.132052	0.55	0.413	9.89537e-05	Naive T	SRPK1
RPL7	4.97496e-08	0.188833	0.985	0.994	9.94992e-05	Naive T	RPL7
TTF2	5.11629e-08	0.0306179	0.685	0.543	0.000102326	Naive T	TTF2
MPV17L2	5.20836e-08	0.0367593	0.705	0.591	0.000104167	Naive T	MPV17L2
SFR1	5.65485e-08	0.048233	0.723	0.686	0.000113097	Naive T	SFR1
WDR12	5.71864e-08	0.0127602	0.575	0.416	0.000114373	Naive T	WDR12
IDNK	5.93913e-08	0.0327671	0.801	0.699	0.000118783	Naive T	IDNK
TRAV13-1	6.29177e-08	0.18804	0.582	0.455	0.000125835	Naive T	TRAV13-1
NUP107	6.68191e-08	0.0360173	0.143	0.218	0.000133638	Naive T	NUP107
ERC1	6.75988e-08	0.0411341	0.768	0.694	0.000135198	Naive T	ERC1
ING5	7.29966e-08	0.0681638	0.504	0.371	0.000145993	Naive T	ING5
CDADC1	8.3658e-08	0.000826255	0.523	0.58	0.000167316	Naive T	CDADC1
MGST3	8.38362e-08	0.00676343	0.447	0.502	0.000167672	Naive T	MGST3
SERPINB8	8.73767e-08	0.11338	0.635	0.562	0.000174753	Naive T	SERPINB8
EED	9.93468e-08	0.0972939	0.604	0.658	0.000198694	Naive T	EED
IMP4	1.07076e-07	0.0736961	0.382	0.468	0.000214151	Naive T	IMP4
MRPL34	1.215e-07	0.119902	0.623	0.497	0.000242999	Naive T	MRPL34
CDKN3	1.26413e-07	0.0343685	0.775	0.66	0.000252827	Naive T	CDKN3
CAMKMT	1.58688e-07	0.0342953	0.216	0.255	0.000317375	Naive T	CAMKMT
DEF8	1.62036e-07	0.0935834	0.632	0.512	0.000324071	Naive T	DEF8
PSMB5	1.78202e-07	0.127807	0.444	0.526	0.000356404	Naive T	PSMB5
GTPBP8	2.16064e-07	0.0253308	0.581	0.462	0.000432128	Naive T	GTPBP8
CRACR2A	2.39166e-07	0.0185898	0.496	0.566	0.000478332	Naive T	CRACR2A
ACD	2.84705e-07	0.0246492	0.368	0.453	0.00056941	Naive T	ACD
SPINK2	2.92561e-07	0.26486	0.623	0.566	0.000585123	Naive T	SPINK2
CXorf40A	3.26152e-07	0.278548	0.683	0.604	0.000652305	Naive T	CXorf40A
TRBV29-1	3.40141e-07	0.0629852	0.38	0.401	0.000680282	Naive T	TRBV29-1
ALG9	3.50148e-07	0.0266489	0.631	0.547	0.000700296	Naive T	ALG9
MKNK1	3.56514e-07	0.0605499	0.676	0.558	0.000713029	Naive T	MKNK1
THOC2	4.62508e-07	0.0521931	0.762	0.688	0.000925016	Naive T	THOC2
SELL	4.62892e-07	0.0109251	0.642	0.751	0.000925785	Naive T	SELL
TRAPPC3	4.82086e-07	0.0299701	0.674	0.585	0.000964173	Naive T	TRAPPC3
COG1	5.04812e-07	0.0111128	0.231	0.315	0.00100962	Naive T	COG1
INSIG2	5.13761e-07	0.0931528	0.549	0.421	0.00102752	Naive T	INSIG2
ING2	5.47172e-07	0.0624017	0.651	0.537	0.00109434	Naive T	ING2
IGLV2-14	5.6761e-07	0.0561268	0.872	0.777	0.00113522	Naive T	IGLV2-14
BBS7	5.93595e-07	0.15646	0.717	0.621	0.00118719	Naive T	BBS7
SUCLA2	6.3513e-07	0.0147312	0.66	0.496	0.00127026	Naive T	SUCLA2
REV1	6.9209e-07	0.0328938	0.447	0.507	0.00138418	Naive T	REV1
MPPE1	7.4884e-07	0.0460733	0.657	0.53	0.00149768	Naive T	MPPE1
ELP5	7.51851e-07	0.0887646	0.607	0.469	0.0015037	Naive T	ELP5
FUNDC1	8.62812e-07	0.0170385	0.634	0.496	0.00172562	Naive T	FUNDC1
SERTAD3	8.68782e-07	0.0230784	0.542	0.557	0.00173756	Naive T	SERTAD3
TIFA	8.99699e-07	0.320326	0.663	0.596	0.0017994	Naive T	TIFA
GPR108	9.04335e-07	0.107746	0.619	0.51	0.00180867	Naive T	GPR108
BCKDHB	9.70977e-07	0.0101984	0.765	0.721	0.00194195	Naive T	BCKDHB
M6PR	1.211e-06	0.00818133	0.781	0.631	0.00242201	Naive T	M6PR
NSMAF	1.31708e-06	0.0993613	0.606	0.502	0.00263417	Naive T	NSMAF
PDCD6	1.60871e-06	0.0636272	0.474	0.547	0.00321741	Naive T	PDCD6
ETFB	1.81165e-06	0.0334025	0.489	0.537	0.0036233	Naive T	ETFB
NTMT1	1.82177e-06	0.0856159	0.575	0.464	0.00364353	Naive T	NTMT1
FAM98A	2.00391e-06	0.111291	0.801	0.744	0.00400782	Naive T	FAM98A
CLUAP1	2.01795e-06	0.129513	0.553	0.45	0.0040359	Naive T	CLUAP1
JAGN1	2.3345e-06	0.0226587	0.59	0.457	0.004669	Naive T	JAGN1
SRXN1	2.6348e-06	0.0434804	0.672	0.604	0.0052696	Naive T	SRXN1
STX10	2.68088e-06	0.0325926	0.68	0.577	0.00536177	Naive T	STX10
FXN	3.1514e-06	0.10696	0.524	0.428	0.00630279	Naive T	FXN
RPL39	3.33694e-06	0.191496	0.873	0.885	0.00667388	Naive T	RPL39
MED6	3.71724e-06	0.127545	0.613	0.494	0.00743447	Naive T	MED6
PYM1	3.84506e-06	0.066224	0.625	0.483	0.00769012	Naive T	PYM1
PABPC4	3.93796e-06	0.0741312	0.482	0.53	0.00787592	Naive T	PABPC4
SSBP2	4.18723e-06	0.0445261	0.679	0.631	0.00837446	Naive T	SSBP2
CHMP3	4.65217e-06	0.0766607	0.66	0.563	0.00930435	Naive T	CHMP3
UIMC1	4.89249e-06	0.0774708	0.384	0.445	0.00978499	Naive T	UIMC1
ADH5	4.9134e-06	0.0176912	0.636	0.657	0.0098268	Naive T	ADH5
MT-ND3	4.93056e-06	0.2963	0.876	0.834	0.00986113	Naive T	MT-ND3
PRRC2B	5.1743e-06	0.0555794	0.488	0.375	0.0103486	Naive T	PRRC2B
POLD3	5.21257e-06	0.0371843	0.705	0.589	0.0104251	Naive T	POLD3
AC003002.1	5.49545e-06	0.112925	0.442	0.501	0.0109909	Naive T	AC003002.1
ITFG1	5.92094e-06	0.055523	0.72	0.638	0.0118419	Naive T	ITFG1
ZRSR1	6.42752e-06	0.050069	0.534	0.589	0.012855	Naive T	ZRSR1
VPS28	6.58162e-06	0.138175	0.596	0.474	0.0131632	Naive T	VPS28
DYNLT1	7.76928e-06	0.226988	0.391	0.447	0.0155386	Naive T	DYNLT1
DNAJC17	8.68874e-06	0.00190548	0.759	0.618	0.0173775	Naive T	DNAJC17
C5orf22	9.1925e-06	0.00706159	0.388	0.265	0.018385	Naive T	C5orf22
CFAP36	9.24843e-06	0.219719	0.429	0.49	0.0184969	Naive T	CFAP36
TAX1BP3	1.04543e-05	0.0527051	0.564	0.443	0.0209085	Naive T	TAX1BP3
DDX41	1.04575e-05	0.0418783	0.672	0.602	0.0209149	Naive T	DDX41
PLEKHB1	1.15671e-05	0.0935236	0.486	0.522	0.0231342	Naive T	PLEKHB1
IGKV1-5	1.3212e-05	0.00782979	0.635	0.656	0.0264241	Naive T	IGKV1-5
TRBV7-7	1.36996e-05	0.0139	0.498	0.405	0.0273993	Naive T	TRBV7-7
H3F3B	1.42847e-05	0.164742	0.993	0.996	0.0285694	Naive T	H3F3B
HMG20A	1.44488e-05	0.0742713	0.771	0.685	0.0288976	Naive T	HMG20A
AKR1A1	1.65868e-05	0.0586769	0.733	0.652	0.0331737	Naive T	AKR1A1
SUN1	1.90544e-05	0.142749	0.618	0.552	0.0381089	Naive T	SUN1
MAGOH	1.92971e-05	0.0515769	0.6	0.513	0.0385942	Naive T	MAGOH
NCAPD3	2.0902e-05	0.0182734	0.436	0.492	0.0418039	Naive T	NCAPD3
EXOSC8	2.37869e-05	0.25016	0.499	0.569	0.0475739	Naive T	EXOSC8
IGKC	2.45937e-05	0.0216697	0.965	0.954	0.0491874	Naive T	IGKC
GTF2I	2.47701e-05	0.0282888	0.696	0.606	0.0495401	Naive T	GTF2I
GLUL	2.4902e-05	0.0803187	0.32	0.394	0.049804	Naive T	GLUL
EIF2B5	2.4996e-05	0.0137082	0.166	0.234	0.0499919	Naive T	EIF2B5
CTNNAL1	2.76351e-05	0.131413	0.704	0.604	0.0552703	Naive T	CTNNAL1
TUBGCP4	2.87466e-05	0.00434855	0.641	0.515	0.0574932	Naive T	TUBGCP4
TRIAP1	3.16939e-05	0.0743657	0.653	0.52	0.0633877	Naive T	TRIAP1
RBM18	3.23196e-05	0.0102758	0.404	0.477	0.0646392	Naive T	RBM18
ZNF593	3.23492e-05	0.0456142	0.723	0.593	0.0646984	Naive T	ZNF593
IFT27	3.60008e-05	0.0901884	0.469	0.371	0.0720016	Naive T	IFT27
TRAV8-4	3.86415e-05	0.0188555	0.642	0.586	0.077283	Naive T	TRAV8-4
TCTEX1D2	4.14521e-05	0.0417656	0.642	0.509	0.0829042	Naive T	TCTEX1D2
TOMM7	4.35878e-05	0.0262539	0.517	0.605	0.0871756	Naive T	TOMM7
RABEPK	4.37653e-05	0.0181829	0.242	0.258	0.0875306	Naive T	RABEPK
CBR3	4.38153e-05	0.00141087	0.533	0.578	0.0876306	Naive T	CBR3
ALG13	4.419e-05	0.256047	0.677	0.609	0.0883799	Naive T	ALG13
CCAR1	4.62441e-05	0.0762951	0.75	0.655	0.0924882	Naive T	CCAR1
PAK1	4.65979e-05	0.0475954	0.596	0.504	0.0931959	Naive T	PAK1
TAF9	4.72349e-05	0.14435	0.672	0.586	0.0944699	Naive T	TAF9
PPP1R2	5.12471e-05	0.117769	0.623	0.699	0.102494	Naive T	PPP1R2
TRGV10	5.75654e-05	0.0113404	0.692	0.607	0.115131	Naive T	TRGV10
PGM2	6.00235e-05	0.0851478	0.731	0.61	0.120047	Naive T	PGM2
REPS1	6.96452e-05	0.125961	0.448	0.353	0.13929	Naive T	REPS1
FAR1	6.99335e-05	0.0122788	0.492	0.555	0.139867	Naive T	FAR1
MOV10	7.05885e-05	0.0954465	0.318	0.374	0.141177	Naive T	MOV10
ERCC4	7.7224e-05	0.0521258	0.796	0.663	0.154448	Naive T	ERCC4
QTRT1	7.80806e-05	0.021004	0.523	0.428	0.156161	Naive T	QTRT1
S100PBP	8.08946e-05	0.10119	0.761	0.649	0.161789	Naive T	S100PBP
HECTD4	8.97167e-05	0.0535426	0.537	0.44	0.179433	Naive T	HECTD4
NDUFV2	9.12049e-05	0.25369	0.688	0.631	0.18241	Naive T	NDUFV2
PRKCI	9.22869e-05	0.0126013	0.515	0.58	0.184574	Naive T	PRKCI
SIKE1	9.54425e-05	0.154746	0.54	0.556	0.190885	Naive T	SIKE1
EDF1	0.000101262	0.00319811	0.528	0.605	0.202523	Naive T	EDF1
BET1	0.000102761	0.0100196	0.613	0.621	0.205522	Naive T	BET1
RPP21	0.000104277	0.013361	0.521	0.553	0.208553	Naive T	RPP21
NAA10	0.000108965	0.0531063	0.559	0.597	0.217929	Naive T	NAA10
AP1AR	0.000109424	0.0565793	0.791	0.647	0.218849	Naive T	AP1AR
ANAPC10	0.000113113	0.0670169	0.683	0.576	0.226225	Naive T	ANAPC10
CSF2	0.00011772	0.133603	0.636	0.561	0.23544	Naive T	CSF2
RNF181	0.000118698	0.0548577	0.724	0.743	0.237395	Naive T	RNF181
ZNF720	0.00012419	0.0470282	0.78	0.671	0.248379	Naive T	ZNF720
AKAP1	0.000129755	0.141665	0.679	0.592	0.25951	Naive T	AKAP1
ODF2L	0.00013292	0.209685	0.774	0.699	0.26584	Naive T	ODF2L
CA5B	0.000142226	0.0990622	0.582	0.488	0.284452	Naive T	CA5B
SCO2	0.000143867	0.0542091	0.619	0.533	0.287734	Naive T	SCO2
TRAPPC10	0.000144727	0.00561482	0.289	0.312	0.289455	Naive T	TRAPPC10
IGHM	0.000146641	0.0641281	0.78	0.702	0.293281	Naive T	IGHM
MRPL13	0.000151153	0.0172778	0.496	0.561	0.302307	Naive T	MRPL13
SLC37A3	0.000162658	0.0148646	0.66	0.551	0.325317	Naive T	SLC37A3
FCRLA	0.000174519	0.0616663	0.787	0.7	0.349038	Naive T	FCRLA
METTL14	0.000181157	0.048717	0.537	0.567	0.362313	Naive T	METTL14
EGFL8	0.000192616	0.107261	0.737	0.683	0.385231	Naive T	EGFL8
RIOK2	0.000194932	0.155314	0.564	0.589	0.389863	Naive T	RIOK2
LUC7L3	0.00019603	0.342136	0.828	0.735	0.39206	Naive T	LUC7L3
TRAV12-1	0.000198392	0.021527	0.488	0.531	0.396783	Naive T	TRAV12-1
PEMT	0.000201691	0.033884	0.631	0.512	0.403382	Naive T	PEMT
ACAT1	0.000228737	0.0277147	0.59	0.631	0.457474	Naive T	ACAT1
SNUPN	0.000232316	0.0200633	0.561	0.467	0.464632	Naive T	SNUPN
GPATCH4	0.000239728	0.0583967	0.742	0.654	0.479455	Naive T	GPATCH4
DSCR3	0.000240856	0.00926601	0.537	0.567	0.481711	Naive T	DSCR3
POLB	0.000247227	0.0671541	0.564	0.474	0.494454	Naive T	POLB
TRBV19	0.000258168	0.0417203	0.53	0.457	0.516335	Naive T	TRBV19
ARIH1	0.000260038	0.0298777	0.734	0.705	0.520075	Naive T	ARIH1
PPCDC	0.000266187	0.0180811	0.556	0.428	0.532375	Naive T	PPCDC
KIAA0319L	0.000275233	0.00318208	0.654	0.573	0.550466	Naive T	KIAA0319L
CDC40	0.000277477	0.0999703	0.436	0.489	0.554953	Naive T	CDC40
TMEM243	0.000293726	0.0889389	0.65	0.585	0.587453	Naive T	TMEM243
XRCC4	0.000306481	0.0129449	0.545	0.55	0.612962	Naive T	XRCC4
DDB2	0.000330985	0.0959789	0.582	0.512	0.661969	Naive T	DDB2
PCGF3	0.000360563	0.0423301	0.496	0.528	0.721127	Naive T	PCGF3
EIF5	0.000374922	0.346547	0.975	0.977	0.749844	Naive T	EIF5
SSR3	0.000379169	0.0158617	0.423	0.501	0.758337	Naive T	SSR3
SFXN5	0.00037954	0.0824148	0.816	0.694	0.759079	Naive T	SFXN5
RCHY1	0.000382378	0.0703444	0.673	0.581	0.764756	Naive T	RCHY1
KBTBD2	0.000390974	0.126398	0.664	0.596	0.781948	Naive T	KBTBD2
MRPL20	0.000396771	0.0890552	0.552	0.582	0.793542	Naive T	MRPL20
CDK16	0.000416855	0.0177602	0.62	0.561	0.83371	Naive T	CDK16
ARL1	0.000417565	0.00612574	0.623	0.616	0.83513	Naive T	ARL1
IFT74	0.000429788	0.0232386	0.712	0.644	0.859576	Naive T	IFT74
HIRIP3	0.000443053	0.131753	0.58	0.596	0.886105	Naive T	HIRIP3
TPP2	0.000454212	0.123473	0.825	0.758	0.908425	Naive T	TPP2
GCLC	0.000479416	0.0308154	0.349	0.251	0.958831	Naive T	GCLC
PPIL2	0.000519708	0.035907	0.474	0.499	1	Naive T	PPIL2
TNFSF8	0.000522057	0.0820276	0.397	0.278	1	Naive T	TNFSF8
FAM162A	0.000525459	0.198805	0.458	0.506	1	Naive T	FAM162A
KRT10	0.000530138	0.142841	0.631	0.538	1	Naive T	KRT10
CCDC14	0.000554759	0.0639701	0.708	0.615	1	Naive T	CCDC14
IKBKE	0.00056314	0.0177303	0.572	0.468	1	Naive T	IKBKE
ERGIC3	0.000568071	0.0225958	0.562	0.572	1	Naive T	ERGIC3
C12orf29	0.000569054	0.0337626	0.607	0.594	1	Naive T	C12orf29
DPM3	0.000578705	0.0741545	0.531	0.454	1	Naive T	DPM3
MRPL32	0.000582555	0.137998	0.78	0.728	1	Naive T	MRPL32
PIGU	0.000624638	0.0139847	0.254	0.282	1	Naive T	PIGU
LARS	0.000627555	0.0395618	0.547	0.587	1	Naive T	LARS
MRPS18A	0.000628856	0.015107	0.572	0.573	1	Naive T	MRPS18A
MPC2	0.000648728	0.0164333	0.566	0.617	1	Naive T	MPC2
PIK3R1	0.000655898	0.000900889	0.591	0.638	1	Naive T	PIK3R1
NOL8	0.000658548	0.0594884	0.415	0.468	1	Naive T	NOL8
GGPS1	0.000662795	0.179591	0.699	0.598	1	Naive T	GGPS1
IFT20	0.000712024	0.0266758	0.381	0.318	1	Naive T	IFT20
ENOSF1	0.000721136	0.00188645	0.61	0.497	1	Naive T	ENOSF1
RGCC	0.000791157	0.545443	0.705	0.676	1	Naive T	RGCC
THEM4	0.000807712	0.0964324	0.403	0.442	1	Naive T	THEM4
ABHD3	0.000822432	0.0125918	0.587	0.619	1	Naive T	ABHD3
GLRX2	0.000856042	0.0141956	0.75	0.614	1	Naive T	GLRX2
ANAPC1	0.000879712	0.0953011	0.715	0.613	1	Naive T	ANAPC1
SRP19	0.000905634	0.102217	0.657	0.715	1	Naive T	SRP19
AC244472.3	0.000916394	0.0916133	0.479	0.494	1	Naive T	AC244472.3
UBE2D2	0.000922739	0.0148898	0.419	0.475	1	Naive T	UBE2D2
SDF4	0.000925115	0.0423136	0.26	0.284	1	Naive T	SDF4
TCF12	0.000932281	0.014505	0.46	0.503	1	Naive T	TCF12
CCDC18	0.000933939	0.0174126	0.746	0.65	1	Naive T	CCDC18
ARNTL	0.000937681	0.173509	0.635	0.575	1	Naive T	ARNTL
ZUFSP	0.000947963	0.0662481	0.464	0.483	1	Naive T	ZUFSP
UBE2D1	0.000975772	0.0510203	0.642	0.548	1	Naive T	UBE2D1
CNOT1	0.000976172	0.157897	0.533	0.581	1	Naive T	CNOT1
ZNF227	0.00101412	0.053754	0.599	0.496	1	Naive T	ZNF227
ITGB7	0.00105821	0.0234843	0.632	0.512	1	Naive T	ITGB7
TBC1D1	0.00108248	0.0563251	0.638	0.555	1	Naive T	TBC1D1
SCAMP2	0.0011275	0.0640115	0.689	0.58	1	Naive T	SCAMP2
CTR9	0.00116584	0.0820151	0.726	0.661	1	Naive T	CTR9
GEMIN7	0.00120522	0.0311072	0.403	0.452	1	Naive T	GEMIN7
DPH3	0.00124581	0.0428455	0.597	0.549	1	Naive T	DPH3
COL4A3BP	0.00129589	0.0518357	0.711	0.618	1	Naive T	COL4A3BP
ABHD10	0.00131379	0.00198422	0.68	0.564	1	Naive T	ABHD10
INTS13	0.0014042	0.141166	0.721	0.637	1	Naive T	INTS13
NUCB2	0.00142888	0.0242723	0.677	0.684	1	Naive T	NUCB2
SPATA5L1	0.00150063	0.000383171	0.641	0.528	1	Naive T	SPATA5L1
SMDT1	0.00155561	0.139105	0.574	0.616	1	Naive T	SMDT1
MSMO1	0.00170639	0.0430112	0.346	0.371	1	Naive T	MSMO1
NOL11	0.00172179	0.0743751	0.664	0.569	1	Naive T	NOL11
TCEAL1	0.00175054	0.0271176	0.644	0.526	1	Naive T	TCEAL1
ST7L	0.00177721	0.0190367	0.644	0.586	1	Naive T	ST7L
AVEN	0.00178667	0.00269941	0.276	0.279	1	Naive T	AVEN
C21orf91	0.00180179	0.042459	0.709	0.617	1	Naive T	C21orf91
TSN	0.00192733	0.0762479	0.604	0.619	1	Naive T	TSN
MRPL9	0.00196633	0.00440438	0.59	0.617	1	Naive T	MRPL9
TRBV5-5	0.00197595	0.0522474	0.683	0.621	1	Naive T	TRBV5-5
DBF4	0.00197888	0.274293	0.555	0.631	1	Naive T	DBF4
RWDD2B	0.0021986	0.0150089	0.726	0.676	1	Naive T	RWDD2B
ARMC8	0.00229641	0.0119712	0.577	0.594	1	Naive T	ARMC8
LUZP1	0.00233747	0.167643	0.699	0.661	1	Naive T	LUZP1
TOMM6	0.0024381	0.0240376	0.54	0.556	1	Naive T	TOMM6
FCMR	0.00244531	0.114179	0.791	0.776	1	Naive T	FCMR
ZNF622	0.00253241	0.168939	0.566	0.514	1	Naive T	ZNF622
CYB5R1	0.00255758	0.0111256	0.709	0.63	1	Naive T	CYB5R1
IFT52	0.00268088	0.00168901	0.585	0.469	1	Naive T	IFT52
SPOP	0.00269576	0.15122	0.673	0.612	1	Naive T	SPOP
LRCH3	0.00275495	0.000670692	0.505	0.521	1	Naive T	LRCH3
PAPOLA	0.00297748	0.0699644	0.769	0.705	1	Naive T	PAPOLA
CLNS1A	0.00305457	0.146517	0.674	0.702	1	Naive T	CLNS1A
CPD	0.00310304	0.113984	0.612	0.538	1	Naive T	CPD
GTF2B	0.00311199	0.0794641	0.397	0.415	1	Naive T	GTF2B
TM2D3	0.00321778	0.0396561	0.591	0.494	1	Naive T	TM2D3
ACBD6	0.00325236	0.0606062	0.565	0.635	1	Naive T	ACBD6
FAM172A	0.0033751	0.0563123	0.572	0.593	1	Naive T	FAM172A
GOT1	0.0034876	0.0141458	0.688	0.715	1	Naive T	GOT1
ROMO1	0.00352946	0.0213838	0.639	0.668	1	Naive T	ROMO1
CHCHD5	0.00371251	0.0406948	0.568	0.563	1	Naive T	CHCHD5
PCNX2	0.00371438	0.0181396	0.58	0.61	1	Naive T	PCNX2
MTHFS	0.00373546	0.024288	0.745	0.64	1	Naive T	MTHFS
SDHAF2	0.00384806	0.0561241	0.401	0.43	1	Naive T	SDHAF2
MTG1	0.00414888	0.040346	0.496	0.409	1	Naive T	MTG1
NDUFS3	0.00420916	0.10752	0.717	0.663	1	Naive T	NDUFS3
MCEE	0.00421726	0.0746551	0.469	0.498	1	Naive T	MCEE
CD200	0.00439808	0.0100993	0.575	0.544	1	Naive T	CD200
PRR4	0.00440078	0.00582491	0.547	0.471	1	Naive T	PRR4
ASPSCR1	0.00456669	0.0390178	0.514	0.416	1	Naive T	ASPSCR1
VDAC3	0.004731	0.105234	0.619	0.642	1	Naive T	VDAC3
IFIT3	0.00485882	0.00663801	0.52	0.447	1	Naive T	IFIT3
IFT22	0.00513557	0.0210241	0.588	0.534	1	Naive T	IFT22
PCIF1	0.00554146	0.0287198	0.593	0.503	1	Naive T	PCIF1
TRMO	0.0057398	0.024043	0.587	0.484	1	Naive T	TRMO
NMB	0.00574274	0.0638846	0.61	0.546	1	Naive T	NMB
PCGF5	0.00584254	0.102941	0.663	0.634	1	Naive T	PCGF5
C3orf14	0.00589487	0.000962236	0.089	0.152	1	Naive T	C3orf14
GPR171	0.00642318	0.0526314	0.512	0.429	1	Naive T	GPR171
SMIM12	0.00651275	0.0676813	0.581	0.487	1	Naive T	SMIM12
NFKBIA	0.00675265	0.302996	0.914	0.915	1	Naive T	NFKBIA
KIAA1328	0.00682446	0.0362552	0.552	0.538	1	Naive T	KIAA1328
PPP2R2B	0.0069349	0.101051	0.616	0.56	1	Naive T	PPP2R2B
UBE2B	0.00707703	0.381047	0.815	0.796	1	Naive T	UBE2B
RANGRF	0.0072709	0.160965	0.705	0.615	1	Naive T	RANGRF
IL15RA	0.00732201	0.0710902	0.636	0.569	1	Naive T	IL15RA
KRR1	0.00782078	0.0753102	0.669	0.591	1	Naive T	KRR1
METTL3	0.00789777	0.085799	0.655	0.619	1	Naive T	METTL3
SMIM30	0.00853732	0.0987028	0.587	0.498	1	Naive T	SMIM30
NFAT5	0.00892066	0.00956927	0.704	0.633	1	Naive T	NFAT5
RDX	0.00902086	0.0180223	0.653	0.582	1	Naive T	RDX
GUCD1	0.00924122	0.0544629	0.232	0.228	1	Naive T	GUCD1
SRSF9	0.0094454	0.0631229	0.618	0.613	1	Naive T	SRSF9
ANKRA2	1.75936e-29	0.252397	0.802	0.667	3.51873e-26	CD4+ T	ANKRA2
MBIP	1.15467e-27	0.0803128	0.624	0.351	2.30933e-24	CD4+ T	MBIP
S100A4	1.70152e-27	0.500944	0.918	0.866	3.40305e-24	CD4+ T	S100A4
CARD16	7.65729e-27	0.659325	0.913	0.841	1.53146e-23	CD4+ T	CARD16
HTATIP2	1.75885e-26	0.409951	0.763	0.597	3.51771e-23	CD4+ T	HTATIP2
RBM45	3.83775e-23	0.13324	0.729	0.583	7.6755e-20	CD4+ T	RBM45
TRAC	1.57876e-22	0.593937	0.943	0.891	3.15753e-19	CD4+ T	TRAC
EIF2B2	6.29493e-22	0.0211965	0.722	0.567	1.25899e-18	CD4+ T	EIF2B2
GALK2	1.04996e-21	0.0179592	0.503	0.247	2.09993e-18	CD4+ T	GALK2
BATF	1.13091e-21	1.00509	0.756	0.704	2.26183e-18	CD4+ T	BATF
LAIR2	1.14544e-21	0.646889	0.692	0.564	2.29089e-18	CD4+ T	LAIR2
RBPJ	7.11767e-21	0.624166	0.749	0.635	1.42353e-17	CD4+ T	RBPJ
UGP2	2.84469e-20	0.183866	0.893	0.766	5.68939e-17	CD4+ T	UGP2
ZNF583	8.27695e-20	0.0134453	0.756	0.576	1.65539e-16	CD4+ T	ZNF583
BST2	2.4876e-19	0.181667	0.79	0.655	4.97519e-16	CD4+ T	BST2
IFI44	2.57689e-19	0.349759	0.77	0.672	5.15379e-16	CD4+ T	IFI44
FBXO4	2.89918e-19	0.131036	0.829	0.738	5.79836e-16	CD4+ T	FBXO4
COQ5	4.40959e-17	0.0870838	0.777	0.666	8.81918e-14	CD4+ T	COQ5
NPC2	5.1074e-17	0.128605	0.806	0.681	1.02148e-13	CD4+ T	NPC2
CXCL13	5.98066e-16	0.635133	0.815	0.725	1.19613e-12	CD4+ T	CXCL13
TADA2A	1.11529e-15	0.00133941	0.745	0.605	2.23058e-12	CD4+ T	TADA2A
ACTB	1.29967e-15	0.265572	1	1	2.59934e-12	CD4+ T	ACTB
TRAV8-4	3.2839e-15	0.263226	0.72	0.577	6.5678e-12	CD4+ T	TRAV8-4
ADPRM	3.89473e-15	0.100745	0.681	0.569	7.78947e-12	CD4+ T	ADPRM
IRF3	3.90636e-15	0.153827	0.679	0.533	7.81273e-12	CD4+ T	IRF3
TRAV39	4.99448e-15	0.081665	0.749	0.656	9.98896e-12	CD4+ T	TRAV39
AKR1C3	5.14906e-15	0.0550511	0.763	0.641	1.02981e-11	CD4+ T	AKR1C3
SELL	1.23072e-14	0.285522	0.784	0.71	2.46144e-11	CD4+ T	SELL
EPS8L2	2.39901e-14	0.0619448	0.642	0.472	4.79802e-11	CD4+ T	EPS8L2
COA6	2.57086e-14	0.363954	0.822	0.731	5.14172e-11	CD4+ T	COA6
ATR	3.62278e-14	0.110087	0.752	0.647	7.24556e-11	CD4+ T	ATR
ERC1	5.30895e-14	0.039122	0.784	0.699	1.06179e-10	CD4+ T	ERC1
HAUS7	7.53265e-14	0.00882129	0.706	0.568	1.50653e-10	CD4+ T	HAUS7
RTCA	1.04631e-13	0.0286279	0.756	0.608	2.09263e-10	CD4+ T	RTCA
COX5A	3.98774e-13	0.355433	0.745	0.58	7.97547e-10	CD4+ T	COX5A
TMSB10	6.1583e-13	0.218477	0.995	0.988	1.23166e-09	CD4+ T	TMSB10
OAS1	9.92084e-13	0.0295271	0.754	0.677	1.98417e-09	CD4+ T	OAS1
FXN	1.11787e-12	0.0402014	0.353	0.474	2.23573e-09	CD4+ T	FXN
PCBD1	2.1267e-12	0.130975	0.654	0.529	4.2534e-09	CD4+ T	PCBD1
MMAB	2.42752e-12	0.0271713	0.784	0.703	4.85504e-09	CD4+ T	MMAB
GTF2A2	3.89153e-12	0.0551834	0.713	0.585	7.78305e-09	CD4+ T	GTF2A2
IL2RA	4.25457e-12	0.396762	0.718	0.687	8.50914e-09	CD4+ T	IL2RA
BAG5	5.98982e-12	0.112893	0.626	0.469	1.19796e-08	CD4+ T	BAG5
FAHD1	7.00472e-12	0.0370732	0.549	0.39	1.40094e-08	CD4+ T	FAHD1
BLVRA	8.05989e-12	0.0358328	0.444	0.593	1.61198e-08	CD4+ T	BLVRA
NUDT1	8.2967e-12	0.100164	0.604	0.46	1.65934e-08	CD4+ T	NUDT1
NCBP3	8.7334e-12	0.0194926	0.617	0.481	1.74668e-08	CD4+ T	NCBP3
SKA2	9.13631e-12	0.252694	0.843	0.764	1.82726e-08	CD4+ T	SKA2
U2SURP	9.57261e-12	0.0246472	0.87	0.763	1.91452e-08	CD4+ T	U2SURP
DKC1	1.85114e-11	0.226088	0.672	0.515	3.70227e-08	CD4+ T	DKC1
FH	2.12726e-11	0.0599661	0.674	0.533	4.25451e-08	CD4+ T	FH
VAMP5	2.94465e-11	0.181293	0.715	0.596	5.8893e-08	CD4+ T	VAMP5
PAM16	4.39718e-11	0.0522732	0.608	0.465	8.79436e-08	CD4+ T	PAM16
C11orf24	4.43396e-11	0.051828	0.722	0.626	8.86792e-08	CD4+ T	C11orf24
SMUG1	4.74867e-11	0.0528434	0.59	0.431	9.49734e-08	CD4+ T	SMUG1
HEBP1	5.37753e-11	0.0243453	0.8	0.706	1.07551e-07	CD4+ T	HEBP1
GLRX2	6.52641e-11	0.0122582	0.569	0.666	1.30528e-07	CD4+ T	GLRX2
CKAP5	7.25241e-11	0.0495901	0.651	0.484	1.45048e-07	CD4+ T	CKAP5
SECISBP2L	7.28498e-11	0.131177	0.74	0.618	1.457e-07	CD4+ T	SECISBP2L
GPX7	7.78171e-11	0.07387	0.522	0.356	1.55634e-07	CD4+ T	GPX7
MRPS33	8.25457e-11	0.0717153	0.692	0.56	1.65091e-07	CD4+ T	MRPS33
POLD3	8.39653e-11	0.00863201	0.708	0.602	1.67931e-07	CD4+ T	POLD3
HAUS8	8.78095e-11	0.0472031	0.697	0.578	1.75619e-07	CD4+ T	HAUS8
ABCC10	8.8735e-11	0.00494406	0.405	0.535	1.7747e-07	CD4+ T	ABCC10
TRAV12-3	1.10779e-10	0.235326	0.444	0.586	2.21558e-07	CD4+ T	TRAV12-3
GINS4	1.28516e-10	0.0492819	0.72	0.583	2.57033e-07	CD4+ T	GINS4
NDUFC2	1.30588e-10	0.419987	0.724	0.604	2.61176e-07	CD4+ T	NDUFC2
HIST1H2BD	1.45103e-10	0.0441895	0.362	0.472	2.90207e-07	CD4+ T	HIST1H2BD
WDR75	1.45138e-10	0.0515066	0.522	0.345	2.90275e-07	CD4+ T	WDR75
MEI1	1.54116e-10	0.0205544	0.401	0.535	3.08232e-07	CD4+ T	MEI1
TRAPPC5	1.64113e-10	0.321754	0.724	0.646	3.28227e-07	CD4+ T	TRAPPC5
IGKV6-21	2.75605e-10	0.0369126	0.41	0.509	5.51209e-07	CD4+ T	IGKV6-21
SAT1	2.8249e-10	0.169565	0.936	0.936	5.64981e-07	CD4+ T	SAT1
TRAPPC12	4.08284e-10	0.0379386	0.581	0.7	8.16568e-07	CD4+ T	TRAPPC12
DDX10	4.50307e-10	0.120507	0.626	0.484	9.00614e-07	CD4+ T	DDX10
LY96	5.79878e-10	0.0879314	0.688	0.556	1.15976e-06	CD4+ T	LY96
RHOT2	6.09399e-10	0.0652642	0.72	0.631	1.2188e-06	CD4+ T	RHOT2
VRK1	6.81498e-10	0.072133	0.702	0.58	1.363e-06	CD4+ T	VRK1
ETHE1	8.2708e-10	0.0320348	0.62	0.455	1.65416e-06	CD4+ T	ETHE1
TRAV3	8.66316e-10	0.181597	0.667	0.583	1.73263e-06	CD4+ T	TRAV3
COA5	9.59813e-10	0.0721767	0.661	0.549	1.91963e-06	CD4+ T	COA5
RNASEH2B	1.09843e-09	0.142309	0.692	0.558	2.19685e-06	CD4+ T	RNASEH2B
ADK	1.09952e-09	0.0470655	0.718	0.624	2.19904e-06	CD4+ T	ADK
SECISBP2	1.29325e-09	0.137071	0.54	0.404	2.5865e-06	CD4+ T	SECISBP2
TRMT12	1.52922e-09	0.0171022	0.228	0.264	3.05843e-06	CD4+ T	TRMT12
GUCD1	1.54143e-09	0.0190983	0.2	0.235	3.08285e-06	CD4+ T	GUCD1
IFI27	1.61934e-09	0.272593	0.749	0.712	3.23867e-06	CD4+ T	IFI27
VPS39	1.78497e-09	0.00587189	0.476	0.303	3.56995e-06	CD4+ T	VPS39
EED	2.01064e-09	0.0122203	0.727	0.627	4.02129e-06	CD4+ T	EED
MT1F	2.16091e-09	0.110597	0.378	0.5	4.32182e-06	CD4+ T	MT1F
COX6C	2.37374e-09	0.217259	0.825	0.743	4.74749e-06	CD4+ T	COX6C
KIAA0391	2.40264e-09	0.0424981	0.551	0.393	4.80528e-06	CD4+ T	KIAA0391
OXSM	2.71504e-09	0.004149	0.727	0.633	5.43008e-06	CD4+ T	OXSM
SEC63	2.72106e-09	0.291299	0.636	0.515	5.44211e-06	CD4+ T	SEC63
APOBEC3H	2.89319e-09	0.281997	0.711	0.604	5.78639e-06	CD4+ T	APOBEC3H
SCFD1	3.11516e-09	0.0498852	0.704	0.589	6.23031e-06	CD4+ T	SCFD1
HAUS4	3.60784e-09	0.070388	0.615	0.432	7.21567e-06	CD4+ T	HAUS4
CASP4	3.64684e-09	0.0497438	0.706	0.61	7.29369e-06	CD4+ T	CASP4
DPH5	6.67771e-09	0.0143378	0.387	0.474	1.33554e-05	CD4+ T	DPH5
PDE6D	6.75149e-09	0.280075	0.727	0.64	1.3503e-05	CD4+ T	PDE6D
TRMT10B	7.85557e-09	0.0209128	0.658	0.52	1.57111e-05	CD4+ T	TRMT10B
PRR14L	8.94017e-09	0.233162	0.683	0.6	1.78803e-05	CD4+ T	PRR14L
C6orf136	9.28293e-09	0.0615377	0.763	0.636	1.85659e-05	CD4+ T	C6orf136
DDHD2	9.288e-09	0.000536637	0.415	0.527	1.8576e-05	CD4+ T	DDHD2
ICAM2	1.3539e-08	0.197552	0.654	0.547	2.70779e-05	CD4+ T	ICAM2
AKR1A1	1.48611e-08	0.00562063	0.763	0.655	2.97223e-05	CD4+ T	AKR1A1
MRPL20	1.49994e-08	0.208969	0.69	0.55	2.99988e-05	CD4+ T	MRPL20
STAMBP	1.65818e-08	0.412522	0.672	0.57	3.31637e-05	CD4+ T	STAMBP
CTH	2.01095e-08	0.00419105	0.683	0.525	4.02191e-05	CD4+ T	CTH
NUDT9	2.29706e-08	0.0625903	0.702	0.602	4.59413e-05	CD4+ T	NUDT9
IKBKE	2.3496e-08	0.0206243	0.585	0.477	4.69921e-05	CD4+ T	IKBKE
GABARAP	2.94571e-08	0.18827	0.843	0.804	5.89143e-05	CD4+ T	GABARAP
CHID1	2.95529e-08	0.0807912	0.613	0.478	5.91057e-05	CD4+ T	CHID1
GMFG	3.0044e-08	0.284749	0.87	0.858	6.00879e-05	CD4+ T	GMFG
UBL5	3.32652e-08	0.124741	0.815	0.761	6.65304e-05	CD4+ T	UBL5
LDHB	3.42796e-08	0.334232	0.756	0.67	6.85593e-05	CD4+ T	LDHB
IMMP1L	3.46164e-08	0.017524	0.686	0.609	6.92327e-05	CD4+ T	IMMP1L
UTS2	3.58069e-08	0.339083	0.727	0.623	7.16138e-05	CD4+ T	UTS2
RNF121	3.5921e-08	0.091243	0.683	0.601	7.18421e-05	CD4+ T	RNF121
CD74	3.60003e-08	0.101809	0.97	0.967	7.20006e-05	CD4+ T	CD74
RCN2	3.93728e-08	0.0296603	0.626	0.51	7.87455e-05	CD4+ T	RCN2
RNF145	4.05081e-08	0.0385632	0.569	0.434	8.10162e-05	CD4+ T	RNF145
TEFM	4.10173e-08	0.0245773	0.442	0.546	8.20347e-05	CD4+ T	TEFM
NSL1	4.14459e-08	0.105991	0.772	0.673	8.28917e-05	CD4+ T	NSL1
MRPL21	4.1704e-08	0.151187	0.69	0.563	8.34081e-05	CD4+ T	MRPL21
TRAV20	4.52698e-08	0.10537	0.522	0.64	9.05395e-05	CD4+ T	TRAV20
CDYL2	4.93124e-08	0.0132987	0.599	0.443	9.86249e-05	CD4+ T	CDYL2
GLRX	4.95422e-08	0.50482	0.738	0.725	9.90843e-05	CD4+ T	GLRX
AC244472.4	6.04933e-08	0.237826	0.638	0.556	0.000120987	CD4+ T	AC244472.4
HIBCH	6.87818e-08	0.114628	0.446	0.287	0.000137564	CD4+ T	HIBCH
DDX55	7.70717e-08	0.0794273	0.656	0.561	0.000154143	CD4+ T	DDX55
PPP1R2	8.44443e-08	0.00590328	0.761	0.663	0.000168889	CD4+ T	PPP1R2
NFAT5	1.68583e-07	0.0335945	0.581	0.666	0.000337166	CD4+ T	NFAT5
ZNF585A	1.87569e-07	0.0232599	0.772	0.695	0.000375138	CD4+ T	ZNF585A
MDM2	1.89218e-07	0.0247175	0.797	0.73	0.000378436	CD4+ T	MDM2
DNPEP	1.96817e-07	0.068593	0.485	0.592	0.000393634	CD4+ T	DNPEP
CEP104	2.01791e-07	0.111518	0.745	0.627	0.000403583	CD4+ T	CEP104
C17orf75	2.2176e-07	0.025368	0.715	0.582	0.000443521	CD4+ T	C17orf75
DTWD1	2.47149e-07	0.0294287	0.674	0.535	0.000494298	CD4+ T	DTWD1
CETN3	2.7126e-07	0.0603987	0.672	0.637	0.00054252	CD4+ T	CETN3
PTPN6	4.0336e-07	0.066745	0.745	0.671	0.00080672	CD4+ T	PTPN6
TMEM14A	4.11752e-07	0.0220637	0.774	0.671	0.000823503	CD4+ T	TMEM14A
YARS2	4.12426e-07	0.0568561	0.702	0.643	0.000824852	CD4+ T	YARS2
ACOT8	4.23272e-07	0.0998953	0.738	0.646	0.000846543	CD4+ T	ACOT8
DDX60	4.99069e-07	0.0215752	0.756	0.655	0.000998138	CD4+ T	DDX60
ABCA7	5.09042e-07	0.110132	0.613	0.536	0.00101808	CD4+ T	ABCA7
CCT5	6.23193e-07	0.0336474	0.804	0.694	0.00124639	CD4+ T	CCT5
TCTEX1D2	7.6833e-07	0.00585506	0.62	0.529	0.00153666	CD4+ T	TCTEX1D2
USP48	9.47662e-07	0.249054	0.674	0.558	0.00189532	CD4+ T	USP48
SH3KBP1	9.55478e-07	0.276825	0.811	0.769	0.00191096	CD4+ T	SH3KBP1
ABHD16A	1.0205e-06	0.0553089	0.551	0.63	0.002041	CD4+ T	ABHD16A
ZNF559	1.0664e-06	0.0478857	0.752	0.63	0.0021328	CD4+ T	ZNF559
MED11	1.09202e-06	0.0181108	0.433	0.535	0.00218405	CD4+ T	MED11
TMEM126B	1.19012e-06	0.156351	0.645	0.542	0.00238024	CD4+ T	TMEM126B
SNF8	1.22271e-06	0.000119448	0.626	0.66	0.00244542	CD4+ T	SNF8
HUS1	1.2538e-06	0.0584946	0.412	0.504	0.0025076	CD4+ T	HUS1
LIG1	1.40817e-06	0.069987	0.519	0.34	0.00281634	CD4+ T	LIG1
CDCA7L	1.46147e-06	0.117541	0.658	0.608	0.00292294	CD4+ T	CDCA7L
A1BG	1.56775e-06	0.186474	0.731	0.663	0.0031355	CD4+ T	A1BG
AASDH	1.63829e-06	0.0109398	0.305	0.367	0.00327659	CD4+ T	AASDH
SEC11C	1.86744e-06	0.406166	0.695	0.672	0.00373488	CD4+ T	SEC11C
FANCB	1.88311e-06	0.115317	0.61	0.506	0.00376621	CD4+ T	FANCB
HIBADH	1.90454e-06	0.0748311	0.601	0.508	0.00380907	CD4+ T	HIBADH
TRAF3IP3	2.03505e-06	0.199849	0.699	0.637	0.0040701	CD4+ T	TRAF3IP3
PCID2	2.05984e-06	0.0954753	0.672	0.557	0.00411968	CD4+ T	PCID2
GFM1	2.53552e-06	0.101505	0.702	0.618	0.00507103	CD4+ T	GFM1
SNX10	2.65764e-06	0.00827992	0.784	0.646	0.00531528	CD4+ T	SNX10
TMBIM6	2.69832e-06	0.147482	0.895	0.866	0.00539663	CD4+ T	TMBIM6
GPX1	2.76941e-06	0.208087	0.59	0.488	0.00553883	CD4+ T	GPX1
PIGU	2.80413e-06	0.0178924	0.385	0.253	0.00560827	CD4+ T	PIGU
TXNDC17	3.15986e-06	0.205498	0.647	0.559	0.00631972	CD4+ T	TXNDC17
MDH1	3.21162e-06	0.251703	0.768	0.695	0.00642324	CD4+ T	MDH1
LST1	3.53121e-06	0.223197	0.681	0.622	0.00706241	CD4+ T	LST1
POLE4	3.99695e-06	0.000759587	0.565	0.431	0.0079939	CD4+ T	POLE4
TRBV7-7	4.0041e-06	0.022308	0.54	0.407	0.00800821	CD4+ T	TRBV7-7
TCEAL8	4.62477e-06	0.0261184	0.649	0.538	0.00924954	CD4+ T	TCEAL8
OLA1	5.57967e-06	0.2177	0.695	0.652	0.0111593	CD4+ T	OLA1
CALM3	5.67119e-06	0.165817	0.754	0.71	0.0113424	CD4+ T	CALM3
TMEM35B	5.67305e-06	0.0460838	0.702	0.602	0.0113461	CD4+ T	TMEM35B
TSPAN31	6.01045e-06	0.00745829	0.433	0.51	0.0120209	CD4+ T	TSPAN31
S100PBP	6.35684e-06	0.00760367	0.74	0.666	0.0127137	CD4+ T	S100PBP
POLR2I	6.81718e-06	0.199302	0.601	0.526	0.0136344	CD4+ T	POLR2I
DIS3L2	7.18163e-06	0.0255091	0.597	0.69	0.0143633	CD4+ T	DIS3L2
TGDS	7.2433e-06	0.0230704	0.517	0.387	0.0144866	CD4+ T	TGDS
LSM10	7.58103e-06	0.162158	0.576	0.465	0.0151621	CD4+ T	LSM10
RPL37A	7.89364e-06	0.0504773	0.9	0.871	0.0157873	CD4+ T	RPL37A
PVALB	8.10824e-06	0.0801859	0.285	0.343	0.0162165	CD4+ T	PVALB
TRBV3-1	8.36179e-06	0.117777	0.353	0.434	0.0167236	CD4+ T	TRBV3-1
ATP5I	9.7087e-06	0.165955	0.888	0.866	0.0194174	CD4+ T	ATP5I
ATRAID	1.00635e-05	0.143153	0.768	0.659	0.0201271	CD4+ T	ATRAID
TBCB	1.04847e-05	0.291358	0.722	0.639	0.0209694	CD4+ T	TBCB
HIST1H4J	1.2374e-05	0.0539402	0.506	0.378	0.0247481	CD4+ T	HIST1H4J
TRAV13-2	1.30083e-05	0.0628194	0.638	0.585	0.0260166	CD4+ T	TRAV13-2
PEMT	1.41808e-05	0.0340305	0.626	0.527	0.0283615	CD4+ T	PEMT
NUBP1	1.42573e-05	0.00531388	0.613	0.488	0.0285146	CD4+ T	NUBP1
CAMK1	1.42762e-05	0.00678452	0.437	0.51	0.0285525	CD4+ T	CAMK1
ID1	1.44187e-05	0.00309667	0.533	0.421	0.0288373	CD4+ T	ID1
MIS18A	1.5071e-05	0.00134348	0.579	0.507	0.030142	CD4+ T	MIS18A
CPEB2	1.55529e-05	0.0417091	0.718	0.596	0.0311057	CD4+ T	CPEB2
ZNF350	1.62659e-05	0.0245455	0.339	0.395	0.0325318	CD4+ T	ZNF350
TBC1D15	1.63266e-05	0.223335	0.569	0.462	0.0326531	CD4+ T	TBC1D15
SPAG16	2.11277e-05	0.0425855	0.326	0.228	0.0422555	CD4+ T	SPAG16
WDR61	2.19614e-05	0.154213	0.613	0.522	0.0439229	CD4+ T	WDR61
MT1E	2.22963e-05	0.0376592	0.583	0.511	0.0445925	CD4+ T	MT1E
HAUS1	2.23196e-05	0.22564	0.708	0.66	0.0446391	CD4+ T	HAUS1
ANAPC16	2.25633e-05	0.157636	0.872	0.817	0.0451266	CD4+ T	ANAPC16
RER1	2.39279e-05	0.356874	0.679	0.601	0.0478558	CD4+ T	RER1
PPP4R1	2.52701e-05	0.338835	0.642	0.603	0.0505402	CD4+ T	PPP4R1
UQCC2	2.67976e-05	0.0272661	0.433	0.5	0.0535951	CD4+ T	UQCC2
TRIM21	2.7673e-05	0.0184869	0.399	0.488	0.0553459	CD4+ T	TRIM21
NINJ2	3.12741e-05	0.0620001	0.462	0.576	0.0625481	CD4+ T	NINJ2
COA4	3.1871e-05	0.0680482	0.749	0.649	0.0637421	CD4+ T	COA4
RNF31	3.32438e-05	0.0766814	0.633	0.551	0.0664876	CD4+ T	RNF31
SNAPIN	3.59722e-05	0.157722	0.631	0.581	0.0719445	CD4+ T	SNAPIN
IFNAR1	3.91225e-05	0.163171	0.77	0.757	0.0782451	CD4+ T	IFNAR1
ISG15	4.2261e-05	0.288836	0.797	0.769	0.084522	CD4+ T	ISG15
OXLD1	4.25736e-05	0.0198091	0.419	0.47	0.0851472	CD4+ T	OXLD1
ANKRD37	4.30245e-05	0.0246937	0.736	0.644	0.0860491	CD4+ T	ANKRD37
ATOX1	4.32959e-05	0.0698322	0.711	0.701	0.0865918	CD4+ T	ATOX1
RSF1	4.49972e-05	0.0406721	0.613	0.508	0.0899944	CD4+ T	RSF1
HPRT1	4.63059e-05	0.0717181	0.654	0.558	0.0926118	CD4+ T	HPRT1
EIF4EBP3	4.81894e-05	0.00949194	0.597	0.615	0.0963788	CD4+ T	EIF4EBP3
MAX	4.83244e-05	0.0119932	0.738	0.597	0.0966487	CD4+ T	MAX
BDH2	4.95782e-05	0.00394118	0.702	0.603	0.0991563	CD4+ T	BDH2
ALG9	5.41673e-05	0.037555	0.677	0.547	0.108335	CD4+ T	ALG9
MPPE1	5.69331e-05	0.0808638	0.638	0.548	0.113866	CD4+ T	MPPE1
RBBP8	5.78574e-05	0.184208	0.711	0.667	0.115715	CD4+ T	RBBP8
ZSWIM8	5.93415e-05	0.128442	0.528	0.621	0.118683	CD4+ T	ZSWIM8
ANXA11	6.2977e-05	0.338779	0.581	0.48	0.125954	CD4+ T	ANXA11
TMEM59	6.35422e-05	0.0353871	0.765	0.755	0.127084	CD4+ T	TMEM59
PRKAG1	6.42457e-05	0.0775007	0.695	0.605	0.128491	CD4+ T	PRKAG1
TRA2B	6.43661e-05	0.171297	0.838	0.76	0.128732	CD4+ T	TRA2B
HNRNPLL	6.52426e-05	0.225136	0.67	0.615	0.130485	CD4+ T	HNRNPLL
AIM2	6.68523e-05	0.0267394	0.747	0.731	0.133705	CD4+ T	AIM2
ISCA2	6.9759e-05	0.333057	0.651	0.576	0.139518	CD4+ T	ISCA2
SRPK2	7.04313e-05	0.00518795	0.743	0.65	0.140863	CD4+ T	SRPK2
CNOT7	7.39093e-05	0.0583475	0.795	0.746	0.147819	CD4+ T	CNOT7
LRRC37B	7.67741e-05	0.0741248	0.472	0.34	0.153548	CD4+ T	LRRC37B
APEX1	7.86488e-05	0.171215	0.727	0.644	0.157298	CD4+ T	APEX1
DHPS	8.40342e-05	0.0845133	0.485	0.571	0.168068	CD4+ T	DHPS
DCTN1	8.68054e-05	0.196782	0.681	0.596	0.173611	CD4+ T	DCTN1
ZBTB38	8.73598e-05	0.428783	0.733	0.673	0.17472	CD4+ T	ZBTB38
UBXN4	9.12118e-05	0.05045	0.854	0.804	0.182424	CD4+ T	UBXN4
IGKV1-5	9.32219e-05	0.073177	0.715	0.637	0.186444	CD4+ T	IGKV1-5
CCDC65	9.63431e-05	0.0375751	0.77	0.711	0.192686	CD4+ T	CCDC65
INO80C	9.86927e-05	0.0398504	0.661	0.567	0.197385	CD4+ T	INO80C
EPN2	9.91161e-05	0.0205779	0.469	0.488	0.198232	CD4+ T	EPN2
HRAS	0.000102866	0.0524436	0.665	0.593	0.205732	CD4+ T	HRAS
METTL3	0.000103949	0.064396	0.708	0.613	0.207897	CD4+ T	METTL3
S100A11	0.000105367	0.211675	0.797	0.728	0.210734	CD4+ T	S100A11
CCDC167	0.000106964	0.41683	0.551	0.466	0.213928	CD4+ T	CCDC167
ZNF277	0.000108315	0.0302176	0.289	0.328	0.216629	CD4+ T	ZNF277
GMPR2	0.000114687	0.0866943	0.595	0.663	0.229375	CD4+ T	GMPR2
PIH1D1	0.000120724	0.127965	0.528	0.421	0.241447	CD4+ T	PIH1D1
TIMM21	0.000122572	0.0372632	0.524	0.442	0.245143	CD4+ T	TIMM21
RMDN1	0.000138704	0.0245759	0.631	0.576	0.277409	CD4+ T	RMDN1
MR1	0.000139606	0.0262205	0.467	0.545	0.279213	CD4+ T	MR1
SUGP2	0.000143157	0.0252336	0.595	0.669	0.286314	CD4+ T	SUGP2
THEM4	0.000143973	0.0897883	0.535	0.411	0.287945	CD4+ T	THEM4
OARD1	0.000152016	0.0788435	0.692	0.626	0.304032	CD4+ T	OARD1
PSMA6	0.00015301	0.344892	0.724	0.678	0.30602	CD4+ T	PSMA6
MRPS11	0.000157682	0.18965	0.674	0.611	0.315364	CD4+ T	MRPS11
FIS1	0.000158697	0.110723	0.61	0.524	0.317393	CD4+ T	FIS1
CNIH1	0.000166277	0.30393	0.72	0.647	0.332554	CD4+ T	CNIH1
TRAV1-2	0.000181921	0.216531	0.651	0.599	0.363842	CD4+ T	TRAV1-2
FGFR1OP	0.000187646	0.0687843	0.39	0.445	0.375293	CD4+ T	FGFR1OP
SNUPN	0.000191409	0.0234039	0.431	0.504	0.382818	CD4+ T	SNUPN
AIMP1	0.000197397	0.0089043	0.367	0.422	0.394794	CD4+ T	AIMP1
SMIM20	0.000197603	0.0201656	0.415	0.488	0.395206	CD4+ T	SMIM20
DBI	0.000201074	0.00753214	0.795	0.768	0.402148	CD4+ T	DBI
GPATCH11	0.000215669	0.0711331	0.749	0.683	0.431338	CD4+ T	GPATCH11
UBA52	0.000217813	0.120879	0.843	0.837	0.435625	CD4+ T	UBA52
STX17	0.000218913	0.0170626	0.54	0.592	0.437826	CD4+ T	STX17
PSMB3	0.000230161	0.189459	0.622	0.537	0.460321	CD4+ T	PSMB3
NDUFA9	0.00024443	0.0577486	0.426	0.511	0.48886	CD4+ T	NDUFA9
CRADD	0.000246332	0.113353	0.597	0.515	0.492663	CD4+ T	CRADD
COMMD1	0.000255177	0.464307	0.651	0.61	0.510355	CD4+ T	COMMD1
SRPK1	0.00025744	0.0306055	0.396	0.459	0.514879	CD4+ T	SRPK1
ZBTB8OS	0.000267603	0.128147	0.522	0.585	0.535206	CD4+ T	ZBTB8OS
TRBV5-6	0.000271998	0.0845191	0.626	0.558	0.543996	CD4+ T	TRBV5-6
TRAV38-1	0.000272437	0.159924	0.417	0.324	0.544873	CD4+ T	TRAV38-1
RFXANK	0.000275472	0.0430359	0.606	0.479	0.550944	CD4+ T	RFXANK
MAP4K5	0.000280466	0.15904	0.692	0.587	0.560933	CD4+ T	MAP4K5
MICAL2	0.000282688	0.180297	0.595	0.522	0.565376	CD4+ T	MICAL2
PSMB1	0.000283535	0.154151	0.722	0.655	0.56707	CD4+ T	PSMB1
AP3M2	0.000288707	0.114308	0.663	0.581	0.577413	CD4+ T	AP3M2
TTC9C	0.000295923	0.0299746	0.342	0.262	0.591846	CD4+ T	TTC9C
IL1R2	0.000306848	0.518417	0.526	0.483	0.613696	CD4+ T	IL1R2
KIAA0319L	0.000323458	0.185076	0.51	0.611	0.646916	CD4+ T	KIAA0319L
TATDN1	0.000352948	0.0392004	0.542	0.483	0.705895	CD4+ T	TATDN1
DAD1	0.0003816	0.17112	0.754	0.739	0.763201	CD4+ T	DAD1
SUB1	0.000386589	0.0652294	0.872	0.847	0.773177	CD4+ T	SUB1
TRAV12-2	0.000389454	0.0239168	0.583	0.484	0.778908	CD4+ T	TRAV12-2
2019-09-02	0.000403257	0.250862	0.683	0.619	0.806514	CD4+ T	2019-09-02
GLT8D1	0.000419535	0.0247507	0.472	0.344	0.839069	CD4+ T	GLT8D1
IFT20	0.000433447	0.0339705	0.321	0.337	0.866895	CD4+ T	IFT20
SMC4	0.000436248	0.0960529	0.733	0.665	0.872495	CD4+ T	SMC4
MITD1	0.00048639	0.0674214	0.499	0.576	0.97278	CD4+ T	MITD1
CDK5RAP1	0.000500931	0.0518707	0.558	0.617	1	CD4+ T	CDK5RAP1
KPNB1	0.000511044	0.153378	0.754	0.692	1	CD4+ T	KPNB1
POLI	0.000511051	0.0389778	0.157	0.142	1	CD4+ T	POLI
AP002495.1	0.000511184	0.000858654	0.572	0.651	1	CD4+ T	AP002495.1
NDUFA11	0.000556184	0.371128	0.631	0.586	1	CD4+ T	NDUFA11
DYNLRB1	0.0005636	0.372032	0.654	0.613	1	CD4+ T	DYNLRB1
TRBV4-2	0.000566466	0.177898	0.508	0.419	1	CD4+ T	TRBV4-2
THAP4	0.000608137	0.0493324	0.301	0.361	1	CD4+ T	THAP4
IRF9	0.000619435	0.0553426	0.358	0.399	1	CD4+ T	IRF9
UQCRQ	0.000627288	0.112436	0.811	0.782	1	CD4+ T	UQCRQ
EXOC4	0.000628103	0.0134108	0.419	0.464	1	CD4+ T	EXOC4
BABAM1	0.000629328	0.0749933	0.688	0.61	1	CD4+ T	BABAM1
MPV17	0.000630403	0.137057	0.674	0.644	1	CD4+ T	MPV17
AC245088.3	0.000664929	0.0644698	0.638	0.667	1	CD4+ T	AC245088.3
SAP30BP	0.000672058	0.11849	0.661	0.58	1	CD4+ T	SAP30BP
AC244196.5	0.000673479	0.115706	0.756	0.732	1	CD4+ T	AC244196.5
PSMA2	0.000683669	0.155055	0.765	0.736	1	CD4+ T	PSMA2
HIGD2A	0.000687892	0.427164	0.681	0.648	1	CD4+ T	HIGD2A
ZNF160	0.000754506	0.0645927	0.191	0.179	1	CD4+ T	ZNF160
C7orf49	0.000760666	0.00191973	0.538	0.441	1	CD4+ T	C7orf49
SPTLC1	0.000771129	0.0622855	0.672	0.587	1	CD4+ T	SPTLC1
UROD	0.000781586	0.0793851	0.503	0.607	1	CD4+ T	UROD
SLC25A14	0.000782203	0.0268993	0.569	0.462	1	CD4+ T	SLC25A14
CEP164	0.000796819	0.171702	0.601	0.59	1	CD4+ T	CEP164
ZBTB49	0.000809144	0.02383	0.686	0.602	1	CD4+ T	ZBTB49
ANAPC1	0.000813648	0.0592749	0.713	0.625	1	CD4+ T	ANAPC1
CYP2R1	0.000831556	0.0772887	0.636	0.517	1	CD4+ T	CYP2R1
RANBP1	0.000923848	0.207752	0.768	0.755	1	CD4+ T	RANBP1
PIGW	0.000983497	0.00759752	0.62	0.508	1	CD4+ T	PIGW
GSTM4	0.00103878	0.00664223	0.54	0.442	1	CD4+ T	GSTM4
BBIP1	0.00111408	0.00307922	0.733	0.662	1	CD4+ T	BBIP1
TRAV22	0.00113928	0.0174314	0.497	0.581	1	CD4+ T	TRAV22
YBEY	0.00130068	0.0263655	0.392	0.3	1	CD4+ T	YBEY
TRBV7-6	0.00134016	0.103098	0.433	0.302	1	CD4+ T	TRBV7-6
SMIM7	0.00136005	0.226972	0.658	0.618	1	CD4+ T	SMIM7
BRD7	0.00141489	0.0484379	0.61	0.547	1	CD4+ T	BRD7
TMEM60	0.00141996	0.0334555	0.501	0.554	1	CD4+ T	TMEM60
TFF3	0.00143377	0.00557873	0.446	0.48	1	CD4+ T	TFF3
NVL	0.0015997	0.00837736	0.49	0.409	1	CD4+ T	NVL
CHMP3	0.00159974	0.0876313	0.629	0.58	1	CD4+ T	CHMP3
ATRX	0.00167241	0.144266	0.802	0.773	1	CD4+ T	ATRX
SEC14L1	0.00167816	0.0624846	0.494	0.398	1	CD4+ T	SEC14L1
CCDC25	0.00168805	0.115155	0.569	0.628	1	CD4+ T	CCDC25
TRAV9-2	0.00171151	0.0320316	0.638	0.6	1	CD4+ T	TRAV9-2
RGS1	0.00182543	0.0479315	0.909	0.88	1	CD4+ T	RGS1
COQ10A	0.00186858	0.0559712	0.688	0.555	1	CD4+ T	COQ10A
FBXO18	0.00205771	0.111013	0.433	0.317	1	CD4+ T	FBXO18
SELENOH	0.00214862	0.209674	0.626	0.576	1	CD4+ T	SELENOH
UBE2J2	0.0022498	0.00709509	0.435	0.493	1	CD4+ T	UBE2J2
DNAJB14	0.00234081	0.311545	0.617	0.566	1	CD4+ T	DNAJB14
CXorf65	0.00236536	0.0705894	0.435	0.333	1	CD4+ T	CXorf65
ABCD4	0.00250384	0.000682067	0.33	0.363	1	CD4+ T	ABCD4
NHP2	0.00250415	0.125127	0.661	0.596	1	CD4+ T	NHP2
NDUFS5	0.00251777	0.15364	0.772	0.714	1	CD4+ T	NDUFS5
NDUFB3	0.00256694	0.245436	0.629	0.59	1	CD4+ T	NDUFB3
C4orf48	0.00267958	0.285256	0.661	0.609	1	CD4+ T	C4orf48
TRAPPC3	0.00268968	0.0184628	0.683	0.593	1	CD4+ T	TRAPPC3
SCAMP2	0.00270197	0.0119952	0.679	0.595	1	CD4+ T	SCAMP2
C14orf119	0.002773	0.05341	0.617	0.687	1	CD4+ T	C14orf119
ZNF286A	0.00278323	0.130723	0.724	0.691	1	CD4+ T	ZNF286A
ATP5G1	0.00282723	0.0680338	0.718	0.666	1	CD4+ T	ATP5G1
TARDBP	0.00283902	0.0206163	0.551	0.591	1	CD4+ T	TARDBP
APOO	0.00287054	0.207919	0.46	0.381	1	CD4+ T	APOO
MRPL54	0.00289456	0.160237	0.658	0.615	1	CD4+ T	MRPL54
GMNN	0.00293898	0.0676182	0.679	0.632	1	CD4+ T	GMNN
SEC61B	0.00297244	0.245367	0.651	0.623	1	CD4+ T	SEC61B
GTF2H1	0.00300065	0.172506	0.615	0.569	1	CD4+ T	GTF2H1
CARD19	0.00301631	0.041055	0.494	0.522	1	CD4+ T	CARD19
NEMF	0.0030228	0.104828	0.745	0.733	1	CD4+ T	NEMF
IFI27L1	0.00302842	0.0596803	0.421	0.46	1	CD4+ T	IFI27L1
IWS1	0.00309706	0.142141	0.752	0.704	1	CD4+ T	IWS1
IL17F	0.00326627	0.0856789	0.301	0.286	1	CD4+ T	IL17F
TWISTNB	0.00337392	0.060437	0.633	0.552	1	CD4+ T	TWISTNB
POP5	0.00342946	0.175662	0.711	0.657	1	CD4+ T	POP5
PIGG	0.00350937	0.062633	0.456	0.486	1	CD4+ T	PIGG
NDUFAF8	0.00360015	0.362372	0.647	0.574	1	CD4+ T	NDUFAF8
MPND	0.00361395	0.009262	0.364	0.366	1	CD4+ T	MPND
CHRNB1	0.00373146	0.107435	0.599	0.515	1	CD4+ T	CHRNB1
FAM217B	0.00381711	0.00585739	0.383	0.401	1	CD4+ T	FAM217B
STAM	0.00385487	0.280942	0.569	0.518	1	CD4+ T	STAM
CYB5A	0.00393089	0.260766	0.772	0.735	1	CD4+ T	CYB5A
HMGN3	0.00394885	0.113754	0.674	0.572	1	CD4+ T	HMGN3
C8orf76	0.0039529	0.0579277	0.526	0.467	1	CD4+ T	C8orf76
ACOT9	0.00401885	0.0764218	0.522	0.418	1	CD4+ T	ACOT9
PLEKHJ1	0.0040239	0.0445516	0.446	0.482	1	CD4+ T	PLEKHJ1
RNF114	0.00404723	0.0440775	0.446	0.499	1	CD4+ T	RNF114
RAB2A	0.00418119	0.0706821	0.677	0.619	1	CD4+ T	RAB2A
ENOSF1	0.00429209	0.0260439	0.499	0.532	1	CD4+ T	ENOSF1
TBC1D7	0.00442979	0.0242555	0.26	0.169	1	CD4+ T	TBC1D7
PRKRIP1	0.00474033	0.0595415	0.462	0.365	1	CD4+ T	PRKRIP1
CENPM	0.0048061	0.0431821	0.606	0.525	1	CD4+ T	CENPM
RAD18	0.00499664	0.0163655	0.326	0.317	1	CD4+ T	RAD18
PARP6	0.00500593	0.00140276	0.248	0.262	1	CD4+ T	PARP6
AKIP1	0.00538485	0.0799004	0.535	0.602	1	CD4+ T	AKIP1
MAMLD1	0.00547768	0.00235433	0.369	0.415	1	CD4+ T	MAMLD1
FKBP1A	0.00548952	0.225798	0.708	0.667	1	CD4+ T	FKBP1A
SELENOF	0.00560912	0.11555	0.749	0.73	1	CD4+ T	SELENOF
TCF12	0.00572068	0.00525088	0.554	0.479	1	CD4+ T	TCF12
DESI1	0.00573128	0.137951	0.724	0.659	1	CD4+ T	DESI1
TRAV27	0.00585321	0.0475072	0.62	0.581	1	CD4+ T	TRAV27
CENPK	0.00646721	0.00828965	0.556	0.628	1	CD4+ T	CENPK
RARS	0.00673909	0.0159638	0.54	0.47	1	CD4+ T	RARS
GPN3	0.00722764	0.0780605	0.72	0.65	1	CD4+ T	GPN3
EXOSC4	0.00726543	0.0608093	0.61	0.526	1	CD4+ T	EXOSC4
RWDD2B	0.00738067	0.025917	0.69	0.689	1	CD4+ T	RWDD2B
M6PR	0.00741857	0.142484	0.692	0.666	1	CD4+ T	M6PR
UBE2K	0.00761732	0.144603	0.522	0.602	1	CD4+ T	UBE2K
RNASET2	0.00765281	0.0736645	0.39	0.44	1	CD4+ T	RNASET2
RBMS1	0.00825922	0.130286	0.688	0.632	1	CD4+ T	RBMS1
TUBGCP2	0.00830422	0.00225453	0.287	0.296	1	CD4+ T	TUBGCP2
TBCA	0.00841788	0.321436	0.592	0.547	1	CD4+ T	TBCA
MRPS16	0.00868058	0.0401666	0.62	0.534	1	CD4+ T	MRPS16
TM2D3	0.00869819	0.111787	0.574	0.508	1	CD4+ T	TM2D3
HIST1H4K	0.00888113	0.00271353	0.733	0.653	1	CD4+ T	HIST1H4K
CRACR2A	0.00934516	0.027124	0.515	0.555	1	CD4+ T	CRACR2A
TMBIM4	0.00956562	0.150858	0.836	0.802	1	CD4+ T	TMBIM4
ACSL3	0.0096283	0.0565751	0.681	0.596	1	CD4+ T	ACSL3
CCNB1	5.36861e-61	0.162986	0.234	0.822	1.07372e-57	HSP+ T	CCNB1
LYPLAL1	1.9826e-59	0.403407	0.271	0.832	3.9652e-56	HSP+ T	LYPLAL1
CCDC65	1.61506e-57	0.18564	0.209	0.781	3.23012e-54	HSP+ T	CCDC65
USP30	8.01932e-57	0.0550186	0.212	0.769	1.60386e-53	HSP+ T	USP30
TMEM116	1.94703e-56	0.0570328	0.198	0.785	3.89406e-53	HSP+ T	TMEM116
HEBP1	1.00462e-53	0.0510055	0.212	0.781	2.00924e-50	HSP+ T	HEBP1
FBXO4	5.68617e-53	0.343282	0.293	0.808	1.13723e-49	HSP+ T	FBXO4
CPNE8	1.48989e-52	0.0548212	0.238	0.769	2.97978e-49	HSP+ T	CPNE8
ERCC5	1.48166e-50	0.182676	0.462	0.836	2.96332e-47	HSP+ T	ERCC5
GOT1	1.8165e-50	0.0274734	0.245	0.762	3.63301e-47	HSP+ T	GOT1
PMM2	2.51601e-49	0.25866	0.212	0.796	5.03202e-46	HSP+ T	PMM2
FCRL6	5.89375e-49	0.0308353	0.297	0.806	1.17875e-45	HSP+ T	FCRL6
CA2	7.06261e-48	0.289351	0.308	0.809	1.41252e-44	HSP+ T	CA2
COA6	3.98915e-47	0.000448991	0.41	0.785	7.9783e-44	HSP+ T	COA6
LMO7	2.84909e-46	0.0639366	0.216	0.763	5.69819e-43	HSP+ T	LMO7
TEX30	4.61511e-46	0.0109783	0.311	0.788	9.23022e-43	HSP+ T	TEX30
AIM2	1.10673e-45	0.237827	0.267	0.788	2.21346e-42	HSP+ T	AIM2
ZNF540	1.23626e-45	0.144657	0.172	0.769	2.47253e-42	HSP+ T	ZNF540
ALDH9A1	7.00778e-45	0.0518977	0.209	0.731	1.40156e-41	HSP+ T	ALDH9A1
DPH6	7.2991e-45	0.584495	0.242	0.776	1.45982e-41	HSP+ T	DPH6
C12orf45	3.49818e-44	0.0166928	0.253	0.76	6.99636e-41	HSP+ T	C12orf45
ZCCHC4	9.57744e-44	0.155703	0.198	0.752	1.91549e-40	HSP+ T	ZCCHC4
ELP4	1.20161e-43	0.301791	0.26	0.779	2.40322e-40	HSP+ T	ELP4
RFC4	4.3795e-43	0.225896	0.264	0.773	8.75901e-40	HSP+ T	RFC4
ANK3	6.53455e-43	0.35471	0.22	0.764	1.30691e-39	HSP+ T	ANK3
FAM98A	1.45925e-42	0.243716	0.337	0.808	2.9185e-39	HSP+ T	FAM98A
CD160	4.83873e-42	0.138605	0.319	0.771	9.67746e-39	HSP+ T	CD160
IGKC	5.02773e-42	0.585592	0.938	0.959	1.00555e-38	HSP+ T	IGKC
ZNF429	5.25852e-42	0.17661	0.187	0.721	1.0517e-38	HSP+ T	ZNF429
RIPK2	6.05281e-42	0.161579	0.315	0.757	1.21056e-38	HSP+ T	RIPK2
NSD1	4.35836e-41	0.0541864	0.249	0.759	8.71672e-38	HSP+ T	NSD1
EGFL8	4.42585e-41	0.134132	0.227	0.752	8.85171e-38	HSP+ T	EGFL8
ATP6V1D	5.66842e-41	0.0386322	0.355	0.752	1.13368e-37	HSP+ T	ATP6V1D
PHOSPHO2	6.06868e-41	0.125089	0.187	0.722	1.21374e-37	HSP+ T	PHOSPHO2
SMIM14	7.94963e-41	0.427482	0.425	0.847	1.58993e-37	HSP+ T	SMIM14
C2orf76	1.51876e-40	0.271171	0.249	0.773	3.03751e-37	HSP+ T	C2orf76
H2AFV	1.59101e-40	0.274921	0.41	0.801	3.18202e-37	HSP+ T	H2AFV
BRCC3	1.86388e-40	0.57758	0.187	0.723	3.72777e-37	HSP+ T	BRCC3
USE1	2.01282e-40	0.0749914	0.165	0.721	4.02565e-37	HSP+ T	USE1
TMEM254	2.1545e-40	0.130699	0.187	0.718	4.30899e-37	HSP+ T	TMEM254
CEP63	5.9669e-40	0.106214	0.198	0.718	1.19338e-36	HSP+ T	CEP63
FMC1	1.17015e-39	0.68509	0.311	0.786	2.34029e-36	HSP+ T	FMC1
AAMDC	1.40939e-39	0.1772	0.227	0.741	2.81879e-36	HSP+ T	AAMDC
ORC4	2.0983e-39	0.330008	0.19	0.726	4.1966e-36	HSP+ T	ORC4
TIMM10	3.31106e-39	0.593858	0.484	0.821	6.62212e-36	HSP+ T	TIMM10
LIPT1	1.00614e-38	0.201022	0.187	0.766	2.01229e-35	HSP+ T	LIPT1
OXSM	1.02444e-38	0.00356841	0.139	0.708	2.04888e-35	HSP+ T	OXSM
IL23A	5.53358e-38	0.374504	0.33	0.794	1.10672e-34	HSP+ T	IL23A
CDKN3	6.31001e-38	0.351224	0.278	0.739	1.262e-34	HSP+ T	CDKN3
NSL1	2.63745e-37	0.0515548	0.209	0.746	5.2749e-34	HSP+ T	NSL1
CMC1	3.46031e-37	1.24007	0.623	0.866	6.92061e-34	HSP+ T	CMC1
NIT2	9.79237e-37	0.361818	0.249	0.697	1.95847e-33	HSP+ T	NIT2
IDNK	1.01176e-36	0.32883	0.333	0.772	2.02352e-33	HSP+ T	IDNK
CENPH	3.83092e-36	0.0223321	0.179	0.691	7.66185e-33	HSP+ T	CENPH
BAZ1A	4.03483e-36	0.498752	0.604	0.851	8.06965e-33	HSP+ T	BAZ1A
MRPL48	6.2984e-36	0.166454	0.286	0.775	1.25968e-32	HSP+ T	MRPL48
LARP7	9.25134e-36	0.139359	0.458	0.825	1.85027e-32	HSP+ T	LARP7
ING4	1.0322e-35	0.0019483	0.176	0.721	2.06439e-32	HSP+ T	ING4
TRAV6	1.3324e-35	0.000530323	0.176	0.707	2.6648e-32	HSP+ T	TRAV6
PDHA1	1.53029e-35	0.0773071	0.308	0.731	3.06059e-32	HSP+ T	PDHA1
KNSTRN	1.69025e-35	0.153145	0.231	0.744	3.38049e-32	HSP+ T	KNSTRN
WDR70	1.78566e-35	0.101618	0.289	0.747	3.57132e-32	HSP+ T	WDR70
RANBP1	1.82712e-35	0.242923	0.487	0.788	3.65424e-32	HSP+ T	RANBP1
C1GALT1C1	2.71232e-35	0.131392	0.238	0.714	5.42463e-32	HSP+ T	C1GALT1C1
BCAS2	2.83415e-35	0.500829	0.597	0.822	5.6683e-32	HSP+ T	BCAS2
KBTBD3	2.91277e-35	0.495179	0.352	0.77	5.82554e-32	HSP+ T	KBTBD3
MCFD2	4.91283e-35	0.0496637	0.238	0.719	9.82565e-32	HSP+ T	MCFD2
CETN3	6.98845e-35	0.135354	0.132	0.703	1.39769e-31	HSP+ T	CETN3
CYB5A	1.03129e-34	0.0918797	0.392	0.782	2.06259e-31	HSP+ T	CYB5A
STMN1	1.13138e-34	0.233071	0.597	0.831	2.26275e-31	HSP+ T	STMN1
TRAV5	2.06402e-34	0.0186013	0.198	0.705	4.12803e-31	HSP+ T	TRAV5
SH3YL1	2.2073e-34	0.317651	0.249	0.763	4.41461e-31	HSP+ T	SH3YL1
WDR43	2.47359e-34	0.0292068	0.487	0.807	4.94718e-31	HSP+ T	WDR43
ANKRA2	2.48934e-34	0.259139	0.26	0.74	4.97867e-31	HSP+ T	ANKRA2
LIAS	2.62497e-34	0.100382	0.179	0.718	5.24995e-31	HSP+ T	LIAS
EAF2	5.18173e-34	0.388773	0.267	0.742	1.03635e-30	HSP+ T	EAF2
IFT74	6.93907e-34	0.0574901	0.198	0.716	1.38781e-30	HSP+ T	IFT74
MFSD8	6.97163e-34	0.180324	0.231	0.709	1.39433e-30	HSP+ T	MFSD8
HCCS	1.01643e-33	0.0563843	0.271	0.755	2.03287e-30	HSP+ T	HCCS
ACOT8	1.09158e-33	0.185353	0.198	0.716	2.18316e-30	HSP+ T	ACOT8
CKLF	1.19175e-33	0.415221	0.553	0.813	2.3835e-30	HSP+ T	CKLF
SKA2	1.30343e-33	0.309024	0.553	0.804	2.60687e-30	HSP+ T	SKA2
TMBIM6	1.78796e-33	0.0493737	0.835	0.876	3.57591e-30	HSP+ T	TMBIM6
TMEM217	2.18028e-33	0.205745	0.07	0.651	4.36056e-30	HSP+ T	TMEM217
LMBR1L	4.85822e-33	0.126039	0.179	0.701	9.71645e-30	HSP+ T	LMBR1L
SDHAF3	6.00133e-33	0.27707	0.319	0.733	1.20027e-29	HSP+ T	SDHAF3
RSL1D1	6.04996e-33	0.523365	0.799	0.898	1.20999e-29	HSP+ T	RSL1D1
RPF2	6.1239e-33	0.339476	0.282	0.724	1.22478e-29	HSP+ T	RPF2
ATOX1	7.06077e-33	0.991072	0.286	0.751	1.41215e-29	HSP+ T	ATOX1
NTPCR	7.53888e-33	0.586847	0.286	0.77	1.50778e-29	HSP+ T	NTPCR
GPR183	1.71659e-32	0.209134	0.67	0.871	3.43319e-29	HSP+ T	GPR183
NANS	1.81097e-32	0.0960782	0.209	0.705	3.62194e-29	HSP+ T	NANS
LUC7L3	1.87366e-32	0.152453	0.429	0.798	3.74733e-29	HSP+ T	LUC7L3
MT-ND3	2.11248e-32	0.51765	0.637	0.869	4.22496e-29	HSP+ T	MT-ND3
CCT5	3.48814e-32	0.0354438	0.396	0.749	6.97629e-29	HSP+ T	CCT5
GZMA	7.34008e-32	0.121483	0.806	0.892	1.46802e-28	HSP+ T	GZMA
FAM114A2	8.04268e-32	0.0485448	0.216	0.701	1.60854e-28	HSP+ T	FAM114A2
KLRG1	9.01774e-32	0.620134	0.469	0.816	1.80355e-28	HSP+ T	KLRG1
SGO1	1.0462e-31	0.0266986	0.242	0.736	2.0924e-28	HSP+ T	SGO1
HMGN5	1.07373e-31	0.111104	0.19	0.725	2.14745e-28	HSP+ T	HMGN5
EIF5	1.15346e-31	0.418943	0.949	0.98	2.30692e-28	HSP+ T	EIF5
NUDT2	1.73399e-31	0.164372	0.212	0.717	3.46799e-28	HSP+ T	NUDT2
STX12	1.87034e-31	0.310332	0.293	0.751	3.74067e-28	HSP+ T	STX12
NKG7	2.86239e-31	0.468622	0.696	0.874	5.72477e-28	HSP+ T	NKG7
HIST1H4K	3.64544e-31	0.310688	0.187	0.723	7.29089e-28	HSP+ T	HIST1H4K
GEMIN2	5.12816e-31	0.485748	0.201	0.739	1.02563e-27	HSP+ T	GEMIN2
BBS7	5.65466e-31	0.0421177	0.198	0.699	1.13093e-27	HSP+ T	BBS7
UMPS	7.29071e-31	0.0851852	0.201	0.739	1.45814e-27	HSP+ T	UMPS
HSPA1A	9.11798e-31	2.23406	0.901	0.918	1.8236e-27	HSP+ T	HSPA1A
GPN3	9.27351e-31	0.0626881	0.231	0.712	1.8547e-27	HSP+ T	GPN3
NUSAP1	9.59564e-31	0.190941	0.509	0.775	1.91913e-27	HSP+ T	NUSAP1
TMX3	9.9798e-31	0.0736397	0.304	0.737	1.99596e-27	HSP+ T	TMX3
HIST1H2AM	9.99856e-31	1.20818	0.22	0.71	1.99971e-27	HSP+ T	HIST1H2AM
KIF20B	1.56456e-30	0.333772	0.363	0.729	3.12912e-27	HSP+ T	KIF20B
ZMAT5	2.0459e-30	0.231043	0.315	0.748	4.09181e-27	HSP+ T	ZMAT5
RUVBL1	2.67342e-30	0.216802	0.249	0.732	5.34685e-27	HSP+ T	RUVBL1
IGLV2-14	3.54107e-30	0.216608	0.487	0.838	7.08215e-27	HSP+ T	IGLV2-14
MTERF2	3.80083e-30	0.629293	0.216	0.698	7.60166e-27	HSP+ T	MTERF2
BEX5	3.83781e-30	0.0370125	0.194	0.727	7.67563e-27	HSP+ T	BEX5
CD96	4.40148e-30	0.47816	0.762	0.858	8.80296e-27	HSP+ T	CD96
RBBP8	4.99328e-30	0.0587129	0.293	0.719	9.98657e-27	HSP+ T	RBBP8
COQ6	5.04054e-30	0.429668	0.231	0.743	1.00811e-26	HSP+ T	COQ6
TMEM14A	5.57699e-30	0.214573	0.3	0.734	1.1154e-26	HSP+ T	TMEM14A
PRIM1	5.78772e-30	0.585404	0.231	0.702	1.15754e-26	HSP+ T	PRIM1
PCNX2	8.53341e-30	0.0385433	0.114	0.659	1.70668e-26	HSP+ T	PCNX2
DDX60	1.10953e-29	0.00634631	0.289	0.717	2.21906e-26	HSP+ T	DDX60
NCR3	1.20058e-29	0.133265	0.256	0.745	2.40116e-26	HSP+ T	NCR3
ZNF585A	1.26705e-29	0.0284995	0.399	0.744	2.53409e-26	HSP+ T	ZNF585A
INTS13	1.35787e-29	0.0652208	0.253	0.706	2.71574e-26	HSP+ T	INTS13
PPP2R3C	1.4329e-29	0.274911	0.355	0.739	2.8658e-26	HSP+ T	PPP2R3C
RNF181	1.52929e-29	0.043795	0.458	0.771	3.05858e-26	HSP+ T	RNF181
LPAR6	3.20002e-29	0.652128	0.436	0.776	6.40003e-26	HSP+ T	LPAR6
IFI27	3.43965e-29	0.263533	0.297	0.768	6.8793e-26	HSP+ T	IFI27
ZCCHC10	3.71372e-29	0.271542	0.37	0.745	7.42745e-26	HSP+ T	ZCCHC10
TRAC	5.38919e-29	0.164498	0.868	0.903	1.07784e-25	HSP+ T	TRAC
DRAM1	5.59937e-29	0.110378	0.216	0.698	1.11987e-25	HSP+ T	DRAM1
CYSLTR1	6.3815e-29	0.119916	0.275	0.705	1.2763e-25	HSP+ T	CYSLTR1
NOL12	6.52209e-29	0.118754	0.234	0.694	1.30442e-25	HSP+ T	NOL12
TRAPPC8	6.59549e-29	1.22636	0.212	0.705	1.3191e-25	HSP+ T	TRAPPC8
ARIH1	1.02875e-28	0.285559	0.41	0.748	2.0575e-25	HSP+ T	ARIH1
CSTF3	1.05849e-28	0.0836972	0.205	0.743	2.11698e-25	HSP+ T	CSTF3
SNX2	1.2481e-28	0.107374	0.403	0.743	2.4962e-25	HSP+ T	SNX2
GNL3	1.27196e-28	0.565597	0.432	0.788	2.54392e-25	HSP+ T	GNL3
SUGP2	1.37692e-28	0.310044	0.179	0.712	2.75385e-25	HSP+ T	SUGP2
FAM192A	1.5074e-28	0.336764	0.337	0.74	3.0148e-25	HSP+ T	FAM192A
NDUFA5	1.61249e-28	0.601108	0.663	0.834	3.22499e-25	HSP+ T	NDUFA5
USP8	1.64046e-28	0.348232	0.344	0.759	3.28091e-25	HSP+ T	USP8
SUB1	1.6968e-28	0.373189	0.799	0.858	3.3936e-25	HSP+ T	SUB1
PECR	1.87207e-28	0.0722026	0.231	0.705	3.74413e-25	HSP+ T	PECR
IFNAR1	2.17005e-28	0.753417	0.549	0.784	4.3401e-25	HSP+ T	IFNAR1
ECI2	2.21456e-28	0.535954	0.267	0.736	4.42912e-25	HSP+ T	ECI2
QTRT2	2.22513e-28	0.23785	0.363	0.713	4.45026e-25	HSP+ T	QTRT2
ZNF286A	2.31747e-28	0.27483	0.319	0.741	4.63495e-25	HSP+ T	ZNF286A
ZC3H8	2.39436e-28	0.232592	0.245	0.702	4.78872e-25	HSP+ T	ZC3H8
ATP6V0E1	2.58339e-28	0.345347	0.751	0.828	5.16678e-25	HSP+ T	ATP6V0E1
CCL4	3.50082e-28	0.863903	0.839	0.867	7.00165e-25	HSP+ T	CCL4
LAMTOR5	3.61438e-28	0.118635	0.487	0.751	7.22876e-25	HSP+ T	LAMTOR5
FCMR	3.6299e-28	0.548829	0.542	0.808	7.25981e-25	HSP+ T	FCMR
C18orf32	4.36089e-28	0.00376444	0.267	0.722	8.72179e-25	HSP+ T	C18orf32
ENY2	4.42318e-28	0.259063	0.465	0.751	8.84637e-25	HSP+ T	ENY2
RAB9A	8.22044e-28	0.142533	0.432	0.732	1.64409e-24	HSP+ T	RAB9A
IFNG	9.69955e-28	0.377324	0.399	0.713	1.93991e-24	HSP+ T	IFNG
DPY30	1.28671e-27	0.386869	0.377	0.721	2.57342e-24	HSP+ T	DPY30
C20orf196	1.66247e-27	0.142241	0.165	0.652	3.32495e-24	HSP+ T	C20orf196
SPCS2	1.86151e-27	0.672735	0.824	0.841	3.72303e-24	HSP+ T	SPCS2
AKR1C3	2.26778e-27	0.0695709	0.201	0.716	4.53556e-24	HSP+ T	AKR1C3
MKLN1	2.29357e-27	0.3055	0.264	0.75	4.58713e-24	HSP+ T	MKLN1
ZFAND2A	2.64838e-27	1.25185	0.656	0.872	5.29675e-24	HSP+ T	ZFAND2A
METTL3	2.79825e-27	0.0289285	0.187	0.68	5.5965e-24	HSP+ T	METTL3
EZH1	4.27704e-27	0.0484085	0.201	0.697	8.55407e-24	HSP+ T	EZH1
UBE2B	5.0974e-27	0.35744	0.59	0.826	1.01948e-23	HSP+ T	UBE2B
ANAPC16	5.31259e-27	0.43864	0.681	0.843	1.06252e-23	HSP+ T	ANAPC16
ATR	5.63942e-27	0.292534	0.271	0.71	1.12788e-23	HSP+ T	ATR
POP5	5.90159e-27	0.381206	0.275	0.712	1.18032e-23	HSP+ T	POP5
C6orf136	5.97512e-27	0.0368284	0.183	0.713	1.19502e-23	HSP+ T	C6orf136
UBXN4	5.98756e-27	0.50156	0.777	0.817	1.19751e-23	HSP+ T	UBXN4
GPATCH4	6.70005e-27	0.481857	0.26	0.726	1.34001e-23	HSP+ T	GPATCH4
HAUS1	9.14595e-27	0.0986881	0.286	0.713	1.82919e-23	HSP+ T	HAUS1
HLA-DMB	1.11787e-26	0.201293	0.311	0.725	2.23574e-23	HSP+ T	HLA-DMB
GCSH	1.24454e-26	0.188485	0.223	0.751	2.48907e-23	HSP+ T	GCSH
TRAV20	1.43924e-26	0.210232	0.176	0.672	2.87848e-23	HSP+ T	TRAV20
TRGV7	1.44549e-26	0.0466009	0.161	0.649	2.89099e-23	HSP+ T	TRGV7
PTRHD1	1.91059e-26	0.41953	0.293	0.704	3.82118e-23	HSP+ T	PTRHD1
NFAT5	2.08489e-26	0.0107639	0.289	0.694	4.16978e-23	HSP+ T	NFAT5
ZNF583	2.23226e-26	0.0190025	0.179	0.657	4.46452e-23	HSP+ T	ZNF583
HLA-DRA	2.57594e-26	0.372032	0.919	0.872	5.15187e-23	HSP+ T	HLA-DRA
EBP	2.72039e-26	0.625919	0.564	0.821	5.44078e-23	HSP+ T	EBP
KBTBD8	5.26048e-26	0.519214	0.33	0.749	1.0521e-22	HSP+ T	KBTBD8
PHKB	6.01365e-26	0.178494	0.209	0.681	1.20273e-22	HSP+ T	PHKB
CMC2	6.90264e-26	0.0545014	0.447	0.754	1.38053e-22	HSP+ T	CMC2
CCNB1IP1	9.14358e-26	0.0891088	0.216	0.688	1.82872e-22	HSP+ T	CCNB1IP1
AZI2	9.37442e-26	0.328829	0.326	0.723	1.87488e-22	HSP+ T	AZI2
MPV17	1.0345e-25	0.038948	0.256	0.695	2.069e-22	HSP+ T	MPV17
MRPL32	1.16277e-25	0.795755	0.516	0.768	2.32554e-22	HSP+ T	MRPL32
HRAS	1.40129e-25	0.0574789	0.139	0.66	2.80258e-22	HSP+ T	HRAS
TNFAIP8	1.5089e-25	0.814472	0.733	0.861	3.0178e-22	HSP+ T	TNFAIP8
S100PBP	1.54307e-25	0.0438957	0.231	0.731	3.08613e-22	HSP+ T	S100PBP
MTERF3	1.64023e-25	0.201893	0.249	0.708	3.28047e-22	HSP+ T	MTERF3
RTCA	1.92007e-25	0.0751214	0.238	0.679	3.84013e-22	HSP+ T	RTCA
SLC25A3	2.01517e-25	0.378911	0.388	0.73	4.03034e-22	HSP+ T	SLC25A3
MRPL16	2.05517e-25	0.26387	0.308	0.749	4.11035e-22	HSP+ T	MRPL16
TRBV27	2.55637e-25	0.214809	0.194	0.669	5.11274e-22	HSP+ T	TRBV27
STK25	3.04321e-25	0.119782	0.209	0.671	6.08643e-22	HSP+ T	STK25
SLC25A28	3.09077e-25	0.127356	0.216	0.705	6.18154e-22	HSP+ T	SLC25A28
ATG4A	3.67462e-25	0.0216011	0.212	0.7	7.34925e-22	HSP+ T	ATG4A
MEMO1	4.55078e-25	0.0184358	0.242	0.701	9.10155e-22	HSP+ T	MEMO1
HIKESHI	5.00353e-25	0.380076	0.484	0.74	1.00071e-21	HSP+ T	HIKESHI
UBA52	7.61883e-25	0.26248	0.722	0.851	1.52377e-21	HSP+ T	UBA52
TRAV38-2DV8	8.37851e-25	0.375394	0.245	0.702	1.6757e-21	HSP+ T	TRAV38-2DV8
PRKAA1	9.26249e-25	0.187737	0.385	0.733	1.8525e-21	HSP+ T	PRKAA1
TRGV10	9.59809e-25	0.0388156	0.201	0.679	1.91962e-21	HSP+ T	TRGV10
SH3BGRL	1.04775e-24	0.532092	0.626	0.762	2.09551e-21	HSP+ T	SH3BGRL
RAB5A	1.10512e-24	0.146444	0.326	0.711	2.21024e-21	HSP+ T	RAB5A
UGP2	1.33773e-24	0.612201	0.549	0.815	2.67546e-21	HSP+ T	UGP2
AC244196.1	1.48267e-24	0.323711	0.187	0.655	2.96534e-21	HSP+ T	AC244196.1
U2SURP	1.56504e-24	0.873405	0.63	0.799	3.13008e-21	HSP+ T	U2SURP
DCP1B	1.71283e-24	0.0197662	0.216	0.682	3.42566e-21	HSP+ T	DCP1B
CCL20	1.76786e-24	1.09204	0.626	0.869	3.53572e-21	HSP+ T	CCL20
TIMM17A	1.80358e-24	0.205314	0.414	0.728	3.60716e-21	HSP+ T	TIMM17A
CALM3	1.87649e-24	0.265044	0.44	0.75	3.75299e-21	HSP+ T	CALM3
CISD3	2.31943e-24	0.432231	0.227	0.67	4.63886e-21	HSP+ T	CISD3
LGALS1	2.35023e-24	0.261804	0.681	0.8	4.70046e-21	HSP+ T	LGALS1
NDUFS3	2.70477e-24	0.0806161	0.311	0.72	5.40954e-21	HSP+ T	NDUFS3
VAMP8	2.76682e-24	0.617612	0.663	0.781	5.53364e-21	HSP+ T	VAMP8
WASHC4	3.01421e-24	0.120369	0.355	0.717	6.02842e-21	HSP+ T	WASHC4
RPS28	3.46415e-24	0.291185	0.568	0.808	6.92831e-21	HSP+ T	RPS28
C5orf51	4.22941e-24	0.494323	0.319	0.707	8.45883e-21	HSP+ T	C5orf51
ADD1	4.25896e-24	0.611512	0.249	0.679	8.51792e-21	HSP+ T	ADD1
CD69	4.91025e-24	0.403402	0.795	0.872	9.82051e-21	HSP+ T	CD69
ZNF600	6.22655e-24	0.288195	0.264	0.72	1.24531e-20	HSP+ T	ZNF600
TADA2A	6.49923e-24	0.219316	0.22	0.676	1.29985e-20	HSP+ T	TADA2A
THOC2	6.96804e-24	0.527829	0.44	0.739	1.39361e-20	HSP+ T	THOC2
UTS2	8.17022e-24	0.112949	0.286	0.682	1.63404e-20	HSP+ T	UTS2
BHLHE40	8.7499e-24	0.0901421	0.326	0.714	1.74998e-20	HSP+ T	BHLHE40
NOL11	8.80109e-24	0.0395953	0.139	0.647	1.76022e-20	HSP+ T	NOL11
UQCRH	9.50536e-24	0.0306997	0.52	0.742	1.90107e-20	HSP+ T	UQCRH
ZRSR1	1.08563e-23	0.163491	0.103	0.63	2.17127e-20	HSP+ T	ZRSR1
KIZ	1.17256e-23	0.0380461	0.161	0.634	2.34513e-20	HSP+ T	KIZ
TMBIM4	1.18866e-23	0.319613	0.67	0.823	2.37733e-20	HSP+ T	TMBIM4
UCK2	1.22554e-23	0.265865	0.194	0.689	2.45108e-20	HSP+ T	UCK2
SLC39A10	1.48672e-23	0.370276	0.304	0.678	2.97344e-20	HSP+ T	SLC39A10
ELOC	1.63429e-23	0.799591	0.564	0.773	3.26859e-20	HSP+ T	ELOC
MRPL3	1.63534e-23	0.308057	0.315	0.713	3.27067e-20	HSP+ T	MRPL3
INTS12	1.82179e-23	0.212101	0.238	0.698	3.64358e-20	HSP+ T	INTS12
CCDC25	1.84425e-23	0.143379	0.212	0.666	3.6885e-20	HSP+ T	CCDC25
ECHDC2	1.96364e-23	0.520206	0.271	0.722	3.92728e-20	HSP+ T	ECHDC2
PTP4A2	2.1351e-23	0.28255	0.74	0.826	4.2702e-20	HSP+ T	PTP4A2
COX6A1	2.31218e-23	0.166386	0.637	0.789	4.62435e-20	HSP+ T	COX6A1
NAP1L4	2.69164e-23	0.0701917	0.322	0.707	5.38329e-20	HSP+ T	NAP1L4
ERCC1	2.80842e-23	0.0394506	0.308	0.69	5.61684e-20	HSP+ T	ERCC1
SAMD9L	3.00568e-23	0.251632	0.418	0.71	6.01137e-20	HSP+ T	SAMD9L
STX10	5.68194e-23	0.0403906	0.161	0.656	1.13639e-19	HSP+ T	STX10
HMGN2	6.1481e-23	0.1918	0.872	0.864	1.22962e-19	HSP+ T	HMGN2
ZNF480	6.2414e-23	0.366268	0.19	0.665	1.24828e-19	HSP+ T	ZNF480
CCDC59	7.85763e-23	0.696414	0.44	0.73	1.57153e-19	HSP+ T	CCDC59
APEX1	8.61993e-23	0.261165	0.293	0.701	1.72399e-19	HSP+ T	APEX1
A1BG	8.66295e-23	0.201133	0.282	0.721	1.73259e-19	HSP+ T	A1BG
SH3KBP1	1.19609e-22	0.241226	0.608	0.796	2.39219e-19	HSP+ T	SH3KBP1
CLNS1A	1.20809e-22	0.414891	0.359	0.734	2.41617e-19	HSP+ T	CLNS1A
FRYL	1.46449e-22	0.269275	0.414	0.714	2.92898e-19	HSP+ T	FRYL
SRM	1.46828e-22	0.47279	0.231	0.696	2.93656e-19	HSP+ T	SRM
C1orf162	1.69745e-22	0.217917	0.33	0.703	3.39491e-19	HSP+ T	C1orf162
TM2D1	2.06016e-22	0.236165	0.187	0.645	4.12032e-19	HSP+ T	TM2D1
TAF1D	2.1025e-22	0.369028	0.48	0.757	4.20501e-19	HSP+ T	TAF1D
SAT1	2.43311e-22	0.818911	0.941	0.935	4.86623e-19	HSP+ T	SAT1
PSMA4	2.6573e-22	0.073245	0.484	0.719	5.31459e-19	HSP+ T	PSMA4
CPNE7	2.85096e-22	0.0377159	0.125	0.64	5.70192e-19	HSP+ T	CPNE7
EIF2S1	3.10052e-22	0.136046	0.462	0.737	6.20103e-19	HSP+ T	EIF2S1
GLRX	3.20187e-22	0.488776	0.502	0.753	6.40374e-19	HSP+ T	GLRX
LYRM4	3.46227e-22	0.193464	0.223	0.653	6.92455e-19	HSP+ T	LYRM4
IDH3A	3.5151e-22	0.0132847	0.267	0.691	7.0302e-19	HSP+ T	IDH3A
FAM177A1	3.61827e-22	1.49151	0.524	0.796	7.23654e-19	HSP+ T	FAM177A1
CXCL13	4.23052e-22	0.57412	0.443	0.775	8.46105e-19	HSP+ T	CXCL13
GZMH	4.4392e-22	0.171892	0.407	0.736	8.87841e-19	HSP+ T	GZMH
SERF1B	4.54706e-22	0.309997	0.198	0.665	9.09412e-19	HSP+ T	SERF1B
EIF1AY	4.55339e-22	0.284379	0.374	0.707	9.10678e-19	HSP+ T	EIF1AY
CYB5R1	4.57471e-22	0.00452096	0.209	0.702	9.14943e-19	HSP+ T	CYB5R1
GADD45B	4.65101e-22	0.586791	0.553	0.812	9.30203e-19	HSP+ T	GADD45B
STX8	5.64525e-22	0.503741	0.41	0.722	1.12905e-18	HSP+ T	STX8
SSB	5.92913e-22	0.311953	0.755	0.817	1.18583e-18	HSP+ T	SSB
HAUS8	6.3773e-22	0.220509	0.183	0.647	1.27546e-18	HSP+ T	HAUS8
TRBV10-3	6.53954e-22	0.168758	0.179	0.667	1.30791e-18	HSP+ T	TRBV10-3
RSRP1	7.019e-22	0.270471	0.505	0.75	1.4038e-18	HSP+ T	RSRP1
ITGAE	7.212e-22	0.368803	0.374	0.736	1.4424e-18	HSP+ T	ITGAE
COMMD3	7.2212e-22	0.259047	0.304	0.711	1.44424e-18	HSP+ T	COMMD3
G2E3	7.50514e-22	0.142641	0.278	0.707	1.50103e-18	HSP+ T	G2E3
CFAP97	7.52204e-22	0.980216	0.469	0.741	1.50441e-18	HSP+ T	CFAP97
MLLT10	7.99322e-22	0.35734	0.216	0.686	1.59864e-18	HSP+ T	MLLT10
ORMDL1	8.05101e-22	0.539837	0.487	0.719	1.6102e-18	HSP+ T	ORMDL1
NUDT9	8.19454e-22	0.26485	0.209	0.667	1.63891e-18	HSP+ T	NUDT9
AASDHPPT	8.22791e-22	0.814218	0.421	0.756	1.64558e-18	HSP+ T	AASDHPPT
ZNF721	8.57561e-22	0.482235	0.326	0.724	1.71512e-18	HSP+ T	ZNF721
CRYZL1	9.25354e-22	0.804361	0.322	0.704	1.85071e-18	HSP+ T	CRYZL1
UCHL5	1.13224e-21	0.247014	0.414	0.729	2.26449e-18	HSP+ T	UCHL5
KLHL7	1.32927e-21	0.00483551	0.201	0.67	2.65855e-18	HSP+ T	KLHL7
APOPT1	1.38046e-21	0.130382	0.216	0.649	2.76093e-18	HSP+ T	APOPT1
ATP5J2	1.56118e-21	0.0636901	0.476	0.734	3.12237e-18	HSP+ T	ATP5J2
SELENOF	1.6141e-21	0.163513	0.597	0.749	3.2282e-18	HSP+ T	SELENOF
NFKBIA	1.6796e-21	0.348811	0.897	0.917	3.35919e-18	HSP+ T	NFKBIA
IFI27L2	1.7555e-21	0.140233	0.308	0.677	3.511e-18	HSP+ T	IFI27L2
TBPL1	1.76444e-21	0.236045	0.344	0.708	3.52888e-18	HSP+ T	TBPL1
RGPD5	2.50817e-21	0.508165	0.582	0.794	5.01635e-18	HSP+ T	RGPD5
SOS1	2.69898e-21	0.00564714	0.33	0.697	5.39795e-18	HSP+ T	SOS1
TRA2B	3.13568e-21	0.530523	0.535	0.801	6.27136e-18	HSP+ T	TRA2B
ICE2	3.48813e-21	0.100259	0.341	0.689	6.97627e-18	HSP+ T	ICE2
GZMK	4.6236e-21	0.505485	0.443	0.723	9.2472e-18	HSP+ T	GZMK
PLAC8	4.96081e-21	0.384452	0.454	0.742	9.92161e-18	HSP+ T	PLAC8
COX6C	5.00829e-21	0.280483	0.619	0.772	1.00166e-17	HSP+ T	COX6C
EIF4EBP3	5.36835e-21	0.0322	0.231	0.657	1.07367e-17	HSP+ T	EIF4EBP3
NOP10	6.16966e-21	0.483002	0.612	0.763	1.23393e-17	HSP+ T	NOP10
PAK1IP1	6.35125e-21	0.00745596	0.319	0.684	1.27025e-17	HSP+ T	PAK1IP1
NUP160	6.9714e-21	0.0691286	0.19	0.668	1.39428e-17	HSP+ T	NUP160
PCID2	6.99299e-21	0.126609	0.168	0.624	1.3986e-17	HSP+ T	PCID2
ZMYM5	7.00737e-21	0.275888	0.458	0.76	1.40147e-17	HSP+ T	ZMYM5
TRAV9-2	7.67501e-21	0.251732	0.158	0.659	1.535e-17	HSP+ T	TRAV9-2
RHOC	8.18661e-21	0.30677	0.337	0.681	1.63732e-17	HSP+ T	RHOC
CTR9	9.56805e-21	0.270576	0.396	0.711	1.91361e-17	HSP+ T	CTR9
TIFA	1.01642e-20	0.130105	0.216	0.66	2.03283e-17	HSP+ T	TIFA
ZBP1	1.21394e-20	0.150243	0.209	0.672	2.42789e-17	HSP+ T	ZBP1
BDH2	1.22593e-20	0.249818	0.187	0.67	2.45186e-17	HSP+ T	BDH2
GFM1	1.26313e-20	0.391141	0.322	0.669	2.52626e-17	HSP+ T	GFM1
ZFAND6	1.46365e-20	0.218701	0.333	0.699	2.9273e-17	HSP+ T	ZFAND6
TYROBP	1.53125e-20	0.292061	0.458	0.706	3.0625e-17	HSP+ T	TYROBP
CAAP1	1.65413e-20	0.0254285	0.198	0.644	3.30827e-17	HSP+ T	CAAP1
AC245427.1	1.81873e-20	0.429781	0.824	0.862	3.63746e-17	HSP+ T	AC245427.1
CXorf40A	2.13451e-20	0.0668806	0.231	0.671	4.26903e-17	HSP+ T	CXorf40A
MRPS14	2.83386e-20	0.443139	0.359	0.707	5.66771e-17	HSP+ T	MRPS14
CCDC28A	2.97797e-20	0.149794	0.344	0.684	5.95595e-17	HSP+ T	CCDC28A
NUCB2	3.4898e-20	0.586844	0.469	0.707	6.9796e-17	HSP+ T	NUCB2
ACYP1	3.60869e-20	0.281975	0.242	0.675	7.21738e-17	HSP+ T	ACYP1
NDUFA8	3.77815e-20	0.0892931	0.267	0.682	7.5563e-17	HSP+ T	NDUFA8
STK38L	4.2771e-20	0.328809	0.26	0.678	8.55419e-17	HSP+ T	STK38L
MRM3	4.4735e-20	0.105674	0.209	0.669	8.94699e-17	HSP+ T	MRM3
SDHD	4.9226e-20	0.447272	0.487	0.716	9.8452e-17	HSP+ T	SDHD
EBNA1BP2	5.24154e-20	0.375895	0.286	0.698	1.04831e-16	HSP+ T	EBNA1BP2
TANK	5.4364e-20	0.421679	0.56	0.759	1.08728e-16	HSP+ T	TANK
IFI44	5.8444e-20	0.326896	0.447	0.716	1.16888e-16	HSP+ T	IFI44
UBL5	7.36385e-20	0.422266	0.652	0.784	1.47277e-16	HSP+ T	UBL5
GMFG	7.42888e-20	0.810607	0.81	0.866	1.48578e-16	HSP+ T	GMFG
TRAPPC6A	8.6476e-20	0.973165	0.374	0.717	1.72952e-16	HSP+ T	TRAPPC6A
CMSS1	9.28722e-20	0.16842	0.198	0.633	1.85744e-16	HSP+ T	CMSS1
FTH1	9.50187e-20	0.110952	0.96	0.976	1.90037e-16	HSP+ T	FTH1
MRPL33	9.66442e-20	0.738133	0.487	0.742	1.93288e-16	HSP+ T	MRPL33
TM9SF1	9.70717e-20	0.0715786	0.216	0.652	1.94143e-16	HSP+ T	TM9SF1
RCHY1	1.0867e-19	0.0529038	0.227	0.649	2.1734e-16	HSP+ T	RCHY1
SMC4	1.12281e-19	0.0102855	0.469	0.701	2.24563e-16	HSP+ T	SMC4
ATP10D	1.37714e-19	0.128833	0.256	0.684	2.75429e-16	HSP+ T	ATP10D
FAM204A	1.43917e-19	0.554072	0.462	0.716	2.87834e-16	HSP+ T	FAM204A
PPP1R12A	1.45755e-19	0.433049	0.608	0.767	2.91509e-16	HSP+ T	PPP1R12A
ZBTB49	1.50845e-19	0.00412866	0.172	0.668	3.0169e-16	HSP+ T	ZBTB49
XRN1	1.52992e-19	0.158524	0.429	0.69	3.05985e-16	HSP+ T	XRN1
ANKRD37	1.73594e-19	0.372135	0.264	0.705	3.47189e-16	HSP+ T	ANKRD37
FAM111A	1.84503e-19	0.179196	0.454	0.713	3.69006e-16	HSP+ T	FAM111A
SRSF9	1.90432e-19	0.163824	0.227	0.66	3.80865e-16	HSP+ T	SRSF9
RNASEH2B	2.11307e-19	0.359679	0.183	0.627	4.22614e-16	HSP+ T	RNASEH2B
UTP6	2.12887e-19	0.142656	0.205	0.649	4.25774e-16	HSP+ T	UTP6
AGA	2.42958e-19	0.188035	0.311	0.686	4.85916e-16	HSP+ T	AGA
FIBP	2.86867e-19	0.163482	0.212	0.637	5.73733e-16	HSP+ T	FIBP
HBS1L	3.08176e-19	0.663082	0.509	0.787	6.16353e-16	HSP+ T	HBS1L
TRAPPC5	3.19248e-19	0.131077	0.337	0.697	6.38495e-16	HSP+ T	TRAPPC5
RSPRY1	3.2566e-19	0.0283957	0.22	0.671	6.51319e-16	HSP+ T	RSPRY1
COPS9	3.53079e-19	0.367793	0.473	0.739	7.06158e-16	HSP+ T	COPS9
BRIX1	3.79136e-19	0.351718	0.425	0.71	7.58273e-16	HSP+ T	BRIX1
GABARAP	3.95571e-19	0.5844	0.751	0.818	7.91142e-16	HSP+ T	GABARAP
RBM22	4.17716e-19	0.201684	0.465	0.721	8.35431e-16	HSP+ T	RBM22
SDAD1	4.41021e-19	0.5368	0.355	0.698	8.82041e-16	HSP+ T	SDAD1
COX20	4.83558e-19	0.523281	0.414	0.703	9.67115e-16	HSP+ T	COX20
ERGIC2	4.98131e-19	0.726698	0.44	0.73	9.96261e-16	HSP+ T	ERGIC2
TMEM222	5.16706e-19	0.0412519	0.238	0.701	1.03341e-15	HSP+ T	TMEM222
TRBV30	5.21024e-19	0.0842626	0.055	0.208	1.04205e-15	HSP+ T	TRBV30
ARHGAP15	5.22672e-19	0.841412	0.495	0.75	1.04534e-15	HSP+ T	ARHGAP15
DERL2	5.39272e-19	0.414385	0.52	0.731	1.07854e-15	HSP+ T	DERL2
USP15	6.57398e-19	0.159361	0.432	0.695	1.3148e-15	HSP+ T	USP15
MRPL28	7.00024e-19	0.100253	0.234	0.65	1.40005e-15	HSP+ T	MRPL28
GSTM3	7.92061e-19	0.282663	0.139	0.612	1.58412e-15	HSP+ T	GSTM3
C11orf98	8.11182e-19	0.605236	0.495	0.732	1.62236e-15	HSP+ T	C11orf98
IFT57	1.18158e-18	0.133399	0.308	0.682	2.36315e-15	HSP+ T	IFT57
HSD17B7	1.18639e-18	0.0636598	0.256	0.651	2.37278e-15	HSP+ T	HSD17B7
SEC23IP	1.2404e-18	0.0783326	0.168	0.627	2.48081e-15	HSP+ T	SEC23IP
AKR1A1	1.24224e-18	0.273051	0.33	0.713	2.48449e-15	HSP+ T	AKR1A1
RPL37A	1.27772e-18	0.653959	0.824	0.882	2.55544e-15	HSP+ T	RPL37A
IL18R1	1.43729e-18	0.0748227	0.326	0.666	2.87459e-15	HSP+ T	IL18R1
NDUFB2	1.5905e-18	0.362516	0.777	0.829	3.18099e-15	HSP+ T	NDUFB2
TBC1D7	1.77761e-18	0.0375637	0.059	0.199	3.55522e-15	HSP+ T	TBC1D7
APPL1	1.99571e-18	0.0524922	0.216	0.624	3.99142e-15	HSP+ T	APPL1
ARMCX6	2.13836e-18	0.43023	0.223	0.655	4.27672e-15	HSP+ T	ARMCX6
C14orf119	2.20463e-18	0.136536	0.451	0.702	4.40926e-15	HSP+ T	C14orf119
EMC3	2.65608e-18	0.718574	0.502	0.728	5.31216e-15	HSP+ T	EMC3
PTRH2	3.49676e-18	0.781796	0.234	0.657	6.99352e-15	HSP+ T	PTRH2
SPCS1	3.83996e-18	0.282463	0.623	0.745	7.67992e-15	HSP+ T	SPCS1
RAB33A	4.01485e-18	0.479972	0.231	0.682	8.0297e-15	HSP+ T	RAB33A
INO80C	4.22932e-18	0.171887	0.176	0.63	8.45865e-15	HSP+ T	INO80C
PPIP5K2	4.46721e-18	0.870365	0.374	0.705	8.93442e-15	HSP+ T	PPIP5K2
FGFBP2	5.16971e-18	0.0591305	0.187	0.624	1.03394e-14	HSP+ T	FGFBP2
ACSL3	5.33433e-18	0.0830255	0.245	0.653	1.06687e-14	HSP+ T	ACSL3
IDI1	5.80248e-18	0.505095	0.604	0.775	1.1605e-14	HSP+ T	IDI1
PGM2	5.94477e-18	0.0762515	0.282	0.683	1.18895e-14	HSP+ T	PGM2
CCNH	6.06445e-18	0.634548	0.659	0.802	1.21289e-14	HSP+ T	CCNH
VEZT	6.78732e-18	0.0715728	0.234	0.65	1.35746e-14	HSP+ T	VEZT
ERGIC3	6.90655e-18	0.328953	0.158	0.617	1.38131e-14	HSP+ T	ERGIC3
COX10	7.15185e-18	0.417781	0.22	0.647	1.43037e-14	HSP+ T	COX10
CASP1	7.62438e-18	0.239456	0.443	0.726	1.52488e-14	HSP+ T	CASP1
CKS1B	7.92802e-18	0.248176	0.366	0.671	1.5856e-14	HSP+ T	CKS1B
ALG13	8.44514e-18	0.0699011	0.311	0.664	1.68903e-14	HSP+ T	ALG13
PIGBOS1	1.09179e-17	0.0137174	0.253	0.666	2.18359e-14	HSP+ T	PIGBOS1
VDAC3	1.11697e-17	0.336699	0.366	0.667	2.23394e-14	HSP+ T	VDAC3
TRAV1-2	1.13851e-17	0.0544658	0.194	0.657	2.27703e-14	HSP+ T	TRAV1-2
BZW2	1.14477e-17	0.0415319	0.278	0.653	2.28955e-14	HSP+ T	BZW2
GON7	1.26889e-17	0.174592	0.176	0.646	2.53777e-14	HSP+ T	GON7
MDH1	1.35424e-17	0.379538	0.527	0.728	2.70848e-14	HSP+ T	MDH1
UCHL3	1.42929e-17	0.387695	0.238	0.655	2.85858e-14	HSP+ T	UCHL3
METTL25	1.44604e-17	0.0681663	0.205	0.64	2.89207e-14	HSP+ T	METTL25
ETFRF1	1.46687e-17	0.311102	0.22	0.655	2.93374e-14	HSP+ T	ETFRF1
PCGF5	1.58695e-17	0.383906	0.308	0.68	3.17391e-14	HSP+ T	PCGF5
NEMF	1.61467e-17	0.693304	0.513	0.761	3.22934e-14	HSP+ T	NEMF
CARD16	2.09823e-17	0.99395	0.773	0.863	4.19646e-14	HSP+ T	CARD16
ARSK	2.19762e-17	0.00707489	0.234	0.639	4.39524e-14	HSP+ T	ARSK
PRR14L	2.21028e-17	0.0893051	0.234	0.659	4.42057e-14	HSP+ T	PRR14L
CENPX	2.2619e-17	0.163144	0.26	0.644	4.5238e-14	HSP+ T	CENPX
TMEM138	2.34416e-17	0.0451925	0.227	0.647	4.68832e-14	HSP+ T	TMEM138
SNRPD2	2.681e-17	0.972999	0.729	0.833	5.36199e-14	HSP+ T	SNRPD2
VPS29	3.00942e-17	1.10694	0.802	0.867	6.01884e-14	HSP+ T	VPS29
PWP1	3.08606e-17	0.27197	0.289	0.639	6.17212e-14	HSP+ T	PWP1
FAM172A	3.10492e-17	0.0942553	0.212	0.632	6.20985e-14	HSP+ T	FAM172A
NIFK	3.36351e-17	0.109265	0.443	0.687	6.72702e-14	HSP+ T	NIFK
PAPOLA	3.70262e-17	0.262043	0.601	0.736	7.40523e-14	HSP+ T	PAPOLA
MORF4L2	3.8905e-17	0.604437	0.553	0.767	7.781e-14	HSP+ T	MORF4L2
CD58	4.13872e-17	0.256732	0.333	0.66	8.27743e-14	HSP+ T	CD58
SMIM27	4.15993e-17	0.151928	0.238	0.666	8.31986e-14	HSP+ T	SMIM27
S100A4	4.46375e-17	0.46058	0.861	0.876	8.92749e-14	HSP+ T	S100A4
RFC1	5.09e-17	0.518312	0.392	0.697	1.018e-13	HSP+ T	RFC1
ATRAID	5.27142e-17	0.554861	0.454	0.704	1.05428e-13	HSP+ T	ATRAID
PPARG	5.50769e-17	0.0236787	0.048	0.238	1.10154e-13	HSP+ T	PPARG
PCCB	5.76128e-17	0.0696218	0.242	0.634	1.15226e-13	HSP+ T	PCCB
KIF2A	6.21072e-17	0.689665	0.374	0.699	1.24214e-13	HSP+ T	KIF2A
VPREB3	7.08314e-17	0.285648	0.216	0.651	1.41663e-13	HSP+ T	VPREB3
CDC26	7.1427e-17	1.05142	0.637	0.807	1.42854e-13	HSP+ T	CDC26
NLRC5	7.61292e-17	1.18113	0.451	0.743	1.52258e-13	HSP+ T	NLRC5
GIGYF2	7.67789e-17	0.0448073	0.234	0.655	1.53558e-13	HSP+ T	GIGYF2
CD63	8.59515e-17	0.300506	0.597	0.732	1.71903e-13	HSP+ T	CD63
DYNLL1	8.74606e-17	1.34363	0.681	0.825	1.74921e-13	HSP+ T	DYNLL1
MDM2	9.75547e-17	0.460358	0.593	0.758	1.95109e-13	HSP+ T	MDM2
THOC3	9.78292e-17	0.226763	0.308	0.689	1.95658e-13	HSP+ T	THOC3
MRPL54	1.03382e-16	0.103636	0.286	0.662	2.06764e-13	HSP+ T	MRPL54
LSM1	1.13404e-16	0.226103	0.308	0.664	2.26808e-13	HSP+ T	LSM1
SLC39A4	1.1704e-16	0.0935921	0.172	0.615	2.34079e-13	HSP+ T	SLC39A4
ADK	1.35256e-16	0.214388	0.304	0.679	2.70511e-13	HSP+ T	ADK
NUP214	1.37827e-16	0.0665554	0.245	0.655	2.75653e-13	HSP+ T	NUP214
DGUOK	1.40593e-16	0.322311	0.531	0.724	2.81186e-13	HSP+ T	DGUOK
ATP5I	1.56935e-16	0.79817	0.747	0.884	3.13869e-13	HSP+ T	ATP5I
TRDC	1.89418e-16	0.979095	0.363	0.698	3.78835e-13	HSP+ T	TRDC
KLHL18	1.92832e-16	0.313793	0.311	0.701	3.85664e-13	HSP+ T	KLHL18
HAUS7	2.01067e-16	0.074491	0.201	0.637	4.02134e-13	HSP+ T	HAUS7
BCAT2	2.06621e-16	0.257115	0.205	0.654	4.13241e-13	HSP+ T	BCAT2
TCP1	2.58669e-16	0.850593	0.751	0.886	5.17338e-13	HSP+ T	TCP1
SMCO4	2.69873e-16	0.0891753	0.19	0.637	5.39746e-13	HSP+ T	SMCO4
KLRC1	2.74867e-16	0.334802	0.363	0.671	5.49734e-13	HSP+ T	KLRC1
ZNF33A	3.08024e-16	0.617624	0.348	0.684	6.16049e-13	HSP+ T	ZNF33A
TRBV7-9	3.10737e-16	0.0547552	0.088	0.582	6.21473e-13	HSP+ T	TRBV7-9
ARMC8	3.10891e-16	0.196821	0.216	0.633	6.21782e-13	HSP+ T	ARMC8
GTPBP10	3.77192e-16	0.178605	0.205	0.661	7.54384e-13	HSP+ T	GTPBP10
IMMP1L	3.78116e-16	0.634559	0.227	0.668	7.56231e-13	HSP+ T	IMMP1L
ZNF593	3.95745e-16	0.3157	0.308	0.664	7.9149e-13	HSP+ T	ZNF593
PARP1	4.27412e-16	0.710821	0.425	0.699	8.54824e-13	HSP+ T	PARP1
KRIT1	4.27458e-16	0.0335288	0.234	0.67	8.54916e-13	HSP+ T	KRIT1
SDF2	4.30243e-16	0.172904	0.341	0.702	8.60486e-13	HSP+ T	SDF2
COMMD4	4.53451e-16	0.186927	0.282	0.674	9.06902e-13	HSP+ T	COMMD4
MRPL23	4.64152e-16	0.0215532	0.165	0.627	9.28304e-13	HSP+ T	MRPL23
SOD2	5.09331e-16	0.696334	0.729	0.755	1.01866e-12	HSP+ T	SOD2
TMEM126A	5.30887e-16	0.0869048	0.227	0.633	1.06177e-12	HSP+ T	TMEM126A
GTF2I	5.49541e-16	0.210859	0.326	0.666	1.09908e-12	HSP+ T	GTF2I
DCP2	5.62774e-16	0.397429	0.407	0.684	1.12555e-12	HSP+ T	DCP2
ANXA1	5.72279e-16	0.594212	0.923	0.892	1.14456e-12	HSP+ T	ANXA1
DCTN1	6.33028e-16	0.238006	0.227	0.655	1.26606e-12	HSP+ T	DCTN1
RAB3IP	6.4912e-16	0.0902045	0.158	0.62	1.29824e-12	HSP+ T	RAB3IP
ITGB3BP	6.58331e-16	0.143344	0.234	0.648	1.31666e-12	HSP+ T	ITGB3BP
EID3	6.89033e-16	0.216046	0.205	0.652	1.37807e-12	HSP+ T	EID3
USMG5	7.42901e-16	0.676061	0.436	0.71	1.4858e-12	HSP+ T	USMG5
SMIM7	7.56283e-16	0.365032	0.289	0.664	1.51257e-12	HSP+ T	SMIM7
TMED10	7.58931e-16	1.28562	0.553	0.721	1.51786e-12	HSP+ T	TMED10
MPRIP	8.03471e-16	0.301368	0.348	0.682	1.60694e-12	HSP+ T	MPRIP
PCMT1	8.64767e-16	0.177668	0.429	0.689	1.72953e-12	HSP+ T	PCMT1
LY96	8.72051e-16	0.161714	0.187	0.624	1.7441e-12	HSP+ T	LY96
BOLA3	8.92034e-16	0.11579	0.348	0.689	1.78407e-12	HSP+ T	BOLA3
SLC9A9	9.09246e-16	0.313514	0.308	0.657	1.81849e-12	HSP+ T	SLC9A9
LAMTOR4	9.65339e-16	0.779184	0.593	0.747	1.93068e-12	HSP+ T	LAMTOR4
ZNF394	9.90755e-16	0.239775	0.322	0.658	1.98151e-12	HSP+ T	ZNF394
CNOT7	9.93791e-16	0.653708	0.623	0.77	1.98758e-12	HSP+ T	CNOT7
DNAJC27	1.07475e-15	0.117631	0.165	0.621	2.14951e-12	HSP+ T	DNAJC27
RBCK1	1.09278e-15	0.153049	0.242	0.645	2.18557e-12	HSP+ T	RBCK1
SMIM19	1.09506e-15	0.944961	0.352	0.701	2.19012e-12	HSP+ T	SMIM19
CCAR1	1.11072e-15	0.159206	0.352	0.718	2.22144e-12	HSP+ T	CCAR1
SAP30BP	1.25814e-15	0.227248	0.198	0.639	2.51628e-12	HSP+ T	SAP30BP
LYZ	1.39063e-15	0.163975	0.934	0.92	2.78126e-12	HSP+ T	LYZ
FAM49A	1.4363e-15	0.00611239	0.315	0.28	2.87259e-12	HSP+ T	FAM49A
SPOP	1.58317e-15	0.0354748	0.297	0.666	3.16634e-12	HSP+ T	SPOP
TRAV14DV4	1.64758e-15	0.0308656	0.143	0.607	3.29517e-12	HSP+ T	TRAV14DV4
TBC1D1	1.68439e-15	0.162546	0.168	0.624	3.36879e-12	HSP+ T	TBC1D1
SS18L2	1.85631e-15	0.504149	0.52	0.736	3.71261e-12	HSP+ T	SS18L2
METTL21A	1.91596e-15	0.329292	0.403	0.686	3.83191e-12	HSP+ T	METTL21A
SLFN12	2.06985e-15	0.104843	0.187	0.621	4.13971e-12	HSP+ T	SLFN12
DNAJA4	2.25385e-15	1.09949	0.788	0.858	4.50771e-12	HSP+ T	DNAJA4
TRAPPC3	2.31215e-15	0.265056	0.198	0.656	4.62431e-12	HSP+ T	TRAPPC3
SPTLC1	2.38294e-15	0.219869	0.253	0.642	4.76588e-12	HSP+ T	SPTLC1
POP1	2.40363e-15	0.154328	0.172	0.642	4.80727e-12	HSP+ T	POP1
SPCS3	2.40879e-15	0.526061	0.634	0.717	4.81757e-12	HSP+ T	SPCS3
PPP4R2	2.43757e-15	0.0501256	0.264	0.639	4.87514e-12	HSP+ T	PPP4R2
PYHIN1	2.47231e-15	0.790999	0.615	0.754	4.94463e-12	HSP+ T	PYHIN1
TARDBP	2.54652e-15	0.10525	0.231	0.625	5.09304e-12	HSP+ T	TARDBP
PSTK	2.71e-15	0.283734	0.176	0.61	5.42e-12	HSP+ T	PSTK
C21orf91	2.75256e-15	0.210161	0.304	0.68	5.50513e-12	HSP+ T	C21orf91
TRAV27	3.11156e-15	0.152692	0.187	0.634	6.22313e-12	HSP+ T	TRAV27
AP3S1	3.28768e-15	0.1394	0.476	0.739	6.57537e-12	HSP+ T	AP3S1
PHAX	3.54697e-15	0.0217764	0.304	0.642	7.09394e-12	HSP+ T	PHAX
ZNF780A	3.80172e-15	0.524552	0.136	0.583	7.60345e-12	HSP+ T	ZNF780A
TRBV5-6	3.98641e-15	0.144384	0.154	0.618	7.97283e-12	HSP+ T	TRBV5-6
KRR1	4.39057e-15	0.0128928	0.286	0.65	8.78114e-12	HSP+ T	KRR1
CENPK	4.66511e-15	0.193717	0.271	0.656	9.33022e-12	HSP+ T	CENPK
OAS1	4.76059e-15	1.26824	0.527	0.709	9.52117e-12	HSP+ T	OAS1
CSF2	4.97599e-15	0.0290685	0.172	0.628	9.95198e-12	HSP+ T	CSF2
SNAPIN	5.23903e-15	0.0442595	0.238	0.63	1.04781e-11	HSP+ T	SNAPIN
IL1B	5.3749e-15	0.0689584	0.392	0.672	1.07498e-11	HSP+ T	IL1B
CFAP20	5.49236e-15	0.220198	0.3	0.627	1.09847e-11	HSP+ T	CFAP20
AMD1	6.66733e-15	0.0453416	0.33	0.67	1.33347e-11	HSP+ T	AMD1
PPIG	6.67204e-15	0.669219	0.549	0.739	1.33441e-11	HSP+ T	PPIG
TMEM230	6.82905e-15	0.130719	0.542	0.692	1.36581e-11	HSP+ T	TMEM230
OARD1	7.28686e-15	0.58694	0.319	0.674	1.45737e-11	HSP+ T	OARD1
DAD1	7.59532e-15	0.601568	0.696	0.747	1.51906e-11	HSP+ T	DAD1
LEPROTL1	7.63475e-15	0.292374	0.52	0.697	1.52695e-11	HSP+ T	LEPROTL1
ACAT1	7.98914e-15	0.274561	0.308	0.657	1.59783e-11	HSP+ T	ACAT1
CRCP	8.00337e-15	0.333445	0.201	0.62	1.60067e-11	HSP+ T	CRCP
SAP18	9.17055e-15	0.498209	0.766	0.802	1.83411e-11	HSP+ T	SAP18
HACL1	9.24504e-15	0.0975316	0.22	0.62	1.84901e-11	HSP+ T	HACL1
ATP1B3	1.15374e-14	0.229413	0.612	0.704	2.30748e-11	HSP+ T	ATP1B3
ABHD10	1.28402e-14	0.021315	0.223	0.638	2.56805e-11	HSP+ T	ABHD10
MRPS33	1.30453e-14	0.468726	0.19	0.628	2.60905e-11	HSP+ T	MRPS33
MRPL53	1.39185e-14	0.444819	0.333	0.657	2.78371e-11	HSP+ T	MRPL53
ZBTB38	1.54497e-14	0.210224	0.469	0.708	3.08994e-11	HSP+ T	ZBTB38
LST1	1.56584e-14	0.215266	0.289	0.672	3.13168e-11	HSP+ T	LST1
KPNB1	1.57086e-14	0.168454	0.516	0.724	3.14171e-11	HSP+ T	KPNB1
CD200	1.5809e-14	0.208506	0.139	0.6	3.1618e-11	HSP+ T	CD200
ZC3H13	1.72722e-14	0.583229	0.59	0.727	3.45443e-11	HSP+ T	ZC3H13
DBI	1.81293e-14	0.446738	0.718	0.779	3.62585e-11	HSP+ T	DBI
ISG15	1.85566e-14	0.690565	0.718	0.78	3.71132e-11	HSP+ T	ISG15
RNASEH2A	2.0273e-14	0.00882449	0.147	0.597	4.0546e-11	HSP+ T	RNASEH2A
ATP6V1F	2.18593e-14	0.360814	0.465	0.699	4.37186e-11	HSP+ T	ATP6V1F
ZNHIT3	2.27231e-14	0.109045	0.278	0.639	4.54462e-11	HSP+ T	ZNHIT3
ASAH1	2.50959e-14	0.532218	0.454	0.675	5.01918e-11	HSP+ T	ASAH1
NME7	2.51015e-14	0.254057	0.231	0.636	5.02031e-11	HSP+ T	NME7
BCAP29	2.61189e-14	0.0642928	0.315	0.675	5.22377e-11	HSP+ T	BCAP29
HMGN3	2.7964e-14	0.172655	0.253	0.628	5.59281e-11	HSP+ T	HMGN3
MXRA7	2.86486e-14	0.15834	0.168	0.613	5.72972e-11	HSP+ T	MXRA7
STIP1	2.91666e-14	0.11674	0.245	0.632	5.83332e-11	HSP+ T	STIP1
KIAA1551	3.02545e-14	0.603473	0.645	0.747	6.0509e-11	HSP+ T	KIAA1551
MANF	3.03882e-14	0.721695	0.359	0.674	6.07764e-11	HSP+ T	MANF
GNPTG	3.32204e-14	0.367071	0.293	0.639	6.64407e-11	HSP+ T	GNPTG
MPV17L2	3.37311e-14	0.120415	0.26	0.663	6.74621e-11	HSP+ T	MPV17L2
RAD51C	3.48225e-14	0.549722	0.249	0.621	6.96449e-11	HSP+ T	RAD51C
CLIC3	3.85177e-14	0.3579	0.374	0.662	7.70354e-11	HSP+ T	CLIC3
NBEAL1	3.99644e-14	0.256342	0.575	0.764	7.99289e-11	HSP+ T	NBEAL1
UQCRQ	4.0204e-14	0.4927	0.751	0.791	8.04079e-11	HSP+ T	UQCRQ
RBM34	4.23332e-14	0.418814	0.399	0.683	8.46665e-11	HSP+ T	RBM34
C14orf166	4.84431e-14	0.339672	0.341	0.66	9.68862e-11	HSP+ T	C14orf166
SRPK2	5.22105e-14	0.626234	0.374	0.699	1.04421e-10	HSP+ T	SRPK2
MRPL21	5.23904e-14	0.00376202	0.278	0.62	1.04781e-10	HSP+ T	MRPL21
ATP5G1	5.26262e-14	0.233026	0.491	0.696	1.05252e-10	HSP+ T	ATP5G1
SPAG7	5.33863e-14	0.403272	0.333	0.671	1.06773e-10	HSP+ T	SPAG7
NDUFV2	5.45372e-14	0.427996	0.388	0.676	1.09074e-10	HSP+ T	NDUFV2
KIAA0586	5.80409e-14	0.136375	0.198	0.63	1.16082e-10	HSP+ T	KIAA0586
SLIRP	5.89453e-14	0.375616	0.56	0.716	1.17891e-10	HSP+ T	SLIRP
CHMP2B	6.63231e-14	0.00306874	0.447	0.67	1.32646e-10	HSP+ T	CHMP2B
UBE2K	6.73672e-14	0.34331	0.267	0.626	1.34734e-10	HSP+ T	UBE2K
NDUFA12	6.75724e-14	0.30502	0.582	0.709	1.35145e-10	HSP+ T	NDUFA12
CLDND1	8.34171e-14	0.279877	0.612	0.748	1.66834e-10	HSP+ T	CLDND1
LSM7	1.08173e-13	0.191905	0.436	0.674	2.16346e-10	HSP+ T	LSM7
CCDC90B	1.09187e-13	0.0141821	0.234	0.647	2.18374e-10	HSP+ T	CCDC90B
UBE2D4	1.11345e-13	0.313082	0.227	0.627	2.2269e-10	HSP+ T	UBE2D4
PEX2	1.18954e-13	0.369986	0.271	0.648	2.37907e-10	HSP+ T	PEX2
ALG5	1.19324e-13	0.359737	0.392	0.663	2.38647e-10	HSP+ T	ALG5
MRPL11	1.22278e-13	0.310443	0.344	0.657	2.44556e-10	HSP+ T	MRPL11
AHSA2	1.36389e-13	0.347131	0.194	0.642	2.72779e-10	HSP+ T	AHSA2
BABAM1	1.39852e-13	0.243238	0.311	0.66	2.79704e-10	HSP+ T	BABAM1
RSU1	1.57604e-13	0.234837	0.396	0.683	3.15208e-10	HSP+ T	RSU1
EXOSC9	1.75491e-13	0.358185	0.304	0.653	3.50981e-10	HSP+ T	EXOSC9
SERTAD3	1.84117e-13	0.0377269	0.176	0.597	3.68233e-10	HSP+ T	SERTAD3
STX4	1.8923e-13	0.171954	0.187	0.625	3.78459e-10	HSP+ T	STX4
PIK3R1	1.91986e-13	0.0866695	0.359	0.657	3.83972e-10	HSP+ T	PIK3R1
CTSS	2.05323e-13	0.22903	0.524	0.7	4.10646e-10	HSP+ T	CTSS
PFDN5	2.07952e-13	1.01364	0.916	0.923	4.15905e-10	HSP+ T	PFDN5
KIAA1586	2.08425e-13	0.217211	0.216	0.641	4.1685e-10	HSP+ T	KIAA1586
TBXAS1	2.29936e-13	0.272749	0.234	0.616	4.59873e-10	HSP+ T	TBXAS1
PSMD9	2.55976e-13	0.0163299	0.278	0.608	5.11953e-10	HSP+ T	PSMD9
NME2	2.56979e-13	0.121658	0.363	0.639	5.13958e-10	HSP+ T	NME2
CTH	2.59674e-13	0.380845	0.165	0.597	5.19349e-10	HSP+ T	CTH
TPD52	2.73364e-13	0.173888	0.407	0.661	5.46728e-10	HSP+ T	TPD52
NUPL2	2.82293e-13	0.164737	0.19	0.618	5.64586e-10	HSP+ T	NUPL2
TMED1	3.16005e-13	0.122474	0.22	0.634	6.3201e-10	HSP+ T	TMED1
BBIP1	3.57761e-13	0.524189	0.41	0.704	7.15523e-10	HSP+ T	BBIP1
BLOC1S6	4.03315e-13	0.300233	0.374	0.664	8.06631e-10	HSP+ T	BLOC1S6
ATXN3	4.12243e-13	0.484652	0.322	0.652	8.24486e-10	HSP+ T	ATXN3
MAX	4.57519e-13	0.192425	0.289	0.66	9.15039e-10	HSP+ T	MAX
BST2	4.62699e-13	0.60188	0.476	0.701	9.25397e-10	HSP+ T	BST2
CCDC115	4.66581e-13	0.142626	0.315	0.636	9.33161e-10	HSP+ T	CCDC115
FAM200B	4.94912e-13	0.115133	0.264	0.658	9.89823e-10	HSP+ T	FAM200B
POLR2G	5.20487e-13	0.185461	0.377	0.638	1.04097e-09	HSP+ T	POLR2G
RPL39	5.55402e-13	0.764198	0.832	0.888	1.1108e-09	HSP+ T	RPL39
PPA1	5.77408e-13	0.425846	0.429	0.674	1.15482e-09	HSP+ T	PPA1
DNAJC19	6.02568e-13	0.431252	0.256	0.635	1.20514e-09	HSP+ T	DNAJC19
TMEM50A	6.078e-13	0.761196	0.586	0.721	1.2156e-09	HSP+ T	TMEM50A
SSBP2	6.49981e-13	0.304333	0.322	0.681	1.29996e-09	HSP+ T	SSBP2
ORC3	6.59382e-13	0.414396	0.147	0.595	1.31876e-09	HSP+ T	ORC3
TMEM35B	6.75187e-13	0.0535984	0.341	0.651	1.35037e-09	HSP+ T	TMEM35B
USP33	7.26058e-13	0.606412	0.227	0.618	1.45212e-09	HSP+ T	USP33
GBA2	7.27537e-13	0.142395	0.212	0.625	1.45507e-09	HSP+ T	GBA2
AMZ2	7.8007e-13	0.528433	0.352	0.639	1.56014e-09	HSP+ T	AMZ2
FRMD4B	7.98797e-13	0.311956	0.33	0.66	1.59759e-09	HSP+ T	FRMD4B
LAMTOR3	8.37404e-13	0.0344099	0.245	0.62	1.67481e-09	HSP+ T	LAMTOR3
POP7	8.56239e-13	0.0897461	0.212	0.642	1.71248e-09	HSP+ T	POP7
BID	8.66558e-13	0.021346	0.473	0.677	1.73312e-09	HSP+ T	BID
ZNF143	8.72129e-13	0.393181	0.183	0.618	1.74426e-09	HSP+ T	ZNF143
GIMAP2	9.05216e-13	0.676279	0.216	0.625	1.81043e-09	HSP+ T	GIMAP2
SAR1B	9.10466e-13	0.0105685	0.52	0.691	1.82093e-09	HSP+ T	SAR1B
BATF	9.54225e-13	0.0479044	0.571	0.729	1.90845e-09	HSP+ T	BATF
CREBBP	1.00515e-12	0.222991	0.352	0.652	2.01031e-09	HSP+ T	CREBBP
FOPNL	1.33354e-12	0.107818	0.231	0.623	2.66709e-09	HSP+ T	FOPNL
BLOC1S2	1.33972e-12	0.449395	0.407	0.666	2.67944e-09	HSP+ T	BLOC1S2
MRPL22	1.38354e-12	0.395746	0.396	0.661	2.76708e-09	HSP+ T	MRPL22
SCFD1	1.42151e-12	0.663721	0.275	0.648	2.84302e-09	HSP+ T	SCFD1
TRAF3IP3	1.44194e-12	0.430995	0.429	0.673	2.88389e-09	HSP+ T	TRAF3IP3
SFXN1	1.4715e-12	0.237374	0.297	0.641	2.94301e-09	HSP+ T	SFXN1
SRP72	1.62836e-12	0.263935	0.454	0.696	3.25671e-09	HSP+ T	SRP72
METTL14	1.68513e-12	0.128678	0.19	0.603	3.37025e-09	HSP+ T	METTL14
MPC2	1.74849e-12	0.108224	0.315	0.637	3.49698e-09	HSP+ T	MPC2
TMEM87A	1.76064e-12	0.187504	0.447	0.654	3.52129e-09	HSP+ T	TMEM87A
XCL1	1.95145e-12	0.00589704	0.201	0.589	3.9029e-09	HSP+ T	XCL1
SMIM15	1.97855e-12	0.18323	0.187	0.612	3.9571e-09	HSP+ T	SMIM15
AHSA1	1.97858e-12	2.11236	0.685	0.854	3.95715e-09	HSP+ T	AHSA1
RPL36A	2.08384e-12	0.907921	0.685	0.824	4.16768e-09	HSP+ T	RPL36A
METTL26	2.12674e-12	0.79189	0.443	0.706	4.25348e-09	HSP+ T	METTL26
TMEM134	2.23031e-12	0.670375	0.3	0.621	4.46062e-09	HSP+ T	TMEM134
RPS21	2.2441e-12	0.610375	0.608	0.811	4.48819e-09	HSP+ T	RPS21
MRPL9	2.26041e-12	0.532481	0.319	0.644	4.52083e-09	HSP+ T	MRPL9
PIGH	2.57194e-12	0.350419	0.234	0.613	5.14388e-09	HSP+ T	PIGH
NT5DC1	2.60357e-12	0.026255	0.212	0.602	5.20715e-09	HSP+ T	NT5DC1
TRBV20-1	2.61525e-12	0.548488	0.311	0.654	5.2305e-09	HSP+ T	TRBV20-1
SCAMP2	2.72095e-12	0.216581	0.278	0.648	5.44189e-09	HSP+ T	SCAMP2
CD74	2.77545e-12	0.660232	0.985	0.966	5.5509e-09	HSP+ T	CD74
TRAV29DV5	2.78709e-12	0.076007	0.161	0.596	5.57417e-09	HSP+ T	TRAV29DV5
HIST2H2AC	3.05944e-12	0.808394	0.293	0.651	6.11887e-09	HSP+ T	HIST2H2AC
SDHA	3.07325e-12	0.0667344	0.212	0.612	6.14651e-09	HSP+ T	SDHA
APOC1	3.17675e-12	0.109768	0.297	0.652	6.3535e-09	HSP+ T	APOC1
SAT2	3.18009e-12	0.175898	0.227	0.631	6.36018e-09	HSP+ T	SAT2
PCNP	3.32515e-12	0.49751	0.531	0.683	6.65029e-09	HSP+ T	PCNP
MTPAP	3.56488e-12	0.153497	0.414	0.685	7.12976e-09	HSP+ T	MTPAP
CHMP3	3.74354e-12	0.125678	0.234	0.63	7.48708e-09	HSP+ T	CHMP3
ST7L	3.82459e-12	0.175675	0.282	0.639	7.64917e-09	HSP+ T	ST7L
MTHFD2	4.00454e-12	0.929913	0.37	0.643	8.00907e-09	HSP+ T	MTHFD2
SUN1	4.11306e-12	0.0270428	0.212	0.611	8.22612e-09	HSP+ T	SUN1
TBCB	4.38817e-12	0.588093	0.458	0.675	8.77635e-09	HSP+ T	TBCB
MT1E	4.62961e-12	0.105244	0.114	0.571	9.25922e-09	HSP+ T	MT1E
RPP30	4.85749e-12	0.34498	0.26	0.619	9.71498e-09	HSP+ T	RPP30
ZNF395	5.01213e-12	0.00848777	0.242	0.627	1.00243e-08	HSP+ T	ZNF395
VAMP5	5.0494e-12	0.44453	0.355	0.647	1.00988e-08	HSP+ T	VAMP5
HIGD2A	5.24733e-12	0.0697237	0.491	0.673	1.04947e-08	HSP+ T	HIGD2A
CDK5RAP3	5.74441e-12	0.297671	0.22	0.607	1.14888e-08	HSP+ T	CDK5RAP3
DHPS	5.83614e-12	0.0546006	0.183	0.6	1.16723e-08	HSP+ T	DHPS
CRBN	6.96082e-12	0.461711	0.462	0.678	1.39216e-08	HSP+ T	CRBN
SMYD3	7.25181e-12	0.154944	0.234	0.619	1.45036e-08	HSP+ T	SMYD3
OCIAD1	8.25819e-12	0.129847	0.275	0.638	1.65164e-08	HSP+ T	OCIAD1
TRAPPC2L	8.43739e-12	0.405628	0.337	0.651	1.68748e-08	HSP+ T	TRAPPC2L
CRACR2A	9.16026e-12	0.0724898	0.183	0.591	1.83205e-08	HSP+ T	CRACR2A
TSFM	1.02712e-11	0.429402	0.264	0.624	2.05423e-08	HSP+ T	TSFM
TMEM59	1.03805e-11	1.20795	0.762	0.756	2.07609e-08	HSP+ T	TMEM59
DCAF8	1.06509e-11	0.364987	0.267	0.635	2.13018e-08	HSP+ T	DCAF8
UROD	1.10321e-11	0.133441	0.238	0.63	2.20641e-08	HSP+ T	UROD
KAT7	1.14506e-11	0.239604	0.315	0.654	2.29012e-08	HSP+ T	KAT7
PTS	1.34357e-11	0.434647	0.271	0.636	2.68713e-08	HSP+ T	PTS
TMEM141	1.55929e-11	0.287934	0.234	0.624	3.11858e-08	HSP+ T	TMEM141
KNTC1	1.57568e-11	0.130912	0.209	0.619	3.15135e-08	HSP+ T	KNTC1
CCT6A	1.61258e-11	0.756383	0.538	0.728	3.22515e-08	HSP+ T	CCT6A
DYRK4	1.7809e-11	0.174852	0.242	0.609	3.56181e-08	HSP+ T	DYRK4
MYDGF	1.88724e-11	0.705157	0.414	0.663	3.77448e-08	HSP+ T	MYDGF
PRKCI	1.91247e-11	0.127454	0.238	0.601	3.82494e-08	HSP+ T	PRKCI
KBTBD2	2.0367e-11	0.247125	0.341	0.645	4.0734e-08	HSP+ T	KBTBD2
ATP5H	2.14232e-11	0.668092	0.67	0.748	4.28463e-08	HSP+ T	ATP5H
IMP3	2.14787e-11	0.146176	0.355	0.644	4.29574e-08	HSP+ T	IMP3
CWC27	3.70928e-11	0.284739	0.176	0.582	7.41856e-08	HSP+ T	CWC27
PTRH1	3.78811e-11	0.23505	0.201	0.612	7.57622e-08	HSP+ T	PTRH1
CD226	3.83691e-11	0.0566203	0.139	0.56	7.67383e-08	HSP+ T	CD226
TRAV22	3.98332e-11	0.322124	0.165	0.614	7.96665e-08	HSP+ T	TRAV22
UXT	4.2837e-11	0.0795838	0.282	0.625	8.56739e-08	HSP+ T	UXT
SNRPC	4.41531e-11	0.370405	0.436	0.654	8.83062e-08	HSP+ T	SNRPC
MGAT4A	4.47087e-11	0.0853395	0.322	0.647	8.94174e-08	HSP+ T	MGAT4A
CDC27	4.83997e-11	0.195046	0.231	0.614	9.67995e-08	HSP+ T	CDC27
FCER1G	5.1415e-11	0.52422	0.608	0.716	1.0283e-07	HSP+ T	FCER1G
CCNC	5.2933e-11	0.547435	0.286	0.631	1.05866e-07	HSP+ T	CCNC
RNASEK	5.32702e-11	0.185399	0.374	0.657	1.0654e-07	HSP+ T	RNASEK
PTPN2	5.45049e-11	0.173678	0.282	0.625	1.0901e-07	HSP+ T	PTPN2
TNFSF13B	5.45917e-11	0.242832	0.278	0.641	1.09183e-07	HSP+ T	TNFSF13B
POLR1C	5.95706e-11	0.155981	0.249	0.617	1.19141e-07	HSP+ T	POLR1C
PQLC3	6.48073e-11	0.14618	0.3	0.613	1.29615e-07	HSP+ T	PQLC3
DNM1L	7.0367e-11	0.0538636	0.201	0.604	1.40734e-07	HSP+ T	DNM1L
WDR46	7.23802e-11	0.109943	0.165	0.583	1.4476e-07	HSP+ T	WDR46
CCDC66	7.45474e-11	0.0347869	0.352	0.625	1.49095e-07	HSP+ T	CCDC66
EIF2B2	7.65205e-11	0.333803	0.234	0.635	1.53041e-07	HSP+ T	EIF2B2
PTTG1	7.6991e-11	0.772443	0.319	0.636	1.53982e-07	HSP+ T	PTTG1
VBP1	8.39501e-11	0.375269	0.26	0.609	1.679e-07	HSP+ T	VBP1
SELENOH	8.55532e-11	0.0329157	0.326	0.615	1.71106e-07	HSP+ T	SELENOH
ARF4	8.90258e-11	0.405039	0.462	0.65	1.78052e-07	HSP+ T	ARF4
RALB	8.98866e-11	0.126505	0.147	0.604	1.79773e-07	HSP+ T	RALB
GTF2A2	9.28075e-11	0.551673	0.355	0.636	1.85615e-07	HSP+ T	GTF2A2
MRPL36	9.49417e-11	0.327841	0.403	0.666	1.89883e-07	HSP+ T	MRPL36
SDF2L1	9.59048e-11	0.126789	0.282	0.631	1.9181e-07	HSP+ T	SDF2L1
TMCO1	9.89462e-11	0.435289	0.37	0.65	1.97892e-07	HSP+ T	TMCO1
NDUFAF5	1.019e-10	0.00784937	0.179	0.601	2.038e-07	HSP+ T	NDUFAF5
MKNK1	1.0393e-10	0.112372	0.275	0.626	2.07861e-07	HSP+ T	MKNK1
SMIM11B	1.13219e-10	0.293298	0.311	0.624	2.26438e-07	HSP+ T	SMIM11B
THUMPD3	1.1831e-10	0.287046	0.242	0.642	2.36621e-07	HSP+ T	THUMPD3
CARD8	1.25316e-10	0.26608	0.341	0.653	2.50632e-07	HSP+ T	CARD8
TIMM8A	1.28355e-10	0.0786667	0.216	0.635	2.5671e-07	HSP+ T	TIMM8A
ZNF638	1.35138e-10	0.100281	0.278	0.601	2.70276e-07	HSP+ T	ZNF638
TRGV2	1.60363e-10	0.193394	0.176	0.59	3.20727e-07	HSP+ T	TRGV2
C5orf22	1.60852e-10	0.0615243	0.132	0.317	3.21703e-07	HSP+ T	C5orf22
CMAS	1.76745e-10	0.283822	0.275	0.611	3.53491e-07	HSP+ T	CMAS
HIGD1A	1.76875e-10	0.341847	0.44	0.654	3.53749e-07	HSP+ T	HIGD1A
UHRF2	1.89769e-10	0.200193	0.264	0.606	3.79538e-07	HSP+ T	UHRF2
HDHD2	2.08967e-10	0.134992	0.154	0.592	4.17934e-07	HSP+ T	HDHD2
NDUFB1	2.15745e-10	0.0733362	0.377	0.633	4.31491e-07	HSP+ T	NDUFB1
VAPA	2.15746e-10	0.357792	0.495	0.673	4.31491e-07	HSP+ T	VAPA
NAA16	2.21845e-10	0.44947	0.289	0.614	4.43689e-07	HSP+ T	NAA16
S100A11	2.31124e-10	0.68529	0.678	0.747	4.62248e-07	HSP+ T	S100A11
NSRP1	2.50393e-10	0.16092	0.33	0.632	5.00787e-07	HSP+ T	NSRP1
LSM2	2.59221e-10	0.525395	0.297	0.62	5.18442e-07	HSP+ T	LSM2
ISCA2	2.60304e-10	0.116528	0.249	0.629	5.20608e-07	HSP+ T	ISCA2
CD52	2.64988e-10	0.635321	0.989	0.972	5.29976e-07	HSP+ T	CD52
SERPINB6	2.67345e-10	0.215575	0.073	0.522	5.34689e-07	HSP+ T	SERPINB6
CCT4	2.7471e-10	0.204321	0.553	0.724	5.49421e-07	HSP+ T	CCT4
UBE2V2	2.84733e-10	0.445014	0.527	0.693	5.69466e-07	HSP+ T	UBE2V2
SPAG9	2.8807e-10	0.0177796	0.253	0.604	5.76141e-07	HSP+ T	SPAG9
DDIT3	3.06776e-10	0.437042	0.374	0.638	6.13551e-07	HSP+ T	DDIT3
SRSF8	3.19768e-10	0.0477634	0.249	0.603	6.39535e-07	HSP+ T	SRSF8
ACTB	3.21849e-10	0.00849897	1	1	6.43697e-07	HSP+ T	ACTB
PRPS1	3.2204e-10	0.307129	0.267	0.605	6.44079e-07	HSP+ T	PRPS1
PRF1	3.40148e-10	0.393612	0.436	0.659	6.80296e-07	HSP+ T	PRF1
GPX4	3.47036e-10	0.195637	0.282	0.62	6.94072e-07	HSP+ T	GPX4
VMP1	4.15005e-10	0.592858	0.67	0.742	8.3001e-07	HSP+ T	VMP1
CHCHD5	4.78915e-10	0.401748	0.242	0.602	9.5783e-07	HSP+ T	CHCHD5
MINOS1	5.96006e-10	0.115538	0.454	0.661	1.19201e-06	HSP+ T	MINOS1
AC244472.4	6.50962e-10	0.11569	0.209	0.612	1.30192e-06	HSP+ T	AC244472.4
THYN1	6.66094e-10	0.353504	0.33	0.626	1.33219e-06	HSP+ T	THYN1
AUH	6.77498e-10	0.0514097	0.187	0.571	1.355e-06	HSP+ T	AUH
MRPL51	7.37175e-10	0.0778352	0.458	0.635	1.47435e-06	HSP+ T	MRPL51
TM2D2	7.88625e-10	0.110243	0.212	0.587	1.57725e-06	HSP+ T	TM2D2
NUDT5	7.91188e-10	0.233248	0.319	0.594	1.58238e-06	HSP+ T	NUDT5
SEC11C	8.46043e-10	0.109526	0.601	0.685	1.69209e-06	HSP+ T	SEC11C
LDHB	8.53682e-10	0.598139	0.582	0.696	1.70736e-06	HSP+ T	LDHB
TYW1	8.74781e-10	0.100257	0.238	0.603	1.74956e-06	HSP+ T	TYW1
FEZ1	9.04524e-10	0.283816	0.216	0.587	1.80905e-06	HSP+ T	FEZ1
HPRT1	9.75824e-10	0.277145	0.308	0.605	1.95165e-06	HSP+ T	HPRT1
NME1	1.01328e-09	0.0983873	0.315	0.635	2.02655e-06	HSP+ T	NME1
COPG1	1.01435e-09	0.204008	0.429	0.727	2.0287e-06	HSP+ T	COPG1
ROMO1	1.02439e-09	0.550569	0.509	0.678	2.04879e-06	HSP+ T	ROMO1
MMGT1	1.06137e-09	0.0343966	0.106	0.551	2.12275e-06	HSP+ T	MMGT1
DYNLRB1	1.09009e-09	0.488318	0.385	0.648	2.18017e-06	HSP+ T	DYNLRB1
TRAV2	1.10247e-09	0.0189886	0.147	0.552	2.20494e-06	HSP+ T	TRAV2
PPP1R10	1.12977e-09	0.149126	0.425	0.629	2.25954e-06	HSP+ T	PPP1R10
COX14	1.15071e-09	0.182733	0.282	0.595	2.30142e-06	HSP+ T	COX14
HACD3	1.20787e-09	0.177416	0.33	0.631	2.41573e-06	HSP+ T	HACD3
TMEM156	1.21632e-09	0.327967	0.286	0.626	2.43264e-06	HSP+ T	TMEM156
DKC1	1.22837e-09	0.100458	0.187	0.583	2.45674e-06	HSP+ T	DKC1
DOCK11	1.23962e-09	0.42797	0.333	0.649	2.47924e-06	HSP+ T	DOCK11
NMRK1	1.24392e-09	0.217244	0.209	0.606	2.48783e-06	HSP+ T	NMRK1
SDCCAG8	1.47435e-09	0.315075	0.223	0.576	2.94869e-06	HSP+ T	SDCCAG8
BORCS5	1.48794e-09	0.164237	0.161	0.576	2.97587e-06	HSP+ T	BORCS5
PPP1R2	1.54383e-09	0.599904	0.484	0.702	3.08767e-06	HSP+ T	PPP1R2
2019-09-02	1.56811e-09	0.365103	0.399	0.657	3.13623e-06	HSP+ T	2019-09-02
HDDC2	1.61214e-09	0.334778	0.326	0.621	3.22429e-06	HSP+ T	HDDC2
PHF20L1	1.83665e-09	0.365185	0.297	0.63	3.6733e-06	HSP+ T	PHF20L1
NDUFA11	1.99649e-09	0.0604272	0.322	0.625	3.99298e-06	HSP+ T	NDUFA11
VPS28	2.08574e-09	0.195444	0.128	0.55	4.17148e-06	HSP+ T	VPS28
ABRACL	2.17342e-09	0.780439	0.718	0.743	4.34683e-06	HSP+ T	ABRACL
S100A10	2.18674e-09	0.782215	0.656	0.711	4.37347e-06	HSP+ T	S100A10
C17orf75	2.19988e-09	0.4485	0.293	0.641	4.39976e-06	HSP+ T	C17orf75
CNPY2	2.29483e-09	0.576528	0.337	0.636	4.58965e-06	HSP+ T	CNPY2
SNRNP35	2.47133e-09	0.576439	0.311	0.657	4.94266e-06	HSP+ T	SNRNP35
C1QBP	2.55467e-09	0.301576	0.414	0.648	5.10933e-06	HSP+ T	C1QBP
TWISTNB	2.56715e-09	0.195499	0.322	0.594	5.1343e-06	HSP+ T	TWISTNB
TMEM123	2.8828e-09	0.105663	0.454	0.655	5.7656e-06	HSP+ T	TMEM123
ALOX5AP	3.21054e-09	0.704304	0.853	0.796	6.42108e-06	HSP+ T	ALOX5AP
EIF1AD	3.45874e-09	0.415316	0.509	0.717	6.91749e-06	HSP+ T	EIF1AD
DUSP23	3.59959e-09	0.0512826	0.238	0.605	7.19919e-06	HSP+ T	DUSP23
PTPN4	3.622e-09	0.148325	0.216	0.589	7.24399e-06	HSP+ T	PTPN4
MT2A	3.65439e-09	0.137647	0.333	0.607	7.30879e-06	HSP+ T	MT2A
FKBP7	4.15201e-09	0.129607	0.183	0.579	8.30402e-06	HSP+ T	FKBP7
TEFM	4.16834e-09	0.0411649	0.179	0.569	8.33669e-06	HSP+ T	TEFM
UFSP2	4.21495e-09	0.136773	0.187	0.592	8.42989e-06	HSP+ T	UFSP2
CCL5	4.3448e-09	0.278497	0.985	0.971	8.6896e-06	HSP+ T	CCL5
MIEN1	4.58208e-09	0.169711	0.267	0.628	9.16416e-06	HSP+ T	MIEN1
UFC1	4.60495e-09	0.24293	0.659	0.681	9.2099e-06	HSP+ T	UFC1
PSMC6	5.12168e-09	0.213557	0.344	0.622	1.02434e-05	HSP+ T	PSMC6
MAP3K13	5.13823e-09	0.330449	0.315	0.626	1.02765e-05	HSP+ T	MAP3K13
HNRNPLL	5.16878e-09	0.185247	0.374	0.654	1.03376e-05	HSP+ T	HNRNPLL
HIST1H1C	5.21184e-09	0.0526968	0.19	0.573	1.04237e-05	HSP+ T	HIST1H1C
PSMA6	5.26679e-09	0.250103	0.59	0.697	1.05336e-05	HSP+ T	PSMA6
SNAPC5	5.5847e-09	0.229816	0.238	0.594	1.11694e-05	HSP+ T	SNAPC5
MRPL52	6.30849e-09	0.20198	0.256	0.592	1.2617e-05	HSP+ T	MRPL52
PHF20	7.84345e-09	0.750852	0.418	0.654	1.56869e-05	HSP+ T	PHF20
SCP2	8.28514e-09	0.800946	0.414	0.64	1.65703e-05	HSP+ T	SCP2
SNRPE	9.12556e-09	0.576336	0.407	0.65	1.82511e-05	HSP+ T	SNRPE
MPPE1	9.51844e-09	0.250427	0.212	0.604	1.90369e-05	HSP+ T	MPPE1
CAST	1.1477e-08	0.777928	0.549	0.695	2.2954e-05	HSP+ T	CAST
SEL1L3	1.31388e-08	0.057548	0.22	0.571	2.62775e-05	HSP+ T	SEL1L3
MIS18A	1.32648e-08	0.0439242	0.172	0.56	2.65295e-05	HSP+ T	MIS18A
SMDT1	1.37663e-08	0.0346415	0.359	0.633	2.75327e-05	HSP+ T	SMDT1
MTFP1	1.453e-08	0.402692	0.158	0.58	2.906e-05	HSP+ T	MTFP1
TFDP2	1.63855e-08	0.454757	0.216	0.588	3.27711e-05	HSP+ T	TFDP2
ULK4	1.65469e-08	0.565293	0.143	0.563	3.30938e-05	HSP+ T	ULK4
UBE2D1	1.67381e-08	0.0541851	0.227	0.613	3.34763e-05	HSP+ T	UBE2D1
GALK2	1.7512e-08	0.010219	0.103	0.312	3.5024e-05	HSP+ T	GALK2
HIST1H4C	1.78686e-08	0.410064	0.96	0.96	3.57371e-05	HSP+ T	HIST1H4C
NAA10	1.9352e-08	0.22602	0.293	0.621	3.8704e-05	HSP+ T	NAA10
CKAP5	2.19758e-08	0.332964	0.179	0.551	4.39517e-05	HSP+ T	CKAP5
HPS1	2.26778e-08	0.19007	0.227	0.58	4.53556e-05	HSP+ T	HPS1
TAOK3	2.29145e-08	0.360955	0.344	0.614	4.5829e-05	HSP+ T	TAOK3
C1orf123	2.318e-08	0.251321	0.245	0.58	4.63601e-05	HSP+ T	C1orf123
ATF7IP2	2.50853e-08	0.363893	0.374	0.64	5.01706e-05	HSP+ T	ATF7IP2
MRPL12	2.93887e-08	0.112822	0.22	0.588	5.87774e-05	HSP+ T	MRPL12
STAU2	2.9917e-08	0.129071	0.198	0.566	5.9834e-05	HSP+ T	STAU2
PSMB1	3.16057e-08	0.428646	0.626	0.671	6.32114e-05	HSP+ T	PSMB1
RDX	3.18423e-08	0.164722	0.348	0.63	6.36847e-05	HSP+ T	RDX
[truncated: 1,275 more rows]

## Sheet: Table S4
Table S4. Marker genes of B cell subtypes
	Instructions:
•	p_val : p-value (unadjusted)
•	avg_logFC : log fold-chage of the average expression between the given cell cluster and the left cell clusters. Positive values indicate that the gene is more highly expressed in the given cluster.
•	pct.1 : The ratio of expression in the given cell cluster
•	pct.2 : The ratio of expression in the left cell clusters
•	p_val_adj : Adjusted p-value, based on bonferroni correction using all genes in the dataset.
	p_val	avg_logFC	pct.1	pct.2	p_val_adj	cluster	gene
CD274	1.74836e-71	0.107377	0.868	0.728	3.49672e-68	BCell_0	CD274
NOP2	5.69247e-42	0.0655691	0.706	0.373	1.13849e-38	BCell_0	NOP2
KYNU	4.1406e-41	0.419844	0.746	0.5	8.28121e-38	BCell_0	KYNU
TYK2	2.74813e-39	0.0796538	0.755	0.481	5.49625e-36	BCell_0	TYK2
EHBP1	5.42594e-39	0.0518131	0.774	0.467	1.08519e-35	BCell_0	EHBP1
DLGAP4	1.08384e-33	0.119649	0.785	0.559	2.16768e-30	BCell_0	DLGAP4
FTH1	4.28174e-32	0.943712	0.936	0.935	8.56348e-29	BCell_0	FTH1
UCK2	1.58502e-31	0.0811936	0.8	0.67	3.17005e-28	BCell_0	UCK2
PYM1	4.36478e-31	0.340889	0.704	0.472	8.72955e-28	BCell_0	PYM1
CD52	6.90906e-31	1.23769	0.783	0.665	1.38181e-27	BCell_0	CD52
ARHGAP17	9.36515e-31	0.146662	0.736	0.601	1.87303e-27	BCell_0	ARHGAP17
WDR47	1.12813e-30	0.0835098	0.821	0.704	2.25626e-27	BCell_0	WDR47
MAP3K13	1.8959e-30	0.262817	0.746	0.494	3.7918e-27	BCell_0	MAP3K13
ATP1B3	3.59347e-30	1.05413	0.836	0.8	7.18695e-27	BCell_0	ATP1B3
PUS3	1.02008e-29	0.133377	0.569	0.276	2.04016e-26	BCell_0	PUS3
FBXO22	1.4363e-29	0.0273335	0.77	0.59	2.8726e-26	BCell_0	FBXO22
ALOX5AP	6.07459e-29	0.71971	0.857	0.749	1.21492e-25	BCell_0	ALOX5AP
RERE	8.22162e-29	0.00124206	0.316	0.574	1.64432e-25	BCell_0	RERE
GZMB	9.95324e-28	0.696774	0.947	0.905	1.99065e-24	BCell_0	GZMB
ERCC4	5.07889e-27	0.0464868	0.802	0.568	1.01578e-23	BCell_0	ERCC4
SSX2IP	6.57039e-27	0.157107	0.804	0.678	1.31408e-23	BCell_0	SSX2IP
NT5C	7.50918e-27	0.201484	0.789	0.672	1.50184e-23	BCell_0	NT5C
PLA2G12A	1.0052e-26	0.110792	0.578	0.29	2.01041e-23	BCell_0	PLA2G12A
ATIC	1.42543e-26	0.0894237	0.689	0.398	2.85086e-23	BCell_0	ATIC
CD200	1.62762e-26	0.117435	0.697	0.496	3.25523e-23	BCell_0	CD200
FAM173B	6.91203e-26	0.0969099	0.539	0.279	1.38241e-22	BCell_0	FAM173B
GMPPA	9.07865e-26	0.149933	0.855	0.692	1.81573e-22	BCell_0	GMPPA
DDB1	1.29932e-25	0.056421	0.821	0.717	2.59865e-22	BCell_0	DDB1
TXNIP	3.53322e-25	0.568774	0.964	0.958	7.06644e-22	BCell_0	TXNIP
RLIM	1.24112e-24	0.070332	0.804	0.729	2.48225e-21	BCell_0	RLIM
ARNTL	3.09049e-24	0.119511	0.243	0.4	6.18098e-21	BCell_0	ARNTL
TLR1	4.54573e-24	0.00156975	0.507	0.759	9.09146e-21	BCell_0	TLR1
CCR7	5.77976e-24	0.822199	0.716	0.569	1.15595e-20	BCell_0	CCR7
ZNF143	1.07259e-23	0.177976	0.748	0.653	2.14518e-20	BCell_0	ZNF143
UIMC1	1.87298e-23	0.31028	0.733	0.62	3.74595e-20	BCell_0	UIMC1
BTLA	6.28812e-23	0.143488	0.657	0.414	1.25762e-19	BCell_0	BTLA
UBE3B	9.35125e-23	0.16495	0.768	0.688	1.87025e-19	BCell_0	UBE3B
HTATIP2	3.09099e-22	0.0217498	0.51	0.725	6.18198e-19	BCell_0	HTATIP2
MGLL	5.67707e-22	0.0526342	0.876	0.744	1.13541e-18	BCell_0	MGLL
FCER1G	8.45757e-22	0.0796231	0.827	0.753	1.69151e-18	BCell_0	FCER1G
NIT2	2.23544e-21	0.125249	0.633	0.398	4.47088e-18	BCell_0	NIT2
TRIP4	2.2359e-21	0.00807621	0.701	0.447	4.47181e-18	BCell_0	TRIP4
UNC119	2.65166e-21	0.0374939	0.525	0.242	5.30332e-18	BCell_0	UNC119
CNOT2	1.0932e-20	0.49469	0.714	0.554	2.1864e-17	BCell_0	CNOT2
TXNL4A	1.10003e-20	0.202232	0.827	0.738	2.20007e-17	BCell_0	TXNL4A
IMMP2L	1.31522e-20	0.319574	0.627	0.426	2.63045e-17	BCell_0	IMMP2L
GPR183	1.49166e-20	0.88309	0.748	0.686	2.98333e-17	BCell_0	GPR183
WDR12	1.97771e-20	0.149213	0.77	0.593	3.95543e-17	BCell_0	WDR12
TMEM14A	2.75606e-20	0.124081	0.71	0.49	5.51212e-17	BCell_0	TMEM14A
FAM193B	5.01381e-20	0.271447	0.701	0.557	1.00276e-16	BCell_0	FAM193B
HSPBAP1	9.65e-20	0.084731	0.631	0.436	1.93e-16	BCell_0	HSPBAP1
FRYL	1.00906e-19	0.136123	0.78	0.619	2.01812e-16	BCell_0	FRYL
GBA2	1.66653e-19	0.159744	0.721	0.555	3.33306e-16	BCell_0	GBA2
C12orf10	6.18217e-19	0.15275	0.704	0.54	1.23643e-15	BCell_0	C12orf10
MRPL16	7.87025e-19	0.149429	0.821	0.697	1.57405e-15	BCell_0	MRPL16
SNX29	8.30003e-19	0.00228723	0.241	0.37	1.66001e-15	BCell_0	SNX29
GTF3C2	8.94571e-19	0.036158	0.51	0.294	1.78914e-15	BCell_0	GTF3C2
PHYH	1.09292e-18	0.0217001	0.586	0.359	2.18583e-15	BCell_0	PHYH
GTF2H2C	1.29788e-18	0.0350601	0.537	0.265	2.59577e-15	BCell_0	GTF2H2C
MAP2K2	1.82686e-18	0.245712	0.746	0.632	3.65371e-15	BCell_0	MAP2K2
RPS12	1.87281e-18	0.690799	0.866	0.865	3.74562e-15	BCell_0	RPS12
RPS10	1.90807e-18	0.546696	0.866	0.835	3.81614e-15	BCell_0	RPS10
TIMM9	7.73199e-18	0.0537738	0.727	0.53	1.5464e-14	BCell_0	TIMM9
PKNOX1	9.78327e-18	0.0893268	0.642	0.404	1.95665e-14	BCell_0	PKNOX1
C2orf74	1.51008e-17	0.0242373	0.821	0.808	3.02016e-14	BCell_0	C2orf74
TSFM	1.60755e-17	0.0398376	0.695	0.523	3.2151e-14	BCell_0	TSFM
AC010132.3	2.11358e-17	0.00126335	0.224	0.365	4.22717e-14	BCell_0	AC010132.3
RARS2	3.29134e-17	0.166673	0.755	0.566	6.58268e-14	BCell_0	RARS2
PANK2	3.79986e-17	0.0679778	0.797	0.629	7.59973e-14	BCell_0	PANK2
NUP205	6.24517e-17	0.159122	0.708	0.547	1.24903e-13	BCell_0	NUP205
LYZ	7.30751e-17	0.102362	0.921	0.91	1.4615e-13	BCell_0	LYZ
DPP8	7.89013e-17	0.0581255	0.744	0.54	1.57803e-13	BCell_0	DPP8
METRNL	1.21144e-16	0.178044	0.876	0.847	2.42289e-13	BCell_0	METRNL
SKIL	2.21124e-16	0.466594	0.825	0.814	4.42248e-13	BCell_0	SKIL
BIN2	2.48227e-16	0.0226064	0.441	0.626	4.96454e-13	BCell_0	BIN2
RMDN1	2.86909e-16	0.25271	0.834	0.695	5.73817e-13	BCell_0	RMDN1
ZNF780A	3.40929e-16	0.0330502	0.181	0.359	6.81857e-13	BCell_0	ZNF780A
RAB31	4.25384e-16	0.26483	0.693	0.603	8.50768e-13	BCell_0	RAB31
MED31	7.16232e-16	0.0675201	0.74	0.555	1.43246e-12	BCell_0	MED31
NSMCE1	7.41643e-16	0.0659535	0.795	0.641	1.48329e-12	BCell_0	NSMCE1
RP9	8.87372e-16	0.0695528	0.337	0.492	1.77474e-12	BCell_0	RP9
GSN	8.95529e-16	0.0475723	0.689	0.602	1.79106e-12	BCell_0	GSN
PPID	9.39862e-16	0.0826307	0.687	0.472	1.87972e-12	BCell_0	PPID
WASHC4	9.56876e-16	0.0950121	0.324	0.496	1.91375e-12	BCell_0	WASHC4
USP34	1.074e-15	0.416275	0.77	0.666	2.14799e-12	BCell_0	USP34
GCC2	4.67327e-15	0.550132	0.806	0.77	9.34654e-12	BCell_0	GCC2
DIABLO	8.994e-15	0.0722786	0.623	0.452	1.7988e-11	BCell_0	DIABLO
PPP2R3C	1.28028e-14	0.0979958	0.335	0.506	2.56055e-11	BCell_0	PPP2R3C
ALAS1	1.57596e-14	0.0587349	0.716	0.587	3.15192e-11	BCell_0	ALAS1
NMRAL1	1.58515e-14	0.0899558	0.576	0.347	3.17031e-11	BCell_0	NMRAL1
CD3D	2.14527e-14	0.266069	0.699	0.57	4.29055e-11	BCell_0	CD3D
NCOA7	2.71328e-14	0.0937355	0.866	0.808	5.42655e-11	BCell_0	NCOA7
PHF23	2.95598e-14	0.149563	0.819	0.793	5.91197e-11	BCell_0	PHF23
HSDL1	2.98526e-14	0.061624	0.588	0.392	5.97052e-11	BCell_0	HSDL1
TRNAU1AP	3.28925e-14	0.210314	0.817	0.761	6.57849e-11	BCell_0	TRNAU1AP
LAGE3	3.74477e-14	0.0487281	0.84	0.695	7.48955e-11	BCell_0	LAGE3
MAP4K5	5.24356e-14	0.0716488	0.765	0.639	1.04871e-10	BCell_0	MAP4K5
SLC25A26	6.60017e-14	0.0859933	0.228	0.349	1.32003e-10	BCell_0	SLC25A26
RBM22	9.06631e-14	0.052967	0.537	0.714	1.81326e-10	BCell_0	RBM22
HAGH	9.74739e-14	0.115872	0.864	0.774	1.94948e-10	BCell_0	HAGH
ABCF3	1.04042e-13	0.0231173	0.384	0.534	2.08084e-10	BCell_0	ABCF3
GTF2B	1.1499e-13	0.169089	0.689	0.519	2.29981e-10	BCell_0	GTF2B
RCN2	1.33055e-13	0.218379	0.684	0.56	2.66109e-10	BCell_0	RCN2
RAB6A	1.5577e-13	0.100549	0.706	0.514	3.1154e-10	BCell_0	RAB6A
KRCC1	1.70371e-13	0.0518278	0.608	0.457	3.40741e-10	BCell_0	KRCC1
VPS8	2.06e-13	0.0890934	0.846	0.75	4.11999e-10	BCell_0	VPS8
CAPN10	2.12739e-13	0.0526091	0.591	0.399	4.25478e-10	BCell_0	CAPN10
TACC1	2.8949e-13	0.269129	0.712	0.587	5.78981e-10	BCell_0	TACC1
AP1G2	3.25345e-13	0.20103	0.638	0.438	6.5069e-10	BCell_0	AP1G2
NEK1	3.27599e-13	0.141669	0.706	0.606	6.55199e-10	BCell_0	NEK1
SCRN1	4.06286e-13	0.00584098	0.676	0.54	8.12572e-10	BCell_0	SCRN1
SOD2	4.07245e-13	0.541904	0.791	0.721	8.1449e-10	BCell_0	SOD2
DNAJC17	4.09022e-13	0.0572263	0.262	0.345	8.18044e-10	BCell_0	DNAJC17
YTHDC2	5.71313e-13	0.0803828	0.58	0.356	1.14263e-09	BCell_0	YTHDC2
CTSH	6.25649e-13	0.336009	0.804	0.717	1.2513e-09	BCell_0	CTSH
MTRF1	8.53148e-13	0.014002	0.812	0.776	1.7063e-09	BCell_0	MTRF1
C11orf54	9.51227e-13	0.105005	0.719	0.605	1.90245e-09	BCell_0	C11orf54
CARD19	1.03126e-12	0.0607392	0.514	0.334	2.06252e-09	BCell_0	CARD19
USP4	1.09178e-12	0.018626	0.38	0.57	2.18357e-09	BCell_0	USP4
INO80	1.30641e-12	0.01646	0.49	0.636	2.61282e-09	BCell_0	INO80
APLP2	2.3066e-12	0.346727	0.819	0.76	4.6132e-09	BCell_0	APLP2
CCAR1	2.4756e-12	0.0791847	0.512	0.693	4.95119e-09	BCell_0	CCAR1
TIMM10B	4.19876e-12	0.108375	0.631	0.434	8.39752e-09	BCell_0	TIMM10B
SMAP1	4.393e-12	0.0559526	0.729	0.562	8.786e-09	BCell_0	SMAP1
SNF8	4.44826e-12	0.106562	0.51	0.33	8.89652e-09	BCell_0	SNF8
BCL11A	6.06872e-12	0.620267	0.635	0.447	1.21374e-08	BCell_0	BCL11A
INTS6	6.10903e-12	0.227763	0.765	0.744	1.22181e-08	BCell_0	INTS6
CYB5R1	7.04641e-12	0.0770991	0.795	0.746	1.40928e-08	BCell_0	CYB5R1
AMZ2	7.38093e-12	0.262032	0.495	0.645	1.47619e-08	BCell_0	AMZ2
MRPL1	9.47675e-12	0.0202953	0.857	0.789	1.89535e-08	BCell_0	MRPL1
LYPLAL1	1.10537e-11	0.100628	0.691	0.586	2.21075e-08	BCell_0	LYPLAL1
PWP1	1.4141e-11	0.63181	0.674	0.571	2.8282e-08	BCell_0	PWP1
CIZ1	1.51558e-11	0.00579296	0.832	0.725	3.03116e-08	BCell_0	CIZ1
TIA1	1.69769e-11	0.222791	0.774	0.678	3.39538e-08	BCell_0	TIA1
GRAMD1C	1.72074e-11	0.240844	0.821	0.786	3.44149e-08	BCell_0	GRAMD1C
TNFAIP8	1.72117e-11	0.350134	0.731	0.645	3.44235e-08	BCell_0	TNFAIP8
PRIM1	2.61932e-11	0.0168863	0.433	0.662	5.23863e-08	BCell_0	PRIM1
MYEF2	2.85573e-11	0.0589887	0.674	0.612	5.71146e-08	BCell_0	MYEF2
CD96	3.00316e-11	0.117018	0.812	0.736	6.00631e-08	BCell_0	CD96
ZNF322	3.11596e-11	0.12782	0.71	0.576	6.23193e-08	BCell_0	ZNF322
HOOK1	3.55928e-11	0.0678016	0.461	0.599	7.11856e-08	BCell_0	HOOK1
TXNRD1	3.58859e-11	0.163076	0.422	0.581	7.17717e-08	BCell_0	TXNRD1
KPNB1	3.62132e-11	0.335825	0.829	0.811	7.24264e-08	BCell_0	KPNB1
MRPS28	3.99163e-11	0.203152	0.8	0.77	7.98326e-08	BCell_0	MRPS28
PSME3	4.20515e-11	0.133793	0.638	0.458	8.41031e-08	BCell_0	PSME3
SUPV3L1	5.84066e-11	0.0810723	0.537	0.358	1.16813e-07	BCell_0	SUPV3L1
IDNK	6.01915e-11	0.051468	0.834	0.794	1.20383e-07	BCell_0	IDNK
SNX8	6.32943e-11	0.253413	0.772	0.724	1.26589e-07	BCell_0	SNX8
AKAP10	7.29153e-11	0.0100167	0.576	0.7	1.45831e-07	BCell_0	AKAP10
PRPF18	8.78195e-11	0.118774	0.721	0.564	1.75639e-07	BCell_0	PRPF18
SIN3A	9.25694e-11	0.20657	0.648	0.56	1.85139e-07	BCell_0	SIN3A
HDAC3	9.66291e-11	0.0467531	0.439	0.626	1.93258e-07	BCell_0	HDAC3
QTRT2	1.03103e-10	0.220748	0.612	0.506	2.06206e-07	BCell_0	QTRT2
HCST	1.04664e-10	0.0346599	0.367	0.473	2.09328e-07	BCell_0	HCST
TNFRSF13B	1.13958e-10	0.00669378	0.36	0.434	2.27917e-07	BCell_0	TNFRSF13B
ZNF277	1.14441e-10	0.172223	0.552	0.334	2.28882e-07	BCell_0	ZNF277
APOO	1.23967e-10	0.00168013	0.281	0.43	2.47935e-07	BCell_0	APOO
UBAC1	1.247e-10	0.0113303	0.748	0.715	2.494e-07	BCell_0	UBAC1
PSPC1	1.26339e-10	0.245228	0.687	0.58	2.52678e-07	BCell_0	PSPC1
LY86	1.29417e-10	0.0578064	0.264	0.332	2.58834e-07	BCell_0	LY86
CEP63	1.32425e-10	0.176075	0.725	0.551	2.64851e-07	BCell_0	CEP63
CCT6A	1.45134e-10	0.337007	0.753	0.644	2.90268e-07	BCell_0	CCT6A
COX10	1.7272e-10	0.11669	0.678	0.485	3.45439e-07	BCell_0	COX10
DEK	1.78663e-10	0.519095	0.695	0.659	3.57327e-07	BCell_0	DEK
CHD1	1.81421e-10	0.341082	0.706	0.68	3.62843e-07	BCell_0	CHD1
GZF1	1.98388e-10	0.0224392	0.778	0.716	3.96776e-07	BCell_0	GZF1
EXOSC4	1.99698e-10	0.0255836	0.557	0.702	3.99396e-07	BCell_0	EXOSC4
TAPT1	2.15171e-10	0.00828269	0.386	0.5	4.30341e-07	BCell_0	TAPT1
CTNNA1	2.16874e-10	0.0793484	0.569	0.377	4.33748e-07	BCell_0	CTNNA1
NTPCR	2.24646e-10	0.0434917	0.684	0.559	4.49291e-07	BCell_0	NTPCR
LSM6	2.3495e-10	0.207586	0.409	0.56	4.699e-07	BCell_0	LSM6
CLN8	2.44399e-10	0.0766549	0.659	0.54	4.88798e-07	BCell_0	CLN8
SNX14	2.47974e-10	0.195009	0.787	0.735	4.95949e-07	BCell_0	SNX14
METTL14	2.48698e-10	0.0525812	0.237	0.286	4.97395e-07	BCell_0	METTL14
GPSM3	2.57388e-10	0.114123	0.746	0.708	5.14776e-07	BCell_0	GPSM3
P2RX5	2.79112e-10	0.235694	0.727	0.706	5.58223e-07	BCell_0	P2RX5
CDK4	3.00554e-10	0.00291909	0.303	0.394	6.01108e-07	BCell_0	CDK4
RBPJ	3.1925e-10	0.230822	0.633	0.46	6.38501e-07	BCell_0	RBPJ
IK	3.7091e-10	0.371569	0.687	0.592	7.41821e-07	BCell_0	IK
MRPL32	3.98255e-10	0.170365	0.326	0.421	7.96509e-07	BCell_0	MRPL32
THAP4	4.00424e-10	0.110672	0.633	0.489	8.00847e-07	BCell_0	THAP4
TFDP1	4.12292e-10	0.0571617	0.842	0.738	8.24583e-07	BCell_0	TFDP1
C1orf162	4.56287e-10	0.0501594	0.356	0.448	9.12573e-07	BCell_0	C1orf162
GPR89B	4.6143e-10	0.0469426	0.759	0.722	9.22859e-07	BCell_0	GPR89B
MRPL2	5.3719e-10	0.151945	0.714	0.589	1.07438e-06	BCell_0	MRPL2
RNASE6	5.43325e-10	0.0638035	0.689	0.816	1.08665e-06	BCell_0	RNASE6
SNW1	5.63916e-10	0.186987	0.802	0.772	1.12783e-06	BCell_0	SNW1
MRFAP1L1	5.76132e-10	0.0930556	0.495	0.669	1.15226e-06	BCell_0	MRFAP1L1
MRPL14	6.2432e-10	0.247235	0.684	0.581	1.24864e-06	BCell_0	MRPL14
CEP95	6.48648e-10	0.203517	0.795	0.742	1.2973e-06	BCell_0	CEP95
TREX1	7.00456e-10	0.0522911	0.772	0.674	1.40091e-06	BCell_0	TREX1
MYCBP	8.03249e-10	0.0593407	0.783	0.676	1.6065e-06	BCell_0	MYCBP
GOLGA8B	8.27655e-10	0.133396	0.678	0.598	1.65531e-06	BCell_0	GOLGA8B
ZWILCH	8.34488e-10	0.0120225	0.305	0.438	1.66898e-06	BCell_0	ZWILCH
ELP2	8.4411e-10	0.321598	0.475	0.29	1.68822e-06	BCell_0	ELP2
METTL23	8.56664e-10	0.071366	0.354	0.483	1.71333e-06	BCell_0	METTL23
KARS	8.90068e-10	0.0174594	0.574	0.723	1.78014e-06	BCell_0	KARS
PLA2G16	1.00587e-09	0.0757155	0.789	0.724	2.01175e-06	BCell_0	PLA2G16
MCUB	1.0397e-09	0.0226894	0.633	0.427	2.0794e-06	BCell_0	MCUB
MMP12	1.04218e-09	0.0240953	0.861	0.871	2.08437e-06	BCell_0	MMP12
RAB29	1.40847e-09	0.0446347	0.657	0.567	2.81693e-06	BCell_0	RAB29
SRSF8	1.42614e-09	0.00895151	0.699	0.51	2.85228e-06	BCell_0	SRSF8
AP4B1	1.46046e-09	0.0594333	0.247	0.293	2.92092e-06	BCell_0	AP4B1
OARD1	1.46631e-09	0.0420572	0.352	0.478	2.93262e-06	BCell_0	OARD1
HBS1L	1.86827e-09	0.0775183	0.52	0.703	3.73654e-06	BCell_0	HBS1L
KATNBL1	1.87681e-09	0.0338713	0.335	0.454	3.75363e-06	BCell_0	KATNBL1
SRRM1	1.92265e-09	0.554781	0.851	0.859	3.8453e-06	BCell_0	SRRM1
TRIR	1.96467e-09	0.190409	0.742	0.625	3.92934e-06	BCell_0	TRIR
BAZ2B	2.27094e-09	0.302008	0.744	0.688	4.54189e-06	BCell_0	BAZ2B
CCDC25	2.3093e-09	0.000180436	0.676	0.508	4.6186e-06	BCell_0	CCDC25
HSPE1	2.31594e-09	0.613275	0.785	0.753	4.63188e-06	BCell_0	HSPE1
MCM7	2.94545e-09	0.18568	0.697	0.633	5.8909e-06	BCell_0	MCM7
JPT1	3.08044e-09	0.320597	0.652	0.525	6.16087e-06	BCell_0	JPT1
CCDC82	3.51677e-09	0.170461	0.701	0.615	7.03354e-06	BCell_0	CCDC82
MYO9B	3.55344e-09	0.0277995	0.759	0.677	7.10688e-06	BCell_0	MYO9B
PAF1	4.03278e-09	0.159646	0.652	0.552	8.06557e-06	BCell_0	PAF1
EPS8L2	4.4696e-09	0.00676888	0.855	0.775	8.93921e-06	BCell_0	EPS8L2
SNX6	5.22776e-09	0.233498	0.727	0.676	1.04555e-05	BCell_0	SNX6
TRIP10	5.95621e-09	0.0639256	0.787	0.788	1.19124e-05	BCell_0	TRIP10
BTK	6.5126e-09	0.211968	0.768	0.691	1.30252e-05	BCell_0	BTK
CCZ1	6.71898e-09	0.141907	0.627	0.475	1.3438e-05	BCell_0	CCZ1
NEMF	7.20486e-09	0.432214	0.757	0.716	1.44097e-05	BCell_0	NEMF
RRAS2	8.33462e-09	0.112857	0.525	0.354	1.66692e-05	BCell_0	RRAS2
SRRT	8.64533e-09	0.0275698	0.465	0.602	1.72907e-05	BCell_0	SRRT
ZEB1	8.92499e-09	0.0738788	0.384	0.504	1.785e-05	BCell_0	ZEB1
RPE	9.16058e-09	0.00767044	0.196	0.229	1.83212e-05	BCell_0	RPE
PSTPIP1	9.207e-09	0.00645771	0.122	0.123	1.8414e-05	BCell_0	PSTPIP1
ZNF800	9.47811e-09	0.103449	0.861	0.823	1.89562e-05	BCell_0	ZNF800
BORCS5	1.0075e-08	0.0933934	0.542	0.369	2.01501e-05	BCell_0	BORCS5
ZNF296	1.12916e-08	0.00404283	0.603	0.453	2.25832e-05	BCell_0	ZNF296
UBE2V2	1.16032e-08	0.00389272	0.58	0.714	2.32064e-05	BCell_0	UBE2V2
ZFAND5	1.16129e-08	0.221827	0.885	0.852	2.32259e-05	BCell_0	ZFAND5
ATP1B1	1.41715e-08	0.00155741	0.597	0.451	2.83431e-05	BCell_0	ATP1B1
WNT16	1.48815e-08	0.00362055	0.2	0.122	2.97629e-05	BCell_0	WNT16
ZBTB44	1.54496e-08	0.0529285	0.563	0.705	3.08993e-05	BCell_0	ZBTB44
KLF13	1.60992e-08	0.138827	0.878	0.808	3.21984e-05	BCell_0	KLF13
TMX2	1.80703e-08	0.0965029	0.714	0.674	3.61407e-05	BCell_0	TMX2
DNAJC2	1.83387e-08	0.243953	0.676	0.578	3.66773e-05	BCell_0	DNAJC2
PSMD9	1.94805e-08	0.108729	0.731	0.773	3.8961e-05	BCell_0	PSMD9
KLHL18	2.08948e-08	0.0269964	0.294	0.378	4.17895e-05	BCell_0	KLHL18
METAP1	3.17274e-08	0.0329867	0.597	0.73	6.34548e-05	BCell_0	METAP1
CISD3	3.38004e-08	0.0254748	0.603	0.452	6.76009e-05	BCell_0	CISD3
DBNL	3.59366e-08	0.114496	0.565	0.409	7.18733e-05	BCell_0	DBNL
NAA16	3.77646e-08	0.0674489	0.608	0.452	7.55293e-05	BCell_0	NAA16
SARAF	4.14629e-08	0.501239	0.755	0.774	8.29258e-05	BCell_0	SARAF
NSFL1C	4.15315e-08	0.0121881	0.618	0.713	8.3063e-05	BCell_0	NSFL1C
FEZ2	4.26107e-08	0.0134312	0.168	0.252	8.52213e-05	BCell_0	FEZ2
SLC25A28	4.303e-08	0.0226962	0.343	0.421	8.60599e-05	BCell_0	SLC25A28
RAB5A	4.32497e-08	0.114105	0.638	0.504	8.64994e-05	BCell_0	RAB5A
STX4	4.37595e-08	0.0045017	0.362	0.473	8.7519e-05	BCell_0	STX4
C8orf59	4.69854e-08	0.0847302	0.576	0.688	9.39708e-05	BCell_0	C8orf59
SLC30A5	4.92805e-08	0.0689999	0.644	0.485	9.8561e-05	BCell_0	SLC30A5
POLR1D	5.63071e-08	0.0323214	0.565	0.679	0.000112614	BCell_0	POLR1D
TMEM55B	6.09712e-08	0.153286	0.819	0.831	0.000121942	BCell_0	TMEM55B
PHF20	6.36211e-08	0.303505	0.768	0.783	0.000127242	BCell_0	PHF20
STAM	6.65204e-08	0.0179207	0.375	0.458	0.000133041	BCell_0	STAM
APIP	6.65318e-08	0.114818	0.821	0.77	0.000133064	BCell_0	APIP
CPD	6.65339e-08	0.0438204	0.337	0.281	0.000133068	BCell_0	CPD
CEP350	6.71857e-08	0.310596	0.676	0.578	0.000134371	BCell_0	CEP350
DDIT3	6.91632e-08	0.1444	0.493	0.613	0.000138326	BCell_0	DDIT3
LZIC	7.27116e-08	0.056521	0.299	0.346	0.000145423	BCell_0	LZIC
SART1	7.28587e-08	0.0720453	0.414	0.504	0.000145717	BCell_0	SART1
GCA	7.44978e-08	0.00928409	0.539	0.673	0.000148996	BCell_0	GCA
BRMS1L	7.77766e-08	0.0134992	0.569	0.646	0.000155553	BCell_0	BRMS1L
FAM76B	8.50675e-08	0.0150677	0.454	0.554	0.000170135	BCell_0	FAM76B
PLGRKT	8.88932e-08	0.0457271	0.838	0.777	0.000177786	BCell_0	PLGRKT
CAND1	9.3077e-08	0.269571	0.603	0.451	0.000186154	BCell_0	CAND1
ABRACL	9.53405e-08	0.104088	0.443	0.592	0.000190681	BCell_0	ABRACL
CCDC66	9.60895e-08	0.170072	0.365	0.485	0.000192179	BCell_0	CCDC66
TMEM199	9.77378e-08	0.02651	0.503	0.601	0.000195476	BCell_0	TMEM199
TM2D2	1.01101e-07	0.0673254	0.757	0.649	0.000202202	BCell_0	TM2D2
AHI1	1.10129e-07	0.0346304	0.467	0.57	0.000220258	BCell_0	AHI1
YPEL2	1.12061e-07	0.0675788	0.635	0.553	0.000224123	BCell_0	YPEL2
ATP6V1H	1.15604e-07	0.0198007	0.597	0.434	0.000231208	BCell_0	ATP6V1H
UBA2	1.16371e-07	0.0785913	0.793	0.814	0.000232742	BCell_0	UBA2
EBP	1.23696e-07	0.173814	0.625	0.734	0.000247392	BCell_0	EBP
EIF3J	1.30262e-07	0.172921	0.761	0.714	0.000260524	BCell_0	EIF3J
SAP30BP	1.31887e-07	0.226999	0.757	0.674	0.000263775	BCell_0	SAP30BP
KBTBD2	1.40114e-07	0.158363	0.61	0.469	0.000280227	BCell_0	KBTBD2
CD80	1.43406e-07	0.114644	0.659	0.553	0.000286813	BCell_0	CD80
BICDL1	1.55646e-07	0.0967777	0.578	0.402	0.000311293	BCell_0	BICDL1
ARL16	1.59172e-07	0.149423	0.631	0.48	0.000318345	BCell_0	ARL16
PTK2	1.61909e-07	0.113457	0.642	0.601	0.000323817	BCell_0	PTK2
ACTR10	1.63216e-07	0.00780961	0.552	0.661	0.000326431	BCell_0	ACTR10
PBX4	1.63317e-07	0.0958566	0.635	0.545	0.000326634	BCell_0	PBX4
CD1C	1.7277e-07	0.0268882	0.38	0.545	0.00034554	BCell_0	CD1C
ISG15	1.87467e-07	0.0514584	0.38	0.475	0.000374933	BCell_0	ISG15
UBE2Q1	1.88918e-07	0.0767459	0.757	0.649	0.000377836	BCell_0	UBE2Q1
SPAG9	2.08111e-07	0.159437	0.789	0.794	0.000416221	BCell_0	SPAG9
APEX1	2.3076e-07	0.0299922	0.495	0.646	0.000461521	BCell_0	APEX1
MPP6	2.44538e-07	0.0358357	0.499	0.623	0.000489077	BCell_0	MPP6
FABP1	2.584e-07	0.0907978	0.281	0.3	0.0005168	BCell_0	FABP1
CREM	2.68934e-07	0.799535	0.674	0.641	0.000537867	BCell_0	CREM
IRF2BP2	3.05143e-07	0.208122	0.689	0.644	0.000610286	BCell_0	IRF2BP2
C5orf51	3.2168e-07	0.187487	0.55	0.388	0.00064336	BCell_0	C5orf51
EPS15L1	3.25944e-07	0.0406567	0.765	0.697	0.000651888	BCell_0	EPS15L1
SLC25A12	3.40407e-07	0.030074	0.567	0.411	0.000680813	BCell_0	SLC25A12
S100A4	3.43962e-07	0.616194	0.727	0.638	0.000687924	BCell_0	S100A4
PSMC4	3.45316e-07	0.214367	0.539	0.434	0.000690633	BCell_0	PSMC4
USP28	3.47921e-07	0.0355182	0.588	0.441	0.000695842	BCell_0	USP28
TBP	3.87683e-07	0.136894	0.307	0.347	0.000775366	BCell_0	TBP
SLC4A7	3.98657e-07	0.0138007	0.418	0.519	0.000797314	BCell_0	SLC4A7
MZT1	4.10079e-07	0.00356231	0.488	0.643	0.000820157	BCell_0	MZT1
COPS3	4.46108e-07	0.0809093	0.648	0.753	0.000892216	BCell_0	COPS3
ISY1	4.66823e-07	0.248865	0.437	0.562	0.000933647	BCell_0	ISY1
CFAP20	4.71685e-07	0.0630783	0.132	0.185	0.000943369	BCell_0	CFAP20
COG1	4.77825e-07	0.0167364	0.533	0.407	0.00095565	BCell_0	COG1
TBPL1	4.82293e-07	0.0441072	0.452	0.567	0.000964586	BCell_0	TBPL1
TRAT1	4.96722e-07	0.0837686	0.838	0.797	0.000993444	BCell_0	TRAT1
C12orf45	5.47638e-07	0.0238126	0.91	0.85	0.00109528	BCell_0	C12orf45
POP4	5.96996e-07	0.0528039	0.565	0.438	0.00119399	BCell_0	POP4
TMEM109	5.99509e-07	0.00175447	0.554	0.397	0.00119902	BCell_0	TMEM109
SPAG7	6.04318e-07	0.0220976	0.262	0.327	0.00120864	BCell_0	SPAG7
CEP57	6.11298e-07	0.238025	0.505	0.653	0.0012226	BCell_0	CEP57
NIFK	6.22304e-07	0.19968	0.42	0.535	0.00124461	BCell_0	NIFK
EIF4G2	6.50911e-07	0.322318	0.793	0.802	0.00130182	BCell_0	EIF4G2
RPL26L1	6.59633e-07	0.108365	0.763	0.666	0.00131927	BCell_0	RPL26L1
DBI	6.78613e-07	0.406789	0.785	0.74	0.00135723	BCell_0	DBI
NCBP2-AS2	7.33948e-07	0.00987672	0.499	0.608	0.0014679	BCell_0	NCBP2-AS2
UBE2F	7.58383e-07	0.0287801	0.292	0.385	0.00151677	BCell_0	UBE2F
XIAP	7.65657e-07	0.102402	0.729	0.744	0.00153131	BCell_0	XIAP
NDUFA7	7.69469e-07	0.145718	0.821	0.729	0.00153894	BCell_0	NDUFA7
RASGRP2	7.82696e-07	0.0246162	0.484	0.634	0.00156539	BCell_0	RASGRP2
ARPC1A	7.87708e-07	0.0521682	0.785	0.71	0.00157542	BCell_0	ARPC1A
CAPNS1	9.28164e-07	0.117787	0.719	0.67	0.00185633	BCell_0	CAPNS1
NCR3	9.40429e-07	0.00877905	0.539	0.377	0.00188086	BCell_0	NCR3
ECHDC2	9.4732e-07	0.0779	0.33	0.397	0.00189464	BCell_0	ECHDC2
CYP2R1	9.83092e-07	0.0166475	0.55	0.611	0.00196618	BCell_0	CYP2R1
BLCAP	9.83109e-07	0.039549	0.392	0.508	0.00196622	BCell_0	BLCAP
GSTK1	1.0161e-06	0.245817	0.557	0.403	0.00203221	BCell_0	GSTK1
MIA3	1.08192e-06	0.284119	0.844	0.771	0.00216383	BCell_0	MIA3
GPS1	1.10743e-06	0.0799567	0.574	0.459	0.00221487	BCell_0	GPS1
CCDC174	1.11324e-06	0.0935319	0.399	0.475	0.00222649	BCell_0	CCDC174
MXI1	1.13021e-06	0.0527547	0.51	0.659	0.00226042	BCell_0	MXI1
TUBGCP2	1.24674e-06	0.0702667	0.507	0.371	0.00249348	BCell_0	TUBGCP2
HSD17B6	1.26824e-06	0.00922164	0.45	0.332	0.00253647	BCell_0	HSD17B6
SPTAN1	1.33032e-06	0.0695448	0.704	0.71	0.00266064	BCell_0	SPTAN1
MPC1	1.33294e-06	0.0108549	0.463	0.557	0.00266588	BCell_0	MPC1
TMED3	1.35308e-06	0.0973583	0.644	0.537	0.00270616	BCell_0	TMED3
CACYBP	1.36695e-06	0.285581	0.765	0.701	0.0027339	BCell_0	CACYBP
RALB	1.39034e-06	0.063192	0.682	0.619	0.00278068	BCell_0	RALB
SMIM11B	1.54746e-06	0.0188481	0.588	0.655	0.00309491	BCell_0	SMIM11B
POLG2	1.55484e-06	0.0161007	0.307	0.379	0.00310967	BCell_0	POLG2
CKB	1.56666e-06	0.014084	0.644	0.538	0.00313332	BCell_0	CKB
C4orf33	1.66016e-06	0.00117129	0.505	0.589	0.00332032	BCell_0	C4orf33
ANKRD37	1.75224e-06	0.0880143	0.857	0.776	0.00350447	BCell_0	ANKRD37
DRG1	1.78623e-06	0.132123	0.62	0.486	0.00357246	BCell_0	DRG1
EPB41L2	1.81336e-06	0.0550848	0.716	0.586	0.00362673	BCell_0	EPB41L2
RUFY1	2.33336e-06	0.126901	0.695	0.711	0.00466672	BCell_0	RUFY1
CKAP5	2.35685e-06	0.0815702	0.608	0.494	0.0047137	BCell_0	CKAP5
SKAP1	2.3962e-06	0.003011	0.316	0.368	0.0047924	BCell_0	SKAP1
POLB	2.55958e-06	0.0798011	0.356	0.391	0.00511915	BCell_0	POLB
AC138969.1	2.6669e-06	0.00645853	0.74	0.679	0.0053338	BCell_0	AC138969.1
KANSL2	3.04521e-06	0.141511	0.733	0.702	0.00609041	BCell_0	KANSL2
YEATS4	3.26721e-06	0.0677556	0.62	0.517	0.00653443	BCell_0	YEATS4
PRCD	3.28191e-06	0.0561712	0.48	0.514	0.00656382	BCell_0	PRCD
IGKV2D-29	3.36428e-06	0.18902	0.576	0.46	0.00672857	BCell_0	IGKV2D-29
FANCL	3.37954e-06	0.0341576	0.546	0.38	0.00675908	BCell_0	FANCL
RPA3	3.38741e-06	0.151635	0.576	0.679	0.00677482	BCell_0	RPA3
BUD31	3.38831e-06	0.164839	0.463	0.587	0.00677661	BCell_0	BUD31
C16orf91	3.46837e-06	0.167784	0.435	0.538	0.00693675	BCell_0	C16orf91
USP39	3.47952e-06	0.0905428	0.629	0.601	0.00695905	BCell_0	USP39
GRPEL1	3.56288e-06	0.1968	0.424	0.495	0.00712576	BCell_0	GRPEL1
COMMD6	3.68045e-06	0.684065	0.68	0.638	0.00736091	BCell_0	COMMD6
SURF2	3.73549e-06	0.173136	0.55	0.451	0.00747098	BCell_0	SURF2
ILF3	3.93215e-06	0.494104	0.661	0.598	0.00786431	BCell_0	ILF3
SUPT5H	4.27804e-06	0.168026	0.727	0.649	0.00855607	BCell_0	SUPT5H
FYN	4.29061e-06	0.0272048	0.817	0.804	0.00858122	BCell_0	FYN
RARRES3	4.47469e-06	0.277353	0.322	0.245	0.00894937	BCell_0	RARRES3
CRBN	4.52478e-06	0.0686724	0.412	0.522	0.00904956	BCell_0	CRBN
DDAH2	4.83365e-06	0.0373836	0.382	0.454	0.0096673	BCell_0	DDAH2
SPART	5.02273e-06	0.106858	0.667	0.641	0.0100455	BCell_0	SPART
MBD4	5.0389e-06	0.244908	0.657	0.579	0.0100778	BCell_0	MBD4
OXSM	5.57812e-06	0.000383934	0.51	0.574	0.0111562	BCell_0	OXSM
PDHB	5.66241e-06	0.177744	0.627	0.524	0.0113248	BCell_0	PDHB
ANKIB1	5.89044e-06	0.0592563	0.776	0.687	0.0117809	BCell_0	ANKIB1
HOOK2	5.95094e-06	0.114455	0.569	0.471	0.0119019	BCell_0	HOOK2
EIPR1	6.17881e-06	0.0551956	0.682	0.595	0.0123576	BCell_0	EIPR1
METTL18	6.27836e-06	0.0608269	0.284	0.334	0.0125567	BCell_0	METTL18
STRAP	6.36174e-06	0.434766	0.719	0.715	0.0127235	BCell_0	STRAP
RUBCNL	6.51458e-06	0.374139	0.563	0.451	0.0130292	BCell_0	RUBCNL
MTERF3	6.64141e-06	0.0116903	0.655	0.768	0.0132828	BCell_0	MTERF3
CA2	6.76326e-06	0.0280921	0.454	0.543	0.0135265	BCell_0	CA2
GMFB	6.81308e-06	0.128529	0.531	0.411	0.0136262	BCell_0	GMFB
CEP170	6.91222e-06	0.283588	0.606	0.504	0.0138244	BCell_0	CEP170
SLC15A3	7.21641e-06	0.0642602	0.337	0.216	0.0144328	BCell_0	SLC15A3
ZNF395	7.32797e-06	0.295872	0.785	0.744	0.0146559	BCell_0	ZNF395
KLRK1	7.62395e-06	0.042386	0.655	0.589	0.0152479	BCell_0	KLRK1
CCNI	8.12273e-06	0.154313	0.891	0.903	0.0162455	BCell_0	CCNI
C18orf32	8.26644e-06	0.191375	0.559	0.659	0.0165329	BCell_0	C18orf32
RNF114	8.52718e-06	0.166878	0.414	0.515	0.0170544	BCell_0	RNF114
PON2	8.75246e-06	0.00839896	0.868	0.814	0.0175049	BCell_0	PON2
FBL	9.30069e-06	0.256879	0.714	0.629	0.0186014	BCell_0	FBL
INTS10	9.82582e-06	0.0246911	0.407	0.482	0.0196516	BCell_0	INTS10
CASP9	1.02877e-05	0.0273924	0.264	0.235	0.0205754	BCell_0	CASP9
MED30	1.04221e-05	0.167645	0.51	0.356	0.0208442	BCell_0	MED30
AIM2	1.08554e-05	0.0191508	0.313	0.381	0.0217108	BCell_0	AIM2
DDX47	1.19782e-05	0.0719725	0.497	0.618	0.0239563	BCell_0	DDX47
COPS4	1.19839e-05	0.101891	0.571	0.695	0.0239679	BCell_0	COPS4
PITHD1	1.25476e-05	0.0181685	0.365	0.409	0.0250951	BCell_0	PITHD1
CDK5RAP3	1.32083e-05	0.113625	0.793	0.821	0.0264166	BCell_0	CDK5RAP3
THYN1	1.32268e-05	0.14339	0.618	0.57	0.0264537	BCell_0	THYN1
TGIF1	1.47442e-05	0.172299	0.584	0.476	0.0294884	BCell_0	TGIF1
GPR108	1.53011e-05	0.00391975	0.714	0.765	0.0306022	BCell_0	GPR108
CAPG	1.56199e-05	0.157049	0.533	0.7	0.0312397	BCell_0	CAPG
MCCC2	1.67932e-05	0.0252082	0.505	0.586	0.0335864	BCell_0	MCCC2
VMA21	1.68517e-05	0.0942298	0.776	0.74	0.0337033	BCell_0	VMA21
EXOSC9	1.74257e-05	0.110066	0.665	0.536	0.0348515	BCell_0	EXOSC9
BIN3	1.75614e-05	0.00194678	0.322	0.388	0.0351229	BCell_0	BIN3
TRAPPC8	1.91177e-05	0.0668756	0.371	0.454	0.0382354	BCell_0	TRAPPC8
COMMD2	1.92231e-05	0.0720219	0.527	0.632	0.0384463	BCell_0	COMMD2
CYTH2	1.92938e-05	0.099527	0.674	0.626	0.0385876	BCell_0	CYTH2
SLC25A19	2.09975e-05	0.170521	0.473	0.312	0.0419951	BCell_0	SLC25A19
MTF2	2.10453e-05	0.0397392	0.42	0.494	0.0420907	BCell_0	MTF2
PLAUR	2.11051e-05	0.058652	0.823	0.776	0.0422101	BCell_0	PLAUR
MRPS35	2.12194e-05	0.00107272	0.367	0.357	0.0424387	BCell_0	MRPS35
RNF10	2.16755e-05	0.139819	0.665	0.59	0.0433511	BCell_0	RNF10
MOSPD1	2.22867e-05	0.0394205	0.469	0.327	0.0445735	BCell_0	MOSPD1
AC008575.2	2.27266e-05	0.00527809	0.471	0.549	0.0454532	BCell_0	AC008575.2
PFDN1	2.32607e-05	0.0229754	0.623	0.728	0.0465214	BCell_0	PFDN1
MRPL48	2.46159e-05	0.198147	0.644	0.712	0.0492318	BCell_0	MRPL48
LYSMD2	2.46988e-05	0.0105615	0.39	0.466	0.0493976	BCell_0	LYSMD2
VDAC1	2.48491e-05	0.203114	0.753	0.761	0.0496982	BCell_0	VDAC1
C12orf57	2.67809e-05	0.355612	0.723	0.625	0.0535618	BCell_0	C12orf57
NAE1	2.71627e-05	0.042001	0.539	0.39	0.0543253	BCell_0	NAE1
GZMA	2.81918e-05	0.0304385	0.644	0.583	0.0563835	BCell_0	GZMA
KLK1	2.87389e-05	0.0523744	0.467	0.574	0.0574778	BCell_0	KLK1
ZFYVE16	3.24682e-05	0.0023435	0.606	0.695	0.0649363	BCell_0	ZFYVE16
ZMYM5	3.26402e-05	0.0982724	0.507	0.358	0.0652804	BCell_0	ZMYM5
OAZ2	3.31961e-05	0.0170193	0.371	0.449	0.0663922	BCell_0	OAZ2
ZNF286A	3.34158e-05	0.101533	0.516	0.616	0.0668316	BCell_0	ZNF286A
CYP4V2	3.44886e-05	0.000221877	0.228	0.205	0.0689771	BCell_0	CYP4V2
PTP4A2	3.49261e-05	0.223496	0.539	0.655	0.0698523	BCell_0	PTP4A2
METTL8	3.65335e-05	0.0134791	0.433	0.528	0.0730669	BCell_0	METTL8
TFDP2	3.83947e-05	0.0211743	0.454	0.551	0.0767893	BCell_0	TFDP2
C21orf33	3.85966e-05	0.0240387	0.731	0.686	0.0771932	BCell_0	C21orf33
MAGOH	3.90492e-05	0.16452	0.386	0.462	0.0780984	BCell_0	MAGOH
EMC9	3.92556e-05	0.0236249	0.522	0.4	0.0785112	BCell_0	EMC9
INO80C	3.93441e-05	0.108074	0.719	0.67	0.0786883	BCell_0	INO80C
GAK	4.23124e-05	0.126491	0.806	0.799	0.0846248	BCell_0	GAK
COLGALT1	4.23737e-05	0.0228811	0.465	0.578	0.0847474	BCell_0	COLGALT1
PGLS	4.35083e-05	0.0112243	0.318	0.377	0.0870166	BCell_0	PGLS
DNAJB4	4.46753e-05	0.0994828	0.812	0.759	0.0893507	BCell_0	DNAJB4
AC003002.1	4.70159e-05	0.0184311	0.678	0.754	0.0940317	BCell_0	AC003002.1
YPEL3	4.81978e-05	0.0935107	0.642	0.522	0.0963956	BCell_0	YPEL3
DCTPP1	5.07581e-05	0.0246575	0.369	0.388	0.101516	BCell_0	DCTPP1
ITPA	5.08421e-05	0.0302026	0.39	0.432	0.101684	BCell_0	ITPA
S1PR1	5.17344e-05	0.0998866	0.55	0.401	0.103469	BCell_0	S1PR1
MRM2	5.25967e-05	0.00663474	0.561	0.625	0.105193	BCell_0	MRM2
PAPOLA	5.5593e-05	0.134249	0.595	0.714	0.111186	BCell_0	PAPOLA
LEPROTL1	5.57011e-05	0.166992	0.772	0.694	0.111402	BCell_0	LEPROTL1
GTPBP8	5.70305e-05	0.0190986	0.412	0.307	0.114061	BCell_0	GTPBP8
S100PBP	5.77101e-05	0.0561343	0.778	0.699	0.11542	BCell_0	S100PBP
MFSD8	5.93791e-05	0.0214978	0.857	0.823	0.118758	BCell_0	MFSD8
ADPRHL2	5.95521e-05	0.0878465	0.612	0.517	0.119104	BCell_0	ADPRHL2
TP53BP1	5.99382e-05	0.0842548	0.563	0.458	0.119876	BCell_0	TP53BP1
GSDMD	6.05513e-05	0.00899028	0.215	0.261	0.121103	BCell_0	GSDMD
C17orf58	6.09291e-05	0.00049442	0.646	0.601	0.121858	BCell_0	C17orf58
MRPS18B	6.3068e-05	0.171894	0.501	0.336	0.126136	BCell_0	MRPS18B
TCF4	6.58476e-05	0.399443	0.689	0.674	0.131695	BCell_0	TCF4
CCNB1IP1	6.73413e-05	0.0639631	0.719	0.723	0.134683	BCell_0	CCNB1IP1
PSMD6	7.12981e-05	0.00250573	0.586	0.688	0.142596	BCell_0	PSMD6
CD9	7.36697e-05	0.00187989	0.885	0.775	0.147339	BCell_0	CD9
MRPS36	7.82005e-05	0.0695908	0.35	0.408	0.156401	BCell_0	MRPS36
KIF2A	8.16926e-05	0.043807	0.682	0.631	0.163385	BCell_0	KIF2A
CUL5	8.36988e-05	0.0457574	0.307	0.381	0.167398	BCell_0	CUL5
MT1X	8.68167e-05	0.0367485	0.382	0.422	0.173633	BCell_0	MT1X
TRA2B	9.12938e-05	0.52989	0.576	0.464	0.182588	BCell_0	TRA2B
AP1S3	9.79628e-05	0.00335898	0.648	0.553	0.195926	BCell_0	AP1S3
TDP2	0.000107839	0.0541031	0.8	0.788	0.215677	BCell_0	TDP2
MARF1	0.000110779	0.120054	0.719	0.713	0.221559	BCell_0	MARF1
COQ6	0.000111454	0.00766863	0.407	0.302	0.222909	BCell_0	COQ6
COMMD8	0.000114723	0.0189382	0.51	0.604	0.229446	BCell_0	COMMD8
FDPS	0.000123459	0.00677363	0.638	0.722	0.246918	BCell_0	FDPS
RFXANK	0.000129544	0.0455983	0.262	0.307	0.259089	BCell_0	RFXANK
PHB2	0.000129735	0.0594001	0.672	0.572	0.25947	BCell_0	PHB2
UTP14A	0.00013079	0.0462033	0.759	0.704	0.261581	BCell_0	UTP14A
NSA2	0.000135087	0.095332	0.793	0.754	0.270173	BCell_0	NSA2
NMI	0.000138324	0.0642625	0.426	0.249	0.276649	BCell_0	NMI
PPP2R1A	0.000142342	0.119409	0.646	0.601	0.284685	BCell_0	PPP2R1A
MPRIP	0.000154899	0.00272133	0.522	0.379	0.309798	BCell_0	MPRIP
HIKESHI	0.000156918	0.204997	0.721	0.654	0.313836	BCell_0	HIKESHI
DDX27	0.000157004	0.315605	0.682	0.687	0.314008	BCell_0	DDX27
MRPL24	0.000161178	0.0287896	0.537	0.602	0.322357	BCell_0	MRPL24
CXorf40B	0.000163633	0.215069	0.629	0.619	0.327265	BCell_0	CXorf40B
UTP23	0.000166981	0.0666461	0.71	0.741	0.333962	BCell_0	UTP23
MRPS33	0.000168766	0.1297	0.574	0.663	0.337532	BCell_0	MRPS33
UXT	0.000170298	0.299654	0.586	0.481	0.340595	BCell_0	UXT
DGKA	0.00017609	0.0429817	0.286	0.333	0.352181	BCell_0	DGKA
TWF1	0.000179458	0.0660636	0.588	0.531	0.358917	BCell_0	TWF1
RALA	0.000185367	0.0895847	0.618	0.54	0.370734	BCell_0	RALA
ATP5S	0.000189819	0.00896093	0.45	0.534	0.379638	BCell_0	ATP5S
DOCK11	0.00019246	0.129476	0.712	0.731	0.384919	BCell_0	DOCK11
SAT1	0.000207586	0.218856	0.87	0.905	0.415173	BCell_0	SAT1
EVL	0.000210621	0.0780897	0.586	0.513	0.421243	BCell_0	EVL
RGS19	0.00021256	0.0935541	0.49	0.623	0.42512	BCell_0	RGS19
FAM103A1	0.000223591	0.000412428	0.463	0.54	0.447183	BCell_0	FAM103A1
G6PC3	0.000234069	0.00847441	0.249	0.291	0.468139	BCell_0	G6PC3
LUZP1	0.000236061	0.0797341	0.708	0.652	0.472123	BCell_0	LUZP1
RAB11A	0.000239449	0.0346229	0.473	0.362	0.478899	BCell_0	RAB11A
PFDN4	0.000246775	0.0817307	0.437	0.498	0.493549	BCell_0	PFDN4
CMAS	0.000248756	0.0529427	0.514	0.42	0.497511	BCell_0	CMAS
TPRKB	0.00025098	0.046338	0.625	0.71	0.501959	BCell_0	TPRKB
ELAC2	0.000260211	4.75673e-05	0.303	0.331	0.520423	BCell_0	ELAC2
CHD6	0.000278444	0.127929	0.67	0.72	0.556887	BCell_0	CHD6
TIMM21	0.000304656	0.00470441	0.226	0.19	0.609311	BCell_0	TIMM21
VTI1A	0.000317077	0.0411785	0.431	0.266	0.634153	BCell_0	VTI1A
PDCD5	0.000331144	0.117825	0.345	0.387	0.662287	BCell_0	PDCD5
DCUN1D4	0.000331399	0.010065	0.522	0.587	0.662799	BCell_0	DCUN1D4
CXorf65	0.000335396	0.034242	0.414	0.494	0.670791	BCell_0	CXorf65
FBXO38	0.000336609	0.000330171	0.307	0.375	0.673217	BCell_0	FBXO38
CDCA7L	0.000337076	0.089338	0.388	0.464	0.674152	BCell_0	CDCA7L
MIS12	0.000337454	0.0201202	0.646	0.596	0.674909	BCell_0	MIS12
SF3A1	0.000354543	0.0279201	0.51	0.614	0.709087	BCell_0	SF3A1
PEX19	0.000357129	0.013083	0.652	0.604	0.714258	BCell_0	PEX19
SDCCAG8	0.000370164	0.11677	0.644	0.709	0.740327	BCell_0	SDCCAG8
NECAP2	0.00037052	0.0520143	0.652	0.548	0.741041	BCell_0	NECAP2
DAP3	0.000372833	0.018657	0.516	0.628	0.745666	BCell_0	DAP3
MARS	0.000383285	0.0584933	0.407	0.468	0.76657	BCell_0	MARS
TRIAP1	0.000407062	0.0486217	0.753	0.81	0.814124	BCell_0	TRIAP1
CYB5B	0.000412854	0.0212564	0.412	0.465	0.825707	BCell_0	CYB5B
FBXO6	0.000412917	0.00507566	0.791	0.689	0.825835	BCell_0	FBXO6
CD22	0.000417581	0.0490511	0.399	0.458	0.835163	BCell_0	CD22
SENP2	0.000421484	0.0484972	0.518	0.383	0.842968	BCell_0	SENP2
UBA3	0.000423448	0.076303	0.625	0.605	0.846897	BCell_0	UBA3
MAP3K4	0.00042959	0.0209398	0.714	0.794	0.859179	BCell_0	MAP3K4
2019-03-03	0.000436492	0.0120327	0.262	0.268	0.872984	BCell_0	2019-03-03
DYNC1I2	0.000436896	0.0526002	0.546	0.458	0.873792	BCell_0	DYNC1I2
TMED1	0.000438026	0.0298128	0.365	0.257	0.876053	BCell_0	TMED1
ZDHHC4	0.000446064	0.00259033	0.401	0.282	0.892127	BCell_0	ZDHHC4
YBX3	0.000468035	0.19655	0.731	0.735	0.936071	BCell_0	YBX3
RBM7	0.000468285	0.133228	0.62	0.634	0.936569	BCell_0	RBM7
CLEC4A	0.000471795	0.0305047	0.518	0.619	0.94359	BCell_0	CLEC4A
HIGD1A	0.000474726	0.178108	0.586	0.496	0.949452	BCell_0	HIGD1A
NDUFB9	0.000494518	0.014371	0.676	0.747	0.989036	BCell_0	NDUFB9
TBXAS1	0.000500217	0.0389289	0.896	0.869	1	BCell_0	TBXAS1
RBBP7	0.000501853	0.153632	0.365	0.433	1	BCell_0	RBBP7
HHEX	0.000506507	0.00792994	0.324	0.314	1	BCell_0	HHEX
GMFG	0.000530647	0.122049	0.793	0.878	1	BCell_0	GMFG
FNTA	0.000535665	0.0814689	0.439	0.559	1	BCell_0	FNTA
C21orf59	0.000561419	0.104023	0.482	0.576	1	BCell_0	C21orf59
EMC6	0.000567189	0.273844	0.74	0.729	1	BCell_0	EMC6
ZFAND1	0.000602968	0.016408	0.704	0.607	1	BCell_0	ZFAND1
ORMDL1	0.000608052	0.044531	0.525	0.583	1	BCell_0	ORMDL1
SAFB2	0.000609894	0.415541	0.638	0.573	1	BCell_0	SAFB2
ABHD17B	0.000611688	0.0175168	0.81	0.838	1	BCell_0	ABHD17B
SUGT1	0.000623512	0.155284	0.691	0.676	1	BCell_0	SUGT1
NAGK	0.000632571	0.187603	0.695	0.674	1	BCell_0	NAGK
DNASE1L3	0.000634871	0.0060881	0.39	0.449	1	BCell_0	DNASE1L3
SLC39A4	0.000647436	0.0694659	0.52	0.423	1	BCell_0	SLC39A4
NASP	0.000670485	0.275569	0.678	0.628	1	BCell_0	NASP
COPS6	0.000721727	0.144681	0.725	0.68	1	BCell_0	COPS6
IFITM1	0.000738504	0.179997	0.659	0.806	1	BCell_0	IFITM1
UBE2B	0.000773035	0.23962	0.565	0.659	1	BCell_0	UBE2B
E2F5	0.000804761	0.0185406	0.582	0.498	1	BCell_0	E2F5
ERCC1	0.000827689	0.206932	0.571	0.625	1	BCell_0	ERCC1
TMEM156	0.000860822	0.40175	0.646	0.593	1	BCell_0	TMEM156
KAT5	0.00091722	0.06238	0.486	0.579	1	BCell_0	KAT5
BUD23	0.000929112	0.0396898	0.691	0.741	1	BCell_0	BUD23
UFD1	0.000954083	0.0339478	0.548	0.591	1	BCell_0	UFD1
CTR9	0.00096221	0.0180371	0.552	0.621	1	BCell_0	CTR9
TRMT10C	0.000972248	0.0920985	0.422	0.5	1	BCell_0	TRMT10C
PRPF31	0.000974095	0.0421463	0.322	0.343	1	BCell_0	PRPF31
C9orf16	0.000975715	0.0195685	0.65	0.685	1	BCell_0	C9orf16
IFT43	0.00101624	0.0140142	0.603	0.535	1	BCell_0	IFT43
EXOSC3	0.00102411	0.0372545	0.443	0.502	1	BCell_0	EXOSC3
MAGEH1	0.00102428	0.0198253	0.631	0.523	1	BCell_0	MAGEH1
TMEM50A	0.00102954	0.0356893	0.678	0.776	1	BCell_0	TMEM50A
EML4	0.00104072	0.528093	0.629	0.638	1	BCell_0	EML4
RPA2	0.00106562	0.105038	0.51	0.391	1	BCell_0	RPA2
CNST	0.00107013	0.0781012	0.388	0.402	1	BCell_0	CNST
CRNKL1	0.00108407	0.0230317	0.667	0.605	1	BCell_0	CRNKL1
PET117	0.0011234	0.0427999	0.853	0.827	1	BCell_0	PET117
TMEM14C	0.0011281	0.0221831	0.738	0.667	1	BCell_0	TMEM14C
ILKAP	0.00114441	0.00341903	0.684	0.751	1	BCell_0	ILKAP
FOPNL	0.001171	0.0309029	0.38	0.434	1	BCell_0	FOPNL
NGDN	0.00118907	0.0979546	0.392	0.431	1	BCell_0	NGDN
RBM5	0.00119149	0.116692	0.469	0.36	1	BCell_0	RBM5
PGD	0.00126444	0.0193498	0.727	0.778	1	BCell_0	PGD
BTN2A1	0.00127748	0.109949	0.465	0.358	1	BCell_0	BTN2A1
CMC2	0.00128543	0.104215	0.687	0.779	1	BCell_0	CMC2
BCL2A1	0.00133883	0.421993	0.597	0.589	1	BCell_0	BCL2A1
SRPK2	0.00144373	0.0657144	0.539	0.633	1	BCell_0	SRPK2
HSPH1	0.00147505	0.345156	0.885	0.878	1	BCell_0	HSPH1
U2AF1L5	0.00158195	0.435045	0.697	0.696	1	BCell_0	U2AF1L5
PHF1	0.00158961	0.130606	0.704	0.705	1	BCell_0	PHF1
PLPBP	0.00163795	0.0604373	0.33	0.352	1	BCell_0	PLPBP
PEX1	0.00164168	0.0181243	0.616	0.692	1	BCell_0	PEX1
TBCB	0.00168558	0.110066	0.712	0.695	1	BCell_0	TBCB
CLTB	0.00173547	0.0134291	0.597	0.508	1	BCell_0	CLTB
GAPT	0.0017382	0.0427248	0.367	0.434	1	BCell_0	GAPT
SMIM30	0.00173968	0.0435587	0.309	0.306	1	BCell_0	SMIM30
ARL6IP5	0.0017877	0.388317	0.77	0.818	1	BCell_0	ARL6IP5
GNG2	0.00180585	0.121886	0.64	0.602	1	BCell_0	GNG2
TSEN54	0.00181986	0.0591958	0.55	0.496	1	BCell_0	TSEN54
PSMA3	0.00189586	0.0642617	0.593	0.666	1	BCell_0	PSMA3
LSM7	0.00192493	0.547628	0.693	0.71	1	BCell_0	LSM7
RAB8B	0.00194361	0.51866	0.638	0.709	1	BCell_0	RAB8B
MCTS1	0.00197476	0.154485	0.808	0.825	1	BCell_0	MCTS1
LMO7	0.00200333	0.0786362	0.484	0.299	1	BCell_0	LMO7
RBM4	0.00203496	0.071116	0.39	0.416	1	BCell_0	RBM4
TBCA	0.00204955	0.0747845	0.629	0.702	1	BCell_0	TBCA
RNF34	0.00207421	0.121541	0.631	0.6	1	BCell_0	RNF34
NUP85	0.00216502	0.0501832	0.416	0.464	1	BCell_0	NUP85
ANKRD49	0.00216944	0.089791	0.612	0.707	1	BCell_0	ANKRD49
POLR2G	0.00221325	0.273689	0.716	0.712	1	BCell_0	POLR2G
GOLGA7	0.0022412	0.0277321	0.603	0.505	1	BCell_0	GOLGA7
CDK2AP1	0.00231183	0.0472424	0.676	0.693	1	BCell_0	CDK2AP1
CGRRF1	0.0023248	0.0904643	0.294	0.363	1	BCell_0	CGRRF1
STX11	0.00234073	0.0380496	0.725	0.689	1	BCell_0	STX11
RELB	0.00239142	0.0655263	0.407	0.466	1	BCell_0	RELB
P2RY10	0.00239523	0.130297	0.507	0.558	1	BCell_0	P2RY10
SMIM26	0.00241355	0.0521667	0.704	0.744	1	BCell_0	SMIM26
PSMB9	0.00242321	0.337597	0.569	0.487	1	BCell_0	PSMB9
UQCRC2	0.00245756	0.116043	0.648	0.588	1	BCell_0	UQCRC2
RAC2	0.00249021	0.213259	0.672	0.77	1	BCell_0	RAC2
DDX54	0.00249508	0.0252497	0.495	0.591	1	BCell_0	DDX54
PRPS1	0.00250371	0.0543005	0.646	0.704	1	BCell_0	PRPS1
CD2	0.00253233	0.132235	0.827	0.831	1	BCell_0	CD2
PRDX1	0.00256377	0.121023	0.74	0.825	1	BCell_0	PRDX1
BORCS7	0.00266307	0.0662369	0.597	0.7	1	BCell_0	BORCS7
VPREB3	0.00268659	0.102031	0.335	0.355	1	BCell_0	VPREB3
HAUS2	0.00271385	0.0226591	0.348	0.354	1	BCell_0	HAUS2
OVCA2	0.00277065	0.0265673	0.535	0.438	1	BCell_0	OVCA2
LAMB1	0.00277818	0.00594697	0.62	0.566	1	BCell_0	LAMB1
FCMR	0.00278118	0.20787	0.458	0.553	1	BCell_0	FCMR
C19orf24	0.00279575	0.0506206	0.663	0.603	1	BCell_0	C19orf24
PEX2	0.00283946	0.183537	0.471	0.36	1	BCell_0	PEX2
EIF4E2	0.00290761	0.122326	0.712	0.666	1	BCell_0	EIF4E2
LSM10	0.00293364	0.103596	0.52	0.597	1	BCell_0	LSM10
RHOG	0.00294908	0.183349	0.488	0.61	1	BCell_0	RHOG
DHX38	0.00304688	0.0543671	0.593	0.552	1	BCell_0	DHX38
SAT2	0.00305852	0.142117	0.695	0.67	1	BCell_0	SAT2
RFWD2	0.00307674	0.0270585	0.744	0.684	1	BCell_0	RFWD2
SLC30A9	0.00316688	0.0242977	0.478	0.517	1	BCell_0	SLC30A9
RGS10	0.00321548	0.200015	0.642	0.625	1	BCell_0	RGS10
SCAPER	0.00323569	0.0072457	0.78	0.727	1	BCell_0	SCAPER
EPSTI1	0.00326427	0.0599406	0.281	0.305	1	BCell_0	EPSTI1
GPR89A	0.00328306	0.0459677	0.638	0.594	1	BCell_0	GPR89A
MRPL55	0.00337115	0.0402198	0.625	0.708	1	BCell_0	MRPL55
TWISTNB	0.00337744	0.109053	0.64	0.741	1	BCell_0	TWISTNB
AC020915.1	0.00363946	0.212959	0.548	0.627	1	BCell_0	AC020915.1
GART	0.00363955	0.0982071	0.294	0.268	1	BCell_0	GART
LLPH	0.00364625	0.0988514	0.554	0.651	1	BCell_0	LLPH
STYXL1	0.00365753	0.0224205	0.814	0.724	1	BCell_0	STYXL1
NAPG	0.00365977	0.100223	0.648	0.592	1	BCell_0	NAPG
SPTLC1	0.00367052	0.109842	0.699	0.619	1	BCell_0	SPTLC1
LBH	0.00380387	0.0583752	0.723	0.721	1	BCell_0	LBH
PNKD	0.00381488	0.0345543	0.676	0.608	1	BCell_0	PNKD
VPS45	0.0038346	0.101864	0.22	0.263	1	BCell_0	VPS45
AQR	0.00398294	0.012711	0.51	0.521	1	BCell_0	AQR
DBNDD2	0.0040099	0.0306957	0.405	0.468	1	BCell_0	DBNDD2
ANAPC1	0.00408835	0.0375026	0.723	0.744	1	BCell_0	ANAPC1
TRPV2	0.00414366	0.00978533	0.586	0.496	1	BCell_0	TRPV2
WDR18	0.00428367	0.00653589	0.49	0.37	1	BCell_0	WDR18
ITM2A	0.00430889	0.431807	0.708	0.691	1	BCell_0	ITM2A
VASP	0.00438142	0.104423	0.603	0.604	1	BCell_0	VASP
CSDE1	0.00441735	0.0660675	0.665	0.755	1	BCell_0	CSDE1
PIGH	0.00446577	0.0819482	0.755	0.685	1	BCell_0	PIGH
CTNNAL1	0.0044916	0.126351	0.578	0.613	1	BCell_0	CTNNAL1
SPG11	0.00454468	0.0177592	0.367	0.384	1	BCell_0	SPG11
LAT2	0.00457947	0.107283	0.384	0.419	1	BCell_0	LAT2
DNAJB14	0.00475258	0.108547	0.661	0.648	1	BCell_0	DNAJB14
U2SURP	0.00481993	0.0906921	0.635	0.713	1	BCell_0	U2SURP
SERPINB8	0.00487384	0.0490357	0.571	0.515	1	BCell_0	SERPINB8
RGS2	0.00489706	0.278927	0.701	0.68	1	BCell_0	RGS2
ZDHHC13	0.00492244	0.0191383	0.774	0.727	1	BCell_0	ZDHHC13
PPP1R7	0.0050269	0.228312	0.603	0.551	1	BCell_0	PPP1R7
MRPL28	0.00532151	0.00398011	0.497	0.58	1	BCell_0	MRPL28
CLECL1	0.00541609	0.090895	0.473	0.535	1	BCell_0	CLECL1
MEF2A	0.00541835	0.170537	0.552	0.492	1	BCell_0	MEF2A
HACL1	0.0055956	0.0447217	0.601	0.478	1	BCell_0	HACL1
KLRD1	0.00564175	0.153186	0.648	0.623	1	BCell_0	KLRD1
HAUS8	0.00574856	0.096551	0.356	0.294	1	BCell_0	HAUS8
MRPL27	0.00580787	0.000792159	0.529	0.581	1	BCell_0	MRPL27
PRPF8	0.00600043	0.158036	0.751	0.758	1	BCell_0	PRPF8
ACAT1	0.00609886	0.0590324	0.663	0.583	1	BCell_0	ACAT1
SUSD3	0.0062899	0.000837638	0.537	0.424	1	BCell_0	SUSD3
PSMD7	0.00635397	0.197353	0.58	0.655	1	BCell_0	PSMD7
TMEM154	0.00636452	0.131214	0.475	0.554	1	BCell_0	TMEM154
ACTR6	0.00645731	0.0607361	0.531	0.428	1	BCell_0	ACTR6
FAM60A	0.00651034	0.0933515	0.431	0.483	1	BCell_0	FAM60A
HDAC9	0.00652065	0.0567242	0.422	0.461	1	BCell_0	HDAC9
ZFAND6	0.00652946	0.252797	0.633	0.75	1	BCell_0	ZFAND6
SYPL1	0.00688294	0.185151	0.612	0.6	1	BCell_0	SYPL1
THAP11	0.00731126	0.0196082	0.825	0.831	1	BCell_0	THAP11
ZNF518B	0.00741438	0.0557459	0.812	0.816	1	BCell_0	ZNF518B
ERCC5	0.00744588	0.0492518	0.733	0.67	1	BCell_0	ERCC5
C2orf42	0.00748218	0.00245267	0.832	0.821	1	BCell_0	C2orf42
ADPGK	0.00766909	0.0645742	0.629	0.629	1	BCell_0	ADPGK
MED6	0.00767764	0.192735	0.571	0.513	1	BCell_0	MED6
BTF3L4	0.00769179	0.0739623	0.588	0.52	1	BCell_0	BTF3L4
CFAP97	0.00771635	0.0129919	0.714	0.783	1	BCell_0	CFAP97
FBXO18	0.00771974	0.00819945	0.503	0.53	1	BCell_0	FBXO18
SUPT16H	0.00778242	0.230159	0.586	0.513	1	BCell_0	SUPT16H
TMC6	0.00787885	0.075632	0.693	0.627	1	BCell_0	TMC6
TARBP1	0.00800237	0.0731827	0.588	0.515	1	BCell_0	TARBP1
NELFE	0.00800446	0.0469583	0.646	0.606	1	BCell_0	NELFE
SCP2	0.00811052	0.0260847	0.648	0.704	1	BCell_0	SCP2
VPS36	0.00811657	0.0235027	0.599	0.673	1	BCell_0	VPS36
NUBP1	0.00823393	0.0057715	0.354	0.288	1	BCell_0	NUBP1
FXR1	0.00833324	0.112681	0.484	0.538	1	BCell_0	FXR1
TPI1	0.00840295	0.453102	0.687	0.68	1	BCell_0	TPI1
C22orf39	0.00857058	0.0549144	0.478	0.392	1	BCell_0	C22orf39
MAN1A2	0.00865975	0.0118471	0.842	0.846	1	BCell_0	MAN1A2
RNF5	0.00884394	0.214104	0.704	0.727	1	BCell_0	RNF5
IGKV1-9	0.00890098	0.157061	0.776	0.789	1	BCell_0	IGKV1-9
ZC3H13	0.00908008	0.0717021	0.712	0.751	1	BCell_0	ZC3H13
TFRC	0.00920765	0.125725	0.603	0.57	1	BCell_0	TFRC
DYNLT1	0.00941334	0.143016	0.603	0.67	1	BCell_0	DYNLT1
SUMO1	0.00944492	0.295731	0.723	0.774	1	BCell_0	SUMO1
SMAGP	0.00957781	0.00503383	0.446	0.32	1	BCell_0	SMAGP
MAPK8	0.00966621	0.0281765	0.454	0.47	1	BCell_0	MAPK8
NFYC	0.00984659	0.0566114	0.695	0.691	1	BCell_0	NFYC
SS18L2	0.00994381	0.277114	0.582	0.667	1	BCell_0	SS18L2
RLIM	1.75225e-20	0.00195201	0.871	0.714	3.50451e-17	BCell_1	RLIM
CD200	1.25186e-16	0.0120419	0.747	0.49	2.50372e-13	BCell_1	CD200
GFER	3.6706e-16	0.0161698	0.158	0.313	7.3412e-13	BCell_1	GFER
THAP1	2.2239e-15	0.0960839	0.732	0.51	4.4478e-12	BCell_1	THAP1
CLN8	2.74061e-14	0.0384952	0.735	0.525	5.48122e-11	BCell_1	CLN8
RERE	1.57015e-13	0.0122627	0.36	0.553	3.14031e-10	BCell_1	RERE
TIMM9	1.9127e-13	0.0017074	0.764	0.528	3.8254e-10	BCell_1	TIMM9
NT5C	2.01333e-13	0.0131475	0.825	0.666	4.02666e-10	BCell_1	NT5C
RFWD2	4.75882e-13	0.00130495	0.847	0.659	9.51764e-10	BCell_1	RFWD2
TMC6	2.54946e-12	0.0261446	0.793	0.603	5.09892e-09	BCell_1	TMC6
FAM173B	2.72573e-12	0.0112036	0.518	0.295	5.45145e-09	BCell_1	FAM173B
TYROBP	2.89069e-12	0.272999	0.808	0.663	5.78138e-09	BCell_1	TYROBP
FEZ1	4.47944e-12	0.00412702	0.623	0.394	8.95889e-09	BCell_1	FEZ1
YPEL2	6.70261e-12	0.0177982	0.732	0.53	1.34052e-08	BCell_1	YPEL2
BTLA	9.82034e-12	0.0415977	0.669	0.42	1.96407e-08	BCell_1	BTLA
SIRT7	1.00626e-11	0.00564009	0.839	0.69	2.01251e-08	BCell_1	SIRT7
ZFYVE21	1.31696e-11	0.0104325	0.9	0.767	2.63393e-08	BCell_1	ZFYVE21
CASP9	1.49722e-11	0.0128128	0.214	0.249	2.99444e-08	BCell_1	CASP9
ELP6	2.27392e-11	0.0380411	0.82	0.668	4.54784e-08	BCell_1	ELP6
WDR47	5.52189e-11	0.0200965	0.82	0.708	1.10438e-07	BCell_1	WDR47
PLAUR	6.71321e-11	0.0103327	0.878	0.763	1.34264e-07	BCell_1	PLAUR
MDP1	7.40692e-11	0.0148573	0.141	0.217	1.48138e-07	BCell_1	MDP1
GTPBP10	2.05707e-10	0.0221596	0.243	0.32	4.11414e-07	BCell_1	GTPBP10
GPR89B	2.85895e-10	0.000166359	0.835	0.703	5.71791e-07	BCell_1	GPR89B
SMIM30	6.00602e-10	0.0239013	0.258	0.32	1.2012e-06	BCell_1	SMIM30
PCGF1	7.00067e-10	0.0623942	0.898	0.802	1.40013e-06	BCell_1	PCGF1
LAMB1	7.27675e-10	0.0122392	0.684	0.551	1.45535e-06	BCell_1	LAMB1
ARNTL	1.526e-09	0.00543602	0.299	0.379	3.05201e-06	BCell_1	ARNTL
DNAJC17	2.19302e-09	0.056309	0.275	0.339	4.38604e-06	BCell_1	DNAJC17
NIT2	3.21565e-09	0.0129956	0.616	0.412	6.43131e-06	BCell_1	NIT2
STARD3NL	4.1218e-09	0.011832	0.197	0.254	8.24361e-06	BCell_1	STARD3NL
SRSF8	5.2299e-09	0.108085	0.703	0.516	1.04598e-05	BCell_1	SRSF8
LY96	6.54431e-09	0.0550065	0.956	0.853	1.30886e-05	BCell_1	LY96
GZMB	7.87917e-09	0.000614663	0.944	0.907	1.57583e-05	BCell_1	GZMB
PANK2	9.65998e-09	0.0239526	0.803	0.634	1.932e-05	BCell_1	PANK2
HDAC3	1.01908e-08	0.0378671	0.472	0.61	2.03815e-05	BCell_1	HDAC3
NEPRO	1.74299e-08	0.029823	0.579	0.659	3.48598e-05	BCell_1	NEPRO
SCAPER	2.62634e-08	0.00907714	0.842	0.712	5.25268e-05	BCell_1	SCAPER
SMYD3	3.09739e-08	0.00902774	0.781	0.649	6.19478e-05	BCell_1	SMYD3
RNASE4	3.32816e-08	0.161073	0.883	0.742	6.65633e-05	BCell_1	RNASE4
CLTB	3.36192e-08	0.0034334	0.686	0.487	6.72384e-05	BCell_1	CLTB
C17orf58	3.67158e-08	0.0011112	0.72	0.583	7.34317e-05	BCell_1	C17orf58
CDIPT	3.99452e-08	0.0220447	0.898	0.739	7.98904e-05	BCell_1	CDIPT
SMIM7	4.20995e-08	0.0935048	0.825	0.666	8.4199e-05	BCell_1	SMIM7
PKNOX1	4.83723e-08	0.0377789	0.62	0.419	9.67446e-05	BCell_1	PKNOX1
PON2	7.10834e-08	0.00674978	0.903	0.806	0.000142167	BCell_1	PON2
ATP6V0A1	9.47726e-08	0.0118477	0.779	0.638	0.000189545	BCell_1	ATP6V0A1
MTCP1	1.06677e-07	0.0376793	0.856	0.719	0.000213353	BCell_1	MTCP1
ZNF544	1.32959e-07	0.034411	0.664	0.488	0.000265918	BCell_1	ZNF544
CUL9	1.34928e-07	0.0116378	0.192	0.188	0.000269855	BCell_1	CUL9
MTRF1	1.9472e-07	0.0381322	0.898	0.754	0.00038944	BCell_1	MTRF1
ST20	2.48375e-07	0.0192353	0.18	0.235	0.000496751	BCell_1	ST20
CFAP20	2.51944e-07	0.0351551	0.156	0.177	0.000503887	BCell_1	CFAP20
GAPT	2.69039e-07	0.02128	0.358	0.434	0.000538078	BCell_1	GAPT
PPP2R1A	2.75093e-07	0.00424426	0.718	0.583	0.000550185	BCell_1	PPP2R1A
MRPL16	3.26229e-07	0.106473	0.825	0.701	0.000652459	BCell_1	MRPL16
C12orf75	3.76581e-07	0.0632207	0.72	0.502	0.000753161	BCell_1	C12orf75
PSMB5	3.89798e-07	0.0377762	0.647	0.477	0.000779595	BCell_1	PSMB5
NOL12	4.21851e-07	0.016217	0.637	0.505	0.000843703	BCell_1	NOL12
UMAD1	4.72349e-07	0.00256573	0.835	0.748	0.000944698	BCell_1	UMAD1
TSEN54	5.1989e-07	0.0267367	0.635	0.475	0.00103978	BCell_1	TSEN54
PEX19	5.39378e-07	0.0101975	0.715	0.589	0.00107876	BCell_1	PEX19
MCUB	6.96241e-07	0.041154	0.616	0.44	0.00139248	BCell_1	MCUB
PKIG	7.03544e-07	0.00768287	0.387	0.506	0.00140709	BCell_1	PKIG
CDK4	7.46215e-07	0.0104556	0.309	0.388	0.00149243	BCell_1	CDK4
ANKLE2	7.91192e-07	0.0259791	0.779	0.657	0.00158238	BCell_1	ANKLE2
INTS6	8.4262e-07	0.0424064	0.81	0.733	0.00168524	BCell_1	INTS6
FRYL	8.45741e-07	0.0167079	0.754	0.632	0.00169148	BCell_1	FRYL
HSPBAP1	8.64996e-07	0.00841929	0.628	0.444	0.00172999	BCell_1	HSPBAP1
MRPL39	9.37447e-07	0.0106907	0.321	0.373	0.00187489	BCell_1	MRPL39
YPEL3	9.56045e-07	0.00620892	0.674	0.518	0.00191209	BCell_1	YPEL3
CYTH2	9.76758e-07	0.000174775	0.749	0.608	0.00195352	BCell_1	CYTH2
TMEM14C	1.12044e-06	0.00804652	0.81	0.65	0.00224088	BCell_1	TMEM14C
POLR2G	1.19101e-06	0.0409964	0.783	0.694	0.00238203	BCell_1	POLR2G
NOP2	1.19121e-06	0.0114018	0.589	0.417	0.00238241	BCell_1	NOP2
COCH	1.22186e-06	0.0595303	0.258	0.32	0.00244372	BCell_1	COCH
SLC25A26	1.34463e-06	0.000334538	0.273	0.333	0.00268926	BCell_1	SLC25A26
ATIC	1.42228e-06	0.00610464	0.623	0.427	0.00284455	BCell_1	ATIC
HSBP1L1	1.4369e-06	0.00459257	0.226	0.303	0.00287381	BCell_1	HSBP1L1
LY86	1.57571e-06	0.118953	0.307	0.319	0.00315142	BCell_1	LY86
LRP2BP	1.63984e-06	0.0623498	0.637	0.475	0.00327967	BCell_1	LRP2BP
OSBPL8	1.65833e-06	0.00682636	0.384	0.485	0.00331667	BCell_1	OSBPL8
NUP214	2.15969e-06	0.00240389	0.791	0.636	0.00431938	BCell_1	NUP214
DDB1	2.50765e-06	0.0374055	0.839	0.716	0.0050153	BCell_1	DDB1
UROS	2.73143e-06	0.00407913	0.161	0.218	0.00546286	BCell_1	UROS
ARFRP1	2.75812e-06	0.0243305	0.28	0.275	0.00551624	BCell_1	ARFRP1
BLVRA	2.87636e-06	0.160951	0.762	0.644	0.00575273	BCell_1	BLVRA
FYN	3.11788e-06	0.0892383	0.854	0.794	0.00623575	BCell_1	FYN
MED31	3.24147e-06	0.0399512	0.715	0.568	0.00648295	BCell_1	MED31
RP9	3.36396e-06	0.0556137	0.394	0.471	0.00672792	BCell_1	RP9
DCTPP1	3.79815e-06	0.135572	0.35	0.392	0.0075963	BCell_1	DCTPP1
ODF2L	3.90271e-06	0.0433782	0.645	0.502	0.00780542	BCell_1	ODF2L
PSTPIP1	5.32664e-06	0.000188573	0.168	0.111	0.0106533	BCell_1	PSTPIP1
L3HYPDH	5.55662e-06	0.0324971	0.545	0.37	0.0111132	BCell_1	L3HYPDH
NSRP1	5.74092e-06	0.10013	0.725	0.612	0.0114818	BCell_1	NSRP1
TEFM	5.88887e-06	0.0163308	0.618	0.434	0.0117777	BCell_1	TEFM
LYZ	6.60666e-06	0.0497337	0.922	0.91	0.0132133	BCell_1	LYZ
DNAJC19	6.63369e-06	0.0168129	0.749	0.608	0.0132674	BCell_1	DNAJC19
SLC30A5	7.04293e-06	0.00752304	0.662	0.486	0.0140859	BCell_1	SLC30A5
COPRS	7.82665e-06	0.00174603	0.2	0.255	0.0156533	BCell_1	COPRS
KLHL18	7.96292e-06	0.0168957	0.297	0.374	0.0159258	BCell_1	KLHL18
ZCCHC2	8.0988e-06	0.0385947	0.414	0.48	0.0161976	BCell_1	ZCCHC2
DENND2D	9.16329e-06	0.0187185	0.71	0.547	0.0183266	BCell_1	DENND2D
DDX52	9.18462e-06	0.0188997	0.307	0.32	0.0183692	BCell_1	DDX52
IDNK	9.44296e-06	0.0534382	0.876	0.784	0.0188859	BCell_1	IDNK
ERCC5	9.95881e-06	0.0293123	0.798	0.655	0.0199176	BCell_1	ERCC5
DNASE1L3	1.02103e-05	0.00601924	0.377	0.451	0.0204207	BCell_1	DNASE1L3
ARL13B	1.14189e-05	0.0252869	0.353	0.377	0.0228378	BCell_1	ARL13B
SDCCAG8	1.15131e-05	0.0173502	0.628	0.711	0.0230262	BCell_1	SDCCAG8
SLC38A9	1.27478e-05	0.0117413	0.701	0.496	0.0254956	BCell_1	SLC38A9
STX17	1.36411e-05	0.00618628	0.197	0.194	0.0272822	BCell_1	STX17
C1orf162	1.5104e-05	0.0137458	0.36	0.443	0.030208	BCell_1	C1orf162
KATNBL1	1.59029e-05	0.00956763	0.375	0.439	0.0318057	BCell_1	KATNBL1
CDK5RAP2	1.60439e-05	0.0323677	0.832	0.746	0.0320879	BCell_1	CDK5RAP2
USP3	1.62319e-05	0.090592	0.791	0.711	0.0324638	BCell_1	USP3
DDX10	1.64252e-05	0.0338468	0.74	0.643	0.0328503	BCell_1	DDX10
PPP4R2	1.67039e-05	0.0574574	0.781	0.712	0.0334077	BCell_1	PPP4R2
NAPG	1.83534e-05	0.00697706	0.686	0.584	0.0367067	BCell_1	NAPG
CCDC25	2.08697e-05	0.0031448	0.691	0.511	0.0417394	BCell_1	CCDC25
JAGN1	2.09397e-05	0.0110088	0.277	0.277	0.0418794	BCell_1	JAGN1
DNHD1	2.12772e-05	0.00193439	0.572	0.419	0.0425543	BCell_1	DNHD1
USP15	2.21763e-05	0.00797476	0.521	0.69	0.0443526	BCell_1	USP15
STUB1	2.26309e-05	0.0725014	0.774	0.644	0.0452617	BCell_1	STUB1
UBA2	2.717e-05	0.0154618	0.849	0.799	0.05434	BCell_1	UBA2
MGST3	2.78972e-05	0.107159	0.771	0.674	0.0557945	BCell_1	MGST3
LAMTOR3	2.81997e-05	0.130371	0.766	0.702	0.0563994	BCell_1	LAMTOR3
BLCAP	2.8952e-05	0.0102036	0.584	0.453	0.057904	BCell_1	BLCAP
METTL9	3.08878e-05	0.0235695	0.8	0.723	0.0617757	BCell_1	METTL9
CD1C	3.292e-05	0.0111985	0.423	0.526	0.0658401	BCell_1	CD1C
DDA1	3.35195e-05	0.0134105	0.771	0.67	0.067039	BCell_1	DDA1
SCO1	3.41698e-05	0.000269532	0.805	0.676	0.0683397	BCell_1	SCO1
SCRN1	3.54509e-05	0.0271063	0.674	0.546	0.0709019	BCell_1	SCRN1
CASD1	4.09889e-05	0.0297657	0.599	0.461	0.0819778	BCell_1	CASD1
PQLC3	4.2465e-05	0.00260955	0.849	0.786	0.0849301	BCell_1	PQLC3
PPP2R5A	4.72439e-05	0.0205524	0.764	0.681	0.0944878	BCell_1	PPP2R5A
TWF1	4.82345e-05	0.0395903	0.628	0.523	0.0964691	BCell_1	TWF1
ARFIP1	5.13581e-05	0.0176954	0.808	0.728	0.102716	BCell_1	ARFIP1
ALG6	6.53957e-05	0.0442176	0.82	0.746	0.130791	BCell_1	ALG6
MRPL1	6.81951e-05	0.17027	0.844	0.795	0.13639	BCell_1	MRPL1
MAGOH	7.08501e-05	0.0280388	0.392	0.457	0.1417	BCell_1	MAGOH
SART1	7.16981e-05	0.000346537	0.616	0.446	0.143396	BCell_1	SART1
SPG11	7.6801e-05	0.0470448	0.36	0.385	0.153602	BCell_1	SPG11
C21orf33	8.32152e-05	0.0274632	0.771	0.677	0.16643	BCell_1	C21orf33
S100PBP	8.65466e-05	0.0141758	0.803	0.695	0.173093	BCell_1	S100PBP
MRPL35	0.000102614	0.0766128	0.835	0.716	0.205228	BCell_1	MRPL35
DCTN6	0.000116949	0.0835728	0.691	0.562	0.233898	BCell_1	DCTN6
CA2	0.000122647	0.0194591	0.462	0.538	0.245293	BCell_1	CA2
RBMX2	0.000127295	0.0334805	0.44	0.489	0.25459	BCell_1	RBMX2
ARL6IP6	0.000128397	0.0127568	0.333	0.342	0.256794	BCell_1	ARL6IP6
SPAG7	0.000135108	0.0440334	0.309	0.312	0.270215	BCell_1	SPAG7
ISCA2	0.000137435	0.0345191	0.742	0.65	0.274871	BCell_1	ISCA2
PDZD11	0.000143231	0.0129243	0.701	0.577	0.286463	BCell_1	PDZD11
PLA2G16	0.000150935	0.0453404	0.815	0.719	0.30187	BCell_1	PLA2G16
NME1	0.000154115	0.0916655	0.82	0.702	0.30823	BCell_1	NME1
CSTF1	0.00015644	0.0550679	0.727	0.649	0.312881	BCell_1	CSTF1
NELFE	0.000162247	0.012316	0.71	0.591	0.324494	BCell_1	NELFE
MRPS30	0.000180646	0.041122	0.681	0.579	0.361292	BCell_1	MRPS30
AREG	0.000193538	0.0065551	0.981	0.952	0.387075	BCell_1	AREG
MRPL27	0.000207131	0.00304504	0.521	0.581	0.414262	BCell_1	MRPL27
STYXL1	0.000216308	0.0600642	0.849	0.718	0.432616	BCell_1	STYXL1
MAD2L2	0.000221628	0.0524762	0.706	0.604	0.443256	BCell_1	MAD2L2
HOPX	0.000225962	0.0264196	0.725	0.668	0.451924	BCell_1	HOPX
RPL22L1	0.000246705	0.140663	0.73	0.609	0.493409	BCell_1	RPL22L1
HCST	0.000261768	0.0376859	0.382	0.465	0.523536	BCell_1	HCST
CHRAC1	0.00026955	0.0521056	0.757	0.683	0.539101	BCell_1	CHRAC1
IGHV3-49	0.000278211	0.00672134	0.382	0.43	0.556423	BCell_1	IGHV3-49
ARPC5L	0.000286192	0.0108665	0.674	0.566	0.572384	BCell_1	ARPC5L
KIF2A	0.000289126	0.0369956	0.745	0.616	0.578252	BCell_1	KIF2A
KLRB1	0.000289761	0.00571876	0.759	0.687	0.579522	BCell_1	KLRB1
ATF7	0.000293638	0.00520945	0.774	0.706	0.587276	BCell_1	ATF7
RDX	0.000297785	0.0603962	0.895	0.816	0.59557	BCell_1	RDX
MCCC2	0.000335857	0.0289296	0.55	0.571	0.671713	BCell_1	MCCC2
CYB5B	0.000365806	0.0131152	0.404	0.465	0.731613	BCell_1	CYB5B
ZNF395	0.000381442	0.00631562	0.788	0.745	0.762884	BCell_1	ZNF395
G0S2	0.000382622	0.0258935	0.764	0.675	0.765245	BCell_1	G0S2
AKAP10	0.000383881	0.00917972	0.63	0.68	0.767762	BCell_1	AKAP10
PSMC3IP	0.000394877	0.00875047	0.487	0.334	0.789755	BCell_1	PSMC3IP
RAB29	0.000395832	0.0918985	0.664	0.568	0.791664	BCell_1	RAB29
LYRM4	0.000398285	0.00636406	0.55	0.407	0.796571	BCell_1	LYRM4
WDR54	0.000451694	0.0204151	0.577	0.424	0.903389	BCell_1	WDR54
METTL14	0.000510175	0.0309106	0.29	0.27	1	BCell_1	METTL14
KAT2A	0.000515369	0.001542	0.521	0.418	1	BCell_1	KAT2A
MFSD11	0.000529636	0.00939756	0.842	0.776	1	BCell_1	MFSD11
MIS12	0.000561781	0.0180749	0.684	0.587	1	BCell_1	MIS12
DYNLL1	0.000611032	0.0902231	0.577	0.671	1	BCell_1	DYNLL1
UCP2	0.00065532	0.00578933	0.399	0.461	1	BCell_1	UCP2
CCNH	0.000686134	0.0642968	0.964	0.906	1	BCell_1	CCNH
RASGRP2	0.00079131	0.000531073	0.533	0.615	1	BCell_1	RASGRP2
FBXO22	0.000813358	0.00881321	0.713	0.612	1	BCell_1	FBXO22
WASHC3	0.000824711	0.0964369	0.839	0.735	1	BCell_1	WASHC3
ARL6IP5	0.000832035	0.0148622	0.788	0.812	1	BCell_1	ARL6IP5
CCZ1	0.000863819	0.0131542	0.623	0.482	1	BCell_1	CCZ1
C11orf98	0.000879943	0.0527745	0.788	0.721	1	BCell_1	C11orf98
FUNDC1	0.000887302	0.00543221	0.564	0.438	1	BCell_1	FUNDC1
RNF167	0.000923537	0.0200252	0.727	0.617	1	BCell_1	RNF167
NEMF	0.000932457	0.0509705	0.747	0.72	1	BCell_1	NEMF
LLPH	0.00094145	0.00643584	0.681	0.613	1	BCell_1	LLPH
STX8	0.000943547	0.11007	0.543	0.563	1	BCell_1	STX8
PIGC	0.000944416	0.0115577	0.708	0.708	1	BCell_1	PIGC
RNF121	0.000947335	0.0182549	0.625	0.52	1	BCell_1	RNF121
TRIP11	0.000950163	0.0273502	0.825	0.735	1	BCell_1	TRIP11
NSMCE4A	0.000955842	0.0114641	0.754	0.637	1	BCell_1	NSMCE4A
ZNF286A	0.000988749	0.033714	0.655	0.575	1	BCell_1	ZNF286A
POP7	0.00100907	0.0404283	0.214	0.22	1	BCell_1	POP7
MAN2B1	0.00101	0.00042904	0.869	0.766	1	BCell_1	MAN2B1
ACBD5	0.00103068	0.0125151	0.83	0.725	1	BCell_1	ACBD5
NGLY1	0.00104534	0.0593263	0.494	0.574	1	BCell_1	NGLY1
LTV1	0.00112838	0.0923679	0.793	0.696	1	BCell_1	LTV1
NPRL2	0.00113714	0.000850037	0.852	0.698	1	BCell_1	NPRL2
CERS2	0.00115802	0.00524699	0.236	0.221	1	BCell_1	CERS2
PPIE	0.00122605	0.121977	0.737	0.674	1	BCell_1	PPIE
IRF2	0.00128331	0.0259818	0.613	0.487	1	BCell_1	IRF2
AATF	0.0012929	0.0242448	0.842	0.778	1	BCell_1	AATF
TCF25	0.00136102	0.00621747	0.849	0.759	1	BCell_1	TCF25
AP4B1	0.00139238	0.0120869	0.311	0.274	1	BCell_1	AP4B1
MRPL15	0.00144363	0.0155555	0.623	0.485	1	BCell_1	MRPL15
RAB18	0.00146146	0.0267501	0.852	0.795	1	BCell_1	RAB18
GOLT1B	0.00151754	0.0639948	0.73	0.615	1	BCell_1	GOLT1B
FAM26F	0.00155725	0.0330037	0.436	0.454	1	BCell_1	FAM26F
FAM76B	0.00166002	0.0750395	0.487	0.542	1	BCell_1	FAM76B
TMEM60	0.00170605	0.04632	0.608	0.515	1	BCell_1	TMEM60
HIRIP3	0.001741	0.00211744	0.579	0.448	1	BCell_1	HIRIP3
PGD	0.00191553	0.00267397	0.832	0.748	1	BCell_1	PGD
WNT16	0.00196338	0.00125744	0.2	0.126	1	BCell_1	WNT16
ZDHHC17	0.0019963	0.0508755	0.737	0.672	1	BCell_1	ZDHHC17
IGLV7-46	0.00201712	0.960957	0.625	0.5	1	BCell_1	IGLV7-46
KRCC1	0.00212636	0.0342843	0.606	0.463	1	BCell_1	KRCC1
PIBF1	0.00212659	0.0253377	0.453	0.477	1	BCell_1	PIBF1
SNX29	0.00217207	0.0064512	0.321	0.343	1	BCell_1	SNX29
KIAA1586	0.00220205	0.0752022	0.842	0.757	1	BCell_1	KIAA1586
MRPS2	0.00227652	0.00759914	0.309	0.31	1	BCell_1	MRPS2
TRAPPC8	0.00227762	0.0234849	0.416	0.439	1	BCell_1	TRAPPC8
PTPRE	0.00228672	0.0884667	0.693	0.612	1	BCell_1	PTPRE
BRD8	0.00237769	0.0990797	0.331	0.351	1	BCell_1	BRD8
METTL8	0.00245023	0.0804194	0.47	0.514	1	BCell_1	METTL8
ORMDL1	0.00247111	0.00602197	0.618	0.555	1	BCell_1	ORMDL1
ANKRD49	0.00247114	0.0424081	0.727	0.672	1	BCell_1	ANKRD49
ZNF600	0.00248618	0.00365943	0.282	0.251	1	BCell_1	ZNF600
LST1	0.00255846	0.0516239	0.411	0.405	1	BCell_1	LST1
BPGM	0.00257431	0.0326649	0.606	0.496	1	BCell_1	BPGM
CCDC84	0.00259816	0.0491206	0.526	0.553	1	BCell_1	CCDC84
LEPROTL1	0.00262408	0.0039926	0.762	0.7	1	BCell_1	LEPROTL1
CFDP1	0.00262975	0.0675436	0.718	0.636	1	BCell_1	CFDP1
REPS1	0.00274423	0.0204663	0.723	0.579	1	BCell_1	REPS1
CHD7	0.0028353	0.0142284	0.45	0.502	1	BCell_1	CHD7
U2SURP	0.00298411	0.141477	0.732	0.684	1	BCell_1	U2SURP
FNBP4	0.00299641	0.0306239	0.71	0.672	1	BCell_1	FNBP4
SRBD1	0.00310043	0.00837642	0.328	0.212	1	BCell_1	SRBD1
PPCDC	0.00314126	0.0297763	0.657	0.531	1	BCell_1	PPCDC
ZNF317	0.00318227	0.0272776	0.343	0.349	1	BCell_1	ZNF317
DDX55	0.00325666	0.02144	0.628	0.494	1	BCell_1	DDX55
EXOSC9	0.00333094	0.0100586	0.672	0.539	1	BCell_1	EXOSC9
CHMP4A	0.00333234	0.131077	0.869	0.822	1	BCell_1	CHMP4A
RGS19	0.00346563	0.0334199	0.516	0.612	1	BCell_1	RGS19
RFXANK	0.00359428	0.013624	0.29	0.298	1	BCell_1	RFXANK
MOSPD1	0.00375232	0.0168245	0.472	0.332	1	BCell_1	MOSPD1
CCZ1B	0.00389326	0.000907611	0.384	0.413	1	BCell_1	CCZ1B
UNC50	0.00393884	0.123391	0.796	0.687	1	BCell_1	UNC50
EAPP	0.00401892	0.0422158	0.579	0.483	1	BCell_1	EAPP
NFKBIE	0.00416695	0.0500629	0.533	0.412	1	BCell_1	NFKBIE
RPS10	0.00448969	0.286081	0.866	0.836	1	BCell_1	RPS10
FANCB	0.00459451	0.00238759	0.287	0.209	1	BCell_1	FANCB
SLC9B2	0.00510348	0.0893066	0.684	0.603	1	BCell_1	SLC9B2
OCIAD1	0.00554333	0.0292178	0.528	0.422	1	BCell_1	OCIAD1
RNF8	0.00559429	0.00541033	0.82	0.769	1	BCell_1	RNF8
CCR7	0.00588614	0.137636	0.613	0.602	1	BCell_1	CCR7
METTL5	0.00607034	0.047774	0.798	0.746	1	BCell_1	METTL5
MED11	0.00610608	0.0912356	0.747	0.706	1	BCell_1	MED11
ALG13	0.00621194	0.0582947	0.465	0.528	1	BCell_1	ALG13
SS18L2	0.00639074	0.0527223	0.577	0.665	1	BCell_1	SS18L2
USP44	0.00639975	0.138495	0.307	0.279	1	BCell_1	USP44
CMAS	0.00665604	0.00806953	0.543	0.416	1	BCell_1	CMAS
RGL4	0.00697249	0.00321963	0.387	0.374	1	BCell_1	RGL4
DDX54	0.00734367	0.00528769	0.62	0.554	1	BCell_1	DDX54
TTPAL	0.00743029	0.00255537	0.56	0.411	1	BCell_1	TTPAL
AIF1	0.00763756	0.00116342	0.667	0.586	1	BCell_1	AIF1
MCFD2	0.00764653	0.0439074	0.703	0.598	1	BCell_1	MCFD2
TM2D3	0.00791277	0.0235142	0.584	0.481	1	BCell_1	TM2D3
TRMT1L	0.00799193	0.0346363	0.487	0.345	1	BCell_1	TRMT1L
FAM98A	0.00799901	0.0275405	0.866	0.784	1	BCell_1	FAM98A
MRPS35	0.00854977	0.0269262	0.358	0.36	1	BCell_1	MRPS35
MTF2	0.00864188	0.0283612	0.457	0.481	1	BCell_1	MTF2
ATP5S	0.00879927	0.0424206	0.586	0.494	1	BCell_1	ATP5S
PDHA1	0.00937266	0.0287058	0.594	0.494	1	BCell_1	PDHA1
MTHFS	0.00942088	0.0757196	0.835	0.75	1	BCell_1	MTHFS
HACL1	0.00955552	0.00785154	0.616	0.479	1	BCell_1	HACL1
2019-03-03	0.00973171	0.00967772	0.311	0.254	1	BCell_1	2019-03-03
ANAPC10	0.00974774	0.0178398	0.703	0.58	1	BCell_1	ANAPC10
LYSMD2	0.0099029	0.0102942	0.433	0.451	1	BCell_1	LYSMD2
THOC1	0.00994441	0.0243634	0.387	0.366	1	BCell_1	THOC1
JCHAIN	2.34158e-84	0.908671	1	1	4.68315e-81	IgA+IGKC+ plasma cell	JCHAIN
IGKC	6.74687e-78	0.959076	1	1	1.34937e-74	IgA+IGKC+ plasma cell	IGKC
IGHA2	3.9959e-58	1.08724	0.968	0.945	7.9918e-55	IgA+IGKC+ plasma cell	IGHA2
IGHA1	1.9126e-57	0.754515	1	1	3.8252e-54	IgA+IGKC+ plasma cell	IGHA1
COA1	3.03078e-25	0.0418142	0.852	0.732	6.06156e-22	IgA+IGKC+ plasma cell	COA1
IGKV1D-17	3.34135e-23	0.516772	0.874	0.859	6.68271e-20	IgA+IGKC+ plasma cell	IGKV1D-17
FAM114A1	7.88751e-22	0.0128569	0.865	0.801	1.5775e-18	IgA+IGKC+ plasma cell	FAM114A1
GMPR2	4.85617e-20	0.0359631	0.862	0.744	9.71235e-17	IgA+IGKC+ plasma cell	GMPR2
KIZ	4.98488e-20	0.0147057	0.589	0.368	9.96977e-17	IgA+IGKC+ plasma cell	KIZ
NPRL2	8.84234e-20	0.0368428	0.818	0.707	1.76847e-16	IgA+IGKC+ plasma cell	NPRL2
MGST3	2.07087e-18	0.0648968	0.82	0.661	4.14173e-15	IgA+IGKC+ plasma cell	MGST3
AP003108.2	3.07994e-18	0.120053	0.734	0.537	6.15988e-15	IgA+IGKC+ plasma cell	AP003108.2
PNP	7.76941e-17	0.142422	0.877	0.756	1.55388e-13	IgA+IGKC+ plasma cell	PNP
SDCCAG8	1.24364e-16	0.0250396	0.82	0.66	2.48728e-13	IgA+IGKC+ plasma cell	SDCCAG8
PAIP1	3.58853e-16	0.0216036	0.818	0.644	7.17707e-13	IgA+IGKC+ plasma cell	PAIP1
IGHV3-43	4.71842e-16	0.145069	0.293	0.533	9.43684e-13	IgA+IGKC+ plasma cell	IGHV3-43
HRASLS2	1.22403e-15	0.0146472	0.788	0.666	2.44805e-12	IgA+IGKC+ plasma cell	HRASLS2
CCNH	2.54194e-15	0.218556	0.956	0.908	5.08389e-12	IgA+IGKC+ plasma cell	CCNH
GPATCH3	2.75376e-15	0.0332397	0.818	0.767	5.50752e-12	IgA+IGKC+ plasma cell	GPATCH3
LYZ	4.23468e-15	0.0302428	0.921	0.911	8.46936e-12	IgA+IGKC+ plasma cell	LYZ
CIZ1	6.48689e-15	0.0854138	0.704	0.763	1.29738e-11	IgA+IGKC+ plasma cell	CIZ1
IL15RA	9.25889e-15	0.0101578	0.813	0.744	1.85178e-11	IgA+IGKC+ plasma cell	IL15RA
TMEM216	3.09474e-14	0.039478	0.589	0.419	6.18947e-11	IgA+IGKC+ plasma cell	TMEM216
TLR1	5.20564e-13	0.0216184	0.82	0.666	1.04113e-09	IgA+IGKC+ plasma cell	TLR1
AK6	5.38078e-13	0.179813	0.695	0.511	1.07616e-09	IgA+IGKC+ plasma cell	AK6
GPX7	6.73615e-13	0.00430992	0.53	0.689	1.34723e-09	IgA+IGKC+ plasma cell	GPX7
METTL17	7.45418e-13	0.0113196	0.842	0.658	1.49084e-09	IgA+IGKC+ plasma cell	METTL17
PRC1	1.63913e-12	0.0405954	0.803	0.703	3.27827e-09	IgA+IGKC+ plasma cell	PRC1
ATP1B1	3.03049e-12	0.0845572	0.342	0.525	6.06099e-09	IgA+IGKC+ plasma cell	ATP1B1
GPALPP1	5.94977e-12	0.00632695	0.818	0.654	1.18995e-08	IgA+IGKC+ plasma cell	GPALPP1
IGHV3-49	9.42493e-12	0.00551786	0.554	0.385	1.88499e-08	IgA+IGKC+ plasma cell	IGHV3-49
INO80	1.30867e-11	0.00830225	0.744	0.563	2.61734e-08	IgA+IGKC+ plasma cell	INO80
DCTN3	1.56995e-11	0.208658	0.749	0.591	3.1399e-08	IgA+IGKC+ plasma cell	DCTN3
ZBTB17	1.59015e-11	0.115271	0.542	0.381	3.18031e-08	IgA+IGKC+ plasma cell	ZBTB17
TNPO1	2.89845e-11	0.0306287	0.828	0.767	5.7969e-08	IgA+IGKC+ plasma cell	TNPO1
SLC27A5	3.76453e-11	0.0454643	0.85	0.859	7.52907e-08	IgA+IGKC+ plasma cell	SLC27A5
ING5	3.98062e-11	0.0758079	0.751	0.577	7.96123e-08	IgA+IGKC+ plasma cell	ING5
GTF2H2C	4.17772e-11	0.0120926	0.16	0.376	8.35544e-08	IgA+IGKC+ plasma cell	GTF2H2C
ARMC8	4.30871e-11	0.131149	0.744	0.559	8.61743e-08	IgA+IGKC+ plasma cell	ARMC8
CCL4	4.57529e-11	0.877915	0.865	0.847	9.15057e-08	IgA+IGKC+ plasma cell	CCL4
PIGC	4.60055e-11	0.00169824	0.805	0.682	9.20109e-08	IgA+IGKC+ plasma cell	PIGC
COLGALT1	8.2388e-11	0.0131113	0.7	0.511	1.64776e-07	IgA+IGKC+ plasma cell	COLGALT1
P2RY10	8.91912e-11	0.0620008	0.69	0.508	1.78382e-07	IgA+IGKC+ plasma cell	P2RY10
AC003002.1	1.0475e-10	0.110573	0.855	0.704	2.09501e-07	IgA+IGKC+ plasma cell	AC003002.1
CRBN	1.22906e-10	0.0119841	0.648	0.455	2.45812e-07	IgA+IGKC+ plasma cell	CRBN
ERGIC2	2.02829e-10	0.129147	0.862	0.769	4.05659e-07	IgA+IGKC+ plasma cell	ERGIC2
CHCHD6	2.89766e-10	0.0109899	0.81	0.756	5.79532e-07	IgA+IGKC+ plasma cell	CHCHD6
IGLV3-1	4.04552e-10	0.568134	0.867	0.826	8.09104e-07	IgA+IGKC+ plasma cell	IGLV3-1
AC010132.3	7.8212e-10	0.000313839	0.416	0.308	1.56424e-06	IgA+IGKC+ plasma cell	AC010132.3
NDUFAF7	1.24359e-09	0.0112924	0.83	0.76	2.48718e-06	IgA+IGKC+ plasma cell	NDUFAF7
NUDT9	1.28887e-09	0.00432962	0.337	0.241	2.57774e-06	IgA+IGKC+ plasma cell	NUDT9
HIST2H2AA3	2.44718e-09	0.188547	0.823	0.757	4.89437e-06	IgA+IGKC+ plasma cell	HIST2H2AA3
NUP93	3.76764e-09	0.0123127	0.65	0.701	7.53529e-06	IgA+IGKC+ plasma cell	NUP93
ATP5H	4.66454e-09	0.0683927	0.808	0.671	9.32908e-06	IgA+IGKC+ plasma cell	ATP5H
RAB34	9.18845e-09	0.0136466	0.498	0.587	1.83769e-05	IgA+IGKC+ plasma cell	RAB34
IGKV1-17	1.37328e-08	0.570283	0.86	0.852	2.74656e-05	IgA+IGKC+ plasma cell	IGKV1-17
ATF7IP2	2.34754e-08	0.0108619	0.776	0.692	4.69509e-05	IgA+IGKC+ plasma cell	ATF7IP2
IMMP1L	2.55961e-08	0.0116975	0.552	0.659	5.11922e-05	IgA+IGKC+ plasma cell	IMMP1L
SMUG1	2.76092e-08	0.0500267	0.759	0.704	5.52184e-05	IgA+IGKC+ plasma cell	SMUG1
WNT16	2.80044e-08	0.00218809	0.131	0.144	5.60088e-05	IgA+IGKC+ plasma cell	WNT16
TPRKB	3.26578e-08	0.113904	0.81	0.657	6.53157e-05	IgA+IGKC+ plasma cell	TPRKB
RGS1	3.31765e-08	0.211007	1	0.997	6.63529e-05	IgA+IGKC+ plasma cell	RGS1
COQ6	3.81644e-08	0.0586433	0.209	0.359	7.63289e-05	IgA+IGKC+ plasma cell	COQ6
C2orf42	4.30711e-08	0.077294	0.862	0.814	8.61422e-05	IgA+IGKC+ plasma cell	C2orf42
MTF2	4.74282e-08	0.0157147	0.581	0.449	9.48563e-05	IgA+IGKC+ plasma cell	MTF2
MRPL36	4.76763e-08	0.00807077	0.847	0.752	9.53527e-05	IgA+IGKC+ plasma cell	MRPL36
CWC27	5.18932e-08	0.342087	0.15	0.184	0.000103786	IgA+IGKC+ plasma cell	CWC27
CYB5A	6.71903e-08	0.0525745	0.764	0.664	0.000134381	IgA+IGKC+ plasma cell	CYB5A
NTMT1	7.61664e-08	0.0665366	0.424	0.344	0.000152333	IgA+IGKC+ plasma cell	NTMT1
DUSP1	7.80529e-08	0.112233	0.975	0.932	0.000156106	IgA+IGKC+ plasma cell	DUSP1
IGHV6-1	8.77247e-08	0.0768723	0.424	0.312	0.000175449	IgA+IGKC+ plasma cell	IGHV6-1
HDAC9	9.06874e-08	0.0221355	0.549	0.426	0.000181375	IgA+IGKC+ plasma cell	HDAC9
DNAJC18	9.57646e-08	0.00851437	0.594	0.484	0.000191529	IgA+IGKC+ plasma cell	DNAJC18
IGHV3-21	1.14396e-07	0.206211	0.81	0.807	0.000228791	IgA+IGKC+ plasma cell	IGHV3-21
TMEM19	1.23909e-07	0.0891186	0.835	0.667	0.000247819	IgA+IGKC+ plasma cell	TMEM19
IGKV3D-20	1.27134e-07	0.133591	0.879	0.865	0.000254269	IgA+IGKC+ plasma cell	IGKV3D-20
PTPN4	1.62469e-07	0.000293645	0.345	0.503	0.000324938	IgA+IGKC+ plasma cell	PTPN4
NFKBIA	3.55273e-07	0.25113	0.985	0.968	0.000710546	IgA+IGKC+ plasma cell	NFKBIA
IQCG	3.57546e-07	0.0551861	0.655	0.617	0.000715092	IgA+IGKC+ plasma cell	IQCG
SKAP1	3.75764e-07	0.0180091	0.458	0.328	0.000751528	IgA+IGKC+ plasma cell	SKAP1
ANKIB1	5.88522e-07	0.0217935	0.628	0.729	0.00117704	IgA+IGKC+ plasma cell	ANKIB1
EGR1	6.55115e-07	0.043581	0.904	0.861	0.00131023	IgA+IGKC+ plasma cell	EGR1
NTPCR	7.09649e-07	0.0383383	0.544	0.601	0.0014193	IgA+IGKC+ plasma cell	NTPCR
STX4	7.50409e-07	0.0776946	0.532	0.424	0.00150082	IgA+IGKC+ plasma cell	STX4
PPCDC	7.75338e-07	0.00653099	0.638	0.537	0.00155068	IgA+IGKC+ plasma cell	PPCDC
RASGRP3	8.15749e-07	0.13112	0.803	0.762	0.0016315	IgA+IGKC+ plasma cell	RASGRP3
PGLS	1.13618e-06	0.000399805	0.438	0.343	0.00227235	IgA+IGKC+ plasma cell	PGLS
GTF3C2	1.51711e-06	0.00258958	0.254	0.37	0.00303422	IgA+IGKC+ plasma cell	GTF3C2
AKAP8L	2.11358e-06	0.0597388	0.584	0.649	0.00422716	IgA+IGKC+ plasma cell	AKAP8L
HIRIP3	2.92841e-06	0.0365185	0.36	0.507	0.00585681	IgA+IGKC+ plasma cell	HIRIP3
NDUFA8	3.06667e-06	0.0783041	0.813	0.731	0.00613335	IgA+IGKC+ plasma cell	NDUFA8
AIP	3.24688e-06	0.0130163	0.739	0.614	0.00649377	IgA+IGKC+ plasma cell	AIP
CCL3	3.26632e-06	1.06186	0.788	0.812	0.00653265	IgA+IGKC+ plasma cell	CCL3
NUP35	3.38494e-06	0.0730866	0.803	0.757	0.00676987	IgA+IGKC+ plasma cell	NUP35
SMIM12	5.08365e-06	0.0184072	0.478	0.385	0.0101673	IgA+IGKC+ plasma cell	SMIM12
IGHV3-33	5.38095e-06	0.0929787	0.808	0.853	0.0107619	IgA+IGKC+ plasma cell	IGHV3-33
MPHOSPH6	5.60413e-06	0.0469258	0.456	0.589	0.0112083	IgA+IGKC+ plasma cell	MPHOSPH6
PEX1	8.34606e-06	0.0182318	0.734	0.658	0.0166921	IgA+IGKC+ plasma cell	PEX1
SDHAF2	9.10095e-06	0.0842461	0.392	0.338	0.0182019	IgA+IGKC+ plasma cell	SDHAF2
PUS7L	1.26198e-05	0.0119289	0.786	0.726	0.0252396	IgA+IGKC+ plasma cell	PUS7L
HIST1H1E	1.32653e-05	0.116935	0.574	0.488	0.0265306	IgA+IGKC+ plasma cell	HIST1H1E
MZT1	1.65821e-05	0.0226248	0.717	0.576	0.0331642	IgA+IGKC+ plasma cell	MZT1
ETFB	1.65865e-05	0.0666869	0.761	0.686	0.0331729	IgA+IGKC+ plasma cell	ETFB
TRAPPC12	1.6791e-05	0.0117907	0.8	0.766	0.033582	IgA+IGKC+ plasma cell	TRAPPC12
ZNF780A	2.04698e-05	0.00245013	0.392	0.296	0.0409395	IgA+IGKC+ plasma cell	ZNF780A
TXNDC17	2.23005e-05	0.0253268	0.567	0.692	0.0446011	IgA+IGKC+ plasma cell	TXNDC17
LSM10	2.31088e-05	0.0391155	0.68	0.551	0.0462176	IgA+IGKC+ plasma cell	LSM10
UROS	2.46407e-05	0.00881166	0.281	0.186	0.0492813	IgA+IGKC+ plasma cell	UROS
POP1	2.47612e-05	0.185757	0.781	0.724	0.0495224	IgA+IGKC+ plasma cell	POP1
IGHV1-18	2.75972e-05	0.0688099	0.389	0.292	0.0551943	IgA+IGKC+ plasma cell	IGHV1-18
HELZ	2.85359e-05	0.0334693	0.741	0.618	0.0570718	IgA+IGKC+ plasma cell	HELZ
ZFAND2A	3.06181e-05	0.0582855	0.835	0.806	0.0612362	IgA+IGKC+ plasma cell	ZFAND2A
GCA	3.2043e-05	0.0158746	0.766	0.608	0.0640859	IgA+IGKC+ plasma cell	GCA
ARL14EP	3.46674e-05	0.0305319	0.727	0.622	0.0693348	IgA+IGKC+ plasma cell	ARL14EP
BDH2	3.80548e-05	0.118708	0.387	0.535	0.0761096	IgA+IGKC+ plasma cell	BDH2
IGKV1D-33	4.12477e-05	0.366302	0.527	0.669	0.0824954	IgA+IGKC+ plasma cell	IGKV1D-33
RPE	4.92003e-05	0.0101338	0.251	0.213	0.0984007	IgA+IGKC+ plasma cell	RPE
PDZD11	6.59347e-05	0.000389571	0.527	0.623	0.131869	IgA+IGKC+ plasma cell	PDZD11
DNAJB1	6.93139e-05	0.195698	0.862	0.83	0.138628	IgA+IGKC+ plasma cell	DNAJB1
AC008575.2	6.94013e-05	0.00207997	0.594	0.513	0.138803	IgA+IGKC+ plasma cell	AC008575.2
TMEM205	7.55249e-05	0.114616	0.692	0.651	0.15105	IgA+IGKC+ plasma cell	TMEM205
ZNHIT1	8.202e-05	0.0117971	0.847	0.795	0.16404	IgA+IGKC+ plasma cell	ZNHIT1
ICAM2	8.63258e-05	0.189876	0.746	0.713	0.172652	IgA+IGKC+ plasma cell	ICAM2
ISG15	9.4034e-05	0.0451859	0.547	0.427	0.188068	IgA+IGKC+ plasma cell	ISG15
RIDA	9.72567e-05	0.00231802	0.788	0.686	0.194513	IgA+IGKC+ plasma cell	RIDA
TXNL4B	0.000117523	0.00353461	0.658	0.653	0.235047	IgA+IGKC+ plasma cell	TXNL4B
ZNF274	0.000121798	0.0235589	0.815	0.703	0.243596	IgA+IGKC+ plasma cell	ZNF274
CLEC2D	0.00012339	0.268664	0.643	0.677	0.24678	IgA+IGKC+ plasma cell	CLEC2D
C11orf54	0.000140444	0.0109619	0.594	0.643	0.280888	IgA+IGKC+ plasma cell	C11orf54
IGHV3-30	0.000178633	0.0316553	0.421	0.31	0.357266	IgA+IGKC+ plasma cell	IGHV3-30
VAMP5	0.000180946	0.0843129	0.621	0.533	0.361891	IgA+IGKC+ plasma cell	VAMP5
BORCS5	0.000201818	0.0338172	0.303	0.439	0.403637	IgA+IGKC+ plasma cell	BORCS5
MFF	0.000208864	0.0364478	0.791	0.703	0.417728	IgA+IGKC+ plasma cell	MFF
YAF2	0.000209584	0.299413	0.805	0.796	0.419167	IgA+IGKC+ plasma cell	YAF2
USP28	0.000214355	0.0931728	0.392	0.499	0.428709	IgA+IGKC+ plasma cell	USP28
MRPS16	0.00021611	0.00381943	0.608	0.681	0.432221	IgA+IGKC+ plasma cell	MRPS16
IGHV3-72	0.000219801	0.0442066	0.608	0.683	0.439602	IgA+IGKC+ plasma cell	IGHV3-72
SPINK2	0.000240775	0.26566	0.852	0.86	0.48155	IgA+IGKC+ plasma cell	SPINK2
HIST2H4A	0.000266264	0.0272967	0.424	0.512	0.532528	IgA+IGKC+ plasma cell	HIST2H4A
BHLHE41	0.000290088	0.475006	0.724	0.833	0.580176	IgA+IGKC+ plasma cell	BHLHE41
SETD5	0.000350688	0.0259426	0.904	0.844	0.701375	IgA+IGKC+ plasma cell	SETD5
EGLN2	0.000423196	0.0401502	0.677	0.58	0.846393	IgA+IGKC+ plasma cell	EGLN2
SDF2L1	0.000520236	0.158402	0.855	0.864	1	IgA+IGKC+ plasma cell	SDF2L1
ATP6V1D	0.000564128	0.00952916	0.635	0.536	1	IgA+IGKC+ plasma cell	ATP6V1D
RAD51AP1	0.000566747	0.0589246	0.276	0.282	1	IgA+IGKC+ plasma cell	RAD51AP1
SPCS1	0.000606751	0.100112	0.879	0.853	1	IgA+IGKC+ plasma cell	SPCS1
C19orf24	0.00062082	0.00478573	0.581	0.627	1	IgA+IGKC+ plasma cell	C19orf24
POLR2H	0.00062817	0.0633316	0.623	0.535	1	IgA+IGKC+ plasma cell	POLR2H
ARL4A	0.000654602	0.101675	0.603	0.52	1	IgA+IGKC+ plasma cell	ARL4A
IGKV1-12	0.00065909	1.78092	0.813	0.852	1	IgA+IGKC+ plasma cell	IGKV1-12
IGHV4-39	0.00067947	0.785286	0.847	0.851	1	IgA+IGKC+ plasma cell	IGHV4-39
RNF8	0.000853394	0.0916816	0.842	0.763	1	IgA+IGKC+ plasma cell	RNF8
COMMD1	0.000902678	0.0286988	0.53	0.475	1	IgA+IGKC+ plasma cell	COMMD1
NUBP1	0.000916133	0.0135792	0.236	0.322	1	IgA+IGKC+ plasma cell	NUBP1
ZFYVE16	0.000934964	0.00898692	0.741	0.655	1	IgA+IGKC+ plasma cell	ZFYVE16
IGHV3-74	0.000979905	0.0374601	0.387	0.509	1	IgA+IGKC+ plasma cell	IGHV3-74
AK2	0.00108939	0.00668154	0.547	0.475	1	IgA+IGKC+ plasma cell	AK2
PQLC3	0.00111248	0.0795251	0.845	0.787	1	IgA+IGKC+ plasma cell	PQLC3
MFSD11	0.00113831	0.0162313	0.805	0.786	1	IgA+IGKC+ plasma cell	MFSD11
DUSP12	0.00125713	0.0340498	0.631	0.538	1	IgA+IGKC+ plasma cell	DUSP12
HACD3	0.00127124	0.0103725	0.867	0.814	1	IgA+IGKC+ plasma cell	HACD3
GTPBP8	0.00142454	0.0721508	0.259	0.352	1	IgA+IGKC+ plasma cell	GTPBP8
IDNK	0.00150523	0.0265734	0.813	0.801	1	IgA+IGKC+ plasma cell	IDNK
LAMTOR1	0.00158755	0.0998856	0.732	0.652	1	IgA+IGKC+ plasma cell	LAMTOR1
IGKV2-30	0.00165291	1.21176	0.677	0.686	1	IgA+IGKC+ plasma cell	IGKV2-30
IGKV2D-28	0.00167652	1.62168	0.764	0.739	1	IgA+IGKC+ plasma cell	IGKV2D-28
CHRAC1	0.00170112	0.0297564	0.778	0.677	1	IgA+IGKC+ plasma cell	CHRAC1
CBLL1	0.00211604	0.0484256	0.564	0.513	1	IgA+IGKC+ plasma cell	CBLL1
DTWD1	0.00211711	0.0328448	0.613	0.565	1	IgA+IGKC+ plasma cell	DTWD1
IGKV4-1	0.00221998	1.55568	0.911	0.904	1	IgA+IGKC+ plasma cell	IGKV4-1
IGKV3D-11	0.00233923	0.711376	0.852	0.85	1	IgA+IGKC+ plasma cell	IGKV3D-11
CUTA	0.00242307	0.107839	0.914	0.855	1	IgA+IGKC+ plasma cell	CUTA
MAP3K4	0.00253173	0.0281042	0.825	0.761	1	IgA+IGKC+ plasma cell	MAP3K4
RAB24	0.00260306	0.0171414	0.825	0.795	1	IgA+IGKC+ plasma cell	RAB24
BORCS8	0.00274874	0.0150836	0.645	0.554	1	IgA+IGKC+ plasma cell	BORCS8
IGKV2-28	0.00282152	1.60707	0.884	0.873	1	IgA+IGKC+ plasma cell	IGKV2-28
EXOSC1	0.0030886	0.169081	0.84	0.804	1	IgA+IGKC+ plasma cell	EXOSC1
PIK3CG	0.00328536	0.00707992	0.549	0.484	1	IgA+IGKC+ plasma cell	PIK3CG
SNRPF	0.00334868	0.0453257	0.611	0.5	1	IgA+IGKC+ plasma cell	SNRPF
NSMCE1	0.00354629	0.00859189	0.653	0.685	1	IgA+IGKC+ plasma cell	NSMCE1
RUVBL2	0.00384904	0.0176217	0.527	0.604	1	IgA+IGKC+ plasma cell	RUVBL2
NUFIP2	0.00415317	0.0156637	0.82	0.753	1	IgA+IGKC+ plasma cell	NUFIP2
FAM120AOS	0.00435048	0.00423793	0.783	0.686	1	IgA+IGKC+ plasma cell	FAM120AOS
METTL18	0.00470128	0.00960137	0.33	0.32	1	IgA+IGKC+ plasma cell	METTL18
IGLV2-8	0.00494926	1.03068	0.638	0.637	1	IgA+IGKC+ plasma cell	IGLV2-8
SLC25A12	0.00498741	0.00222758	0.36	0.473	1	IgA+IGKC+ plasma cell	SLC25A12
GZMA	0.00513939	0.0336512	0.53	0.615	1	IgA+IGKC+ plasma cell	GZMA
PON2	0.00528712	0.00241861	0.823	0.828	1	IgA+IGKC+ plasma cell	PON2
PLRG1	0.00552156	0.0110331	0.515	0.451	1	IgA+IGKC+ plasma cell	PLRG1
BTD	0.00610776	0.00286437	0.581	0.533	1	IgA+IGKC+ plasma cell	BTD
RBM34	0.00642997	0.0282778	0.768	0.636	1	IgA+IGKC+ plasma cell	RBM34
ALG6	0.0065732	0.00659511	0.808	0.749	1	IgA+IGKC+ plasma cell	ALG6
MRPL33	0.00693896	0.182756	0.569	0.64	1	IgA+IGKC+ plasma cell	MRPL33
DCXR	0.00701095	0.0253167	0.768	0.795	1	IgA+IGKC+ plasma cell	DCXR
MRPS34	0.00706291	0.0478358	0.643	0.537	1	IgA+IGKC+ plasma cell	MRPS34
HLTF	0.00708253	0.00676305	0.719	0.681	1	IgA+IGKC+ plasma cell	HLTF
MRPL21	0.00718987	0.0209103	0.532	0.488	1	IgA+IGKC+ plasma cell	MRPL21
PAXX	0.00795602	0.0205173	0.559	0.581	1	IgA+IGKC+ plasma cell	PAXX
IER3	0.00796536	0.0286164	0.51	0.574	1	IgA+IGKC+ plasma cell	IER3
NDUFS8	0.00804076	0.0223873	0.828	0.757	1	IgA+IGKC+ plasma cell	NDUFS8
NEIL1	0.0080588	0.0477701	0.539	0.461	1	IgA+IGKC+ plasma cell	NEIL1
COPA	0.00827356	0.0320698	0.466	0.526	1	IgA+IGKC+ plasma cell	COPA
ANKRA2	0.00897643	0.0849275	0.845	0.823	1	IgA+IGKC+ plasma cell	ANKRA2
ATF3	0.00905457	0.0358614	0.805	0.778	1	IgA+IGKC+ plasma cell	ATF3
MT1X	0.00945907	0.0429159	0.433	0.407	1	IgA+IGKC+ plasma cell	MT1X
JCHAIN	6.53521e-82	1.17361	1	1	1.30704e-78	IgA+IGLC2+ plasma cell	JCHAIN
IGHA1	2.33779e-76	1.37318	1	1	4.67559e-73	IgA+IGLC2+ plasma cell	IGHA1
IGLC2	1.44383e-63	1.8539	1	0.997	2.88765e-60	IgA+IGLC2+ plasma cell	IGLC2
IGLC3	9.95226e-52	1.98703	0.996	0.984	1.99045e-48	IgA+IGLC2+ plasma cell	IGLC3
IGHA2	2.47363e-34	1.06314	0.964	0.948	4.94725e-31	IgA+IGLC2+ plasma cell	IGHA2
FAM114A1	1.93606e-29	0.0789282	0.834	0.811	3.87213e-26	IgA+IGLC2+ plasma cell	FAM114A1
HRASLS2	2.43818e-26	0.161265	0.809	0.672	4.87636e-23	IgA+IGLC2+ plasma cell	HRASLS2
SNX29	1.04063e-22	0.032287	0.534	0.306	2.08126e-19	IgA+IGLC2+ plasma cell	SNX29
WDR70	2.10929e-20	0.203332	0.816	0.732	4.21857e-17	IgA+IGLC2+ plasma cell	WDR70
IGLV2-11	2.32386e-20	2.15541	0.906	0.868	4.64771e-17	IgA+IGLC2+ plasma cell	IGLV2-11
IGLV1-44	2.31514e-19	2.23154	0.819	0.675	4.63028e-16	IgA+IGLC2+ plasma cell	IGLV1-44
FCER1G	4.77666e-19	0.0563227	0.61	0.797	9.55332e-16	IgA+IGLC2+ plasma cell	FCER1G
PRCD	4.97322e-19	0.00739691	0.628	0.485	9.94643e-16	IgA+IGLC2+ plasma cell	PRCD
C15orf48	6.27504e-19	0.00318355	0.332	0.619	1.25501e-15	IgA+IGLC2+ plasma cell	C15orf48
PAIP1	9.40222e-19	0.0873048	0.78	0.664	1.88044e-15	IgA+IGLC2+ plasma cell	PAIP1
IGLC7	3.09551e-18	2.30152	0.939	0.899	6.19101e-15	IgA+IGLC2+ plasma cell	IGLC7
ZNF880	3.80997e-18	0.134503	0.773	0.64	7.61994e-15	IgA+IGLC2+ plasma cell	ZNF880
DTWD1	4.98982e-18	0.0305521	0.7	0.554	9.97964e-15	IgA+IGLC2+ plasma cell	DTWD1
AC010132.3	7.91636e-18	0.000307711	0.48	0.306	1.58327e-14	IgA+IGLC2+ plasma cell	AC010132.3
MED8	4.29316e-17	0.306026	0.823	0.756	8.58632e-14	IgA+IGLC2+ plasma cell	MED8
WDR12	8.56185e-17	0.0849653	0.43	0.67	1.71237e-13	IgA+IGLC2+ plasma cell	WDR12
IGLC1	2.76836e-16	1.92692	0.939	0.882	5.53672e-13	IgA+IGLC2+ plasma cell	IGLC1
COA1	9.31608e-16	0.0722844	0.848	0.742	1.86322e-12	IgA+IGLC2+ plasma cell	COA1
MPC1	1.58927e-15	0.0787681	0.726	0.503	3.17855e-12	IgA+IGLC2+ plasma cell	MPC1
KIZ	1.46246e-14	0.0224733	0.596	0.384	2.92492e-11	IgA+IGLC2+ plasma cell	KIZ
NUF2	1.50769e-14	0.203786	0.242	0.491	3.01537e-11	IgA+IGLC2+ plasma cell	NUF2
UNC50	2.05687e-14	0.150032	0.827	0.69	4.11374e-11	IgA+IGLC2+ plasma cell	UNC50
SPINK2	2.42279e-14	0.472995	0.852	0.86	4.84557e-11	IgA+IGLC2+ plasma cell	SPINK2
IGKV1-37	1.14966e-13	0.0102625	0.783	0.594	2.29933e-10	IgA+IGLC2+ plasma cell	IGKV1-37
LYPLAL1	2.97221e-13	0.184468	0.44	0.64	5.94442e-10	IgA+IGLC2+ plasma cell	LYPLAL1
PET117	3.53696e-13	0.00856405	0.83	0.834	7.07392e-10	IgA+IGLC2+ plasma cell	PET117
IGKV3-20	5.72445e-13	0.41698	0.798	0.882	1.14489e-09	IgA+IGLC2+ plasma cell	IGKV3-20
MRPL39	7.86312e-13	0.0515879	0.487	0.342	1.57262e-09	IgA+IGLC2+ plasma cell	MRPL39
PNP	1.00216e-12	0.158481	0.848	0.77	2.00431e-09	IgA+IGLC2+ plasma cell	PNP
DCPS	3.65776e-12	0.0406788	0.794	0.778	7.31551e-09	IgA+IGLC2+ plasma cell	DCPS
TIMM10B	4.17497e-12	0.0575345	0.264	0.518	8.34994e-09	IgA+IGLC2+ plasma cell	TIMM10B
MUTYH	7.87706e-12	0.00306497	0.657	0.538	1.57541e-08	IgA+IGLC2+ plasma cell	MUTYH
NPRL2	1.34089e-11	0.0054213	0.801	0.719	2.68177e-08	IgA+IGLC2+ plasma cell	NPRL2
IGLV6-57	2.08808e-11	2.63562	0.906	0.917	4.17616e-08	IgA+IGLC2+ plasma cell	IGLV6-57
IGHV5-51	2.45987e-11	0.402716	0.744	0.701	4.91975e-08	IgA+IGLC2+ plasma cell	IGHV5-51
RASGRP2	3.1341e-11	0.0111598	0.769	0.569	6.26821e-08	IgA+IGLC2+ plasma cell	RASGRP2
IGLV2-18	5.22533e-11	1.99441	0.834	0.782	1.04507e-07	IgA+IGLC2+ plasma cell	IGLV2-18
DYNLT1	1.05935e-10	0.188235	0.78	0.633	2.1187e-07	IgA+IGLC2+ plasma cell	DYNLT1
TLR1	1.10245e-10	0.020017	0.823	0.678	2.2049e-07	IgA+IGLC2+ plasma cell	TLR1
TMEM19	2.24372e-10	0.0136518	0.798	0.686	4.48744e-07	IgA+IGLC2+ plasma cell	TMEM19
ZEB1	3.71511e-10	0.052995	0.632	0.449	7.43022e-07	IgA+IGLC2+ plasma cell	ZEB1
FBXO28	4.46612e-10	0.0109374	0.451	0.636	8.93223e-07	IgA+IGLC2+ plasma cell	FBXO28
HMGB3	7.29642e-10	0.100182	0.827	0.836	1.45928e-06	IgA+IGLC2+ plasma cell	HMGB3
SNURF	8.67777e-10	0.742544	0.801	0.847	1.73555e-06	IgA+IGLC2+ plasma cell	SNURF
SCNN1B	9.84529e-10	0.162514	0.816	0.869	1.96906e-06	IgA+IGLC2+ plasma cell	SCNN1B
RAD51C	1.04158e-09	0.0683421	0.365	0.263	2.08316e-06	IgA+IGLC2+ plasma cell	RAD51C
RNF13	1.37259e-09	0.0693016	0.762	0.59	2.74518e-06	IgA+IGLC2+ plasma cell	RNF13
SAMD9L	1.48305e-09	0.0110305	0.296	0.511	2.9661e-06	IgA+IGLC2+ plasma cell	SAMD9L
CCDC28A	1.67567e-09	0.145057	0.812	0.753	3.35135e-06	IgA+IGLC2+ plasma cell	CCDC28A
NUPL2	1.81144e-09	0.0493888	0.823	0.803	3.62287e-06	IgA+IGLC2+ plasma cell	NUPL2
HOOK1	2.25997e-09	0.018405	0.686	0.545	4.51995e-06	IgA+IGLC2+ plasma cell	HOOK1
PSMD1	2.55311e-09	0.006437	0.448	0.601	5.10622e-06	IgA+IGLC2+ plasma cell	PSMD1
POP4	2.73766e-09	0.0991813	0.314	0.495	5.47533e-06	IgA+IGLC2+ plasma cell	POP4
IGLV3-25	3.09612e-09	0.0201426	0.892	0.865	6.19225e-06	IgA+IGLC2+ plasma cell	IGLV3-25
TRAPPC2L	3.18455e-09	0.0213789	0.78	0.713	6.3691e-06	IgA+IGLC2+ plasma cell	TRAPPC2L
CCDC146	3.29554e-09	0.0519779	0.534	0.417	6.59107e-06	IgA+IGLC2+ plasma cell	CCDC146
ZNF84	3.80556e-09	0.0721303	0.747	0.725	7.61112e-06	IgA+IGLC2+ plasma cell	ZNF84
IGHV4-39	3.9321e-09	0.829174	0.827	0.854	7.8642e-06	IgA+IGLC2+ plasma cell	IGHV4-39
PHYH	4.57769e-09	0.00794852	0.292	0.434	9.15537e-06	IgA+IGLC2+ plasma cell	PHYH
SCP2	4.58663e-09	0.0150231	0.787	0.675	9.17326e-06	IgA+IGLC2+ plasma cell	SCP2
UROS	4.73256e-09	0.00332064	0.289	0.192	9.46512e-06	IgA+IGLC2+ plasma cell	UROS
MCEE	5.13118e-09	0.0100015	0.531	0.4	1.02624e-05	IgA+IGLC2+ plasma cell	MCEE
ECI2	6.83301e-09	0.146643	0.874	0.851	1.3666e-05	IgA+IGLC2+ plasma cell	ECI2
IGKV1D-13	7.4382e-09	0.188839	0.827	0.883	1.48764e-05	IgA+IGLC2+ plasma cell	IGKV1D-13
DDX42	7.58506e-09	0.120398	0.809	0.73	1.51701e-05	IgA+IGLC2+ plasma cell	DDX42
IGLV1-40	8.54268e-09	2.17294	0.903	0.842	1.70854e-05	IgA+IGLC2+ plasma cell	IGLV1-40
NME3	1.07081e-08	0.0331269	0.451	0.324	2.14161e-05	IgA+IGLC2+ plasma cell	NME3
G0S2	1.12752e-08	0.0688678	0.527	0.722	2.25504e-05	IgA+IGLC2+ plasma cell	G0S2
PDCD5	1.26205e-08	0.0579153	0.487	0.358	2.52411e-05	IgA+IGLC2+ plasma cell	PDCD5
EPB41L2	1.3916e-08	0.0553509	0.484	0.64	2.78319e-05	IgA+IGLC2+ plasma cell	EPB41L2
IGLV2-23	1.6062e-08	2.16553	0.69	0.574	3.2124e-05	IgA+IGLC2+ plasma cell	IGLV2-23
ARL1	2.256e-08	0.105172	0.682	0.569	4.512e-05	IgA+IGLC2+ plasma cell	ARL1
TMEM109	2.27654e-08	0.055164	0.235	0.468	4.55308e-05	IgA+IGLC2+ plasma cell	TMEM109
STX17	2.62348e-08	0.000794854	0.256	0.185	5.24696e-05	IgA+IGLC2+ plasma cell	STX17
RARS	2.80198e-08	0.0233987	0.148	0.319	5.60395e-05	IgA+IGLC2+ plasma cell	RARS
KLK1	2.93431e-08	0.00550568	0.704	0.522	5.86862e-05	IgA+IGLC2+ plasma cell	KLK1
SMIM20	4.49106e-08	0.124021	0.83	0.726	8.98212e-05	IgA+IGLC2+ plasma cell	SMIM20
ALAS1	4.61009e-08	0.0145439	0.531	0.633	9.22017e-05	IgA+IGLC2+ plasma cell	ALAS1
DCTN1	4.63937e-08	0.0412913	0.606	0.48	9.27875e-05	IgA+IGLC2+ plasma cell	DCTN1
EIF1B	5.0381e-08	0.0472072	0.69	0.537	0.000100762	IgA+IGLC2+ plasma cell	EIF1B
IGLV2-14	7.58213e-08	1.80021	0.845	0.899	0.000151643	IgA+IGLC2+ plasma cell	IGLV2-14
IGHV3-33	1.05231e-07	0.201651	0.729	0.863	0.000210462	IgA+IGLC2+ plasma cell	IGHV3-33
IGLV4-69	1.35234e-07	0.874683	0.787	0.775	0.000270467	IgA+IGLC2+ plasma cell	IGLV4-69
MTA3	1.46306e-07	0.0679681	0.664	0.546	0.000292612	IgA+IGLC2+ plasma cell	MTA3
TXNL4A	1.88617e-07	0.0430657	0.693	0.77	0.000377234	IgA+IGLC2+ plasma cell	TXNL4A
TBPL1	2.43442e-07	0.0821735	0.682	0.515	0.000486883	IgA+IGLC2+ plasma cell	TBPL1
FOPNL	2.6193e-07	0.0657613	0.52	0.404	0.000523861	IgA+IGLC2+ plasma cell	FOPNL
COMMD10	3.08365e-07	0.0251214	0.729	0.61	0.00061673	IgA+IGLC2+ plasma cell	COMMD10
NUSAP1	3.57084e-07	0.0363805	0.639	0.737	0.000714168	IgA+IGLC2+ plasma cell	NUSAP1
DESI1	5.41857e-07	0.0482156	0.805	0.824	0.00108371	IgA+IGLC2+ plasma cell	DESI1
CCDC84	6.28946e-07	0.0137612	0.664	0.528	0.00125789	IgA+IGLC2+ plasma cell	CCDC84
PHC3	8.95779e-07	0.0638309	0.708	0.613	0.00179156	IgA+IGLC2+ plasma cell	PHC3
SPCS1	9.9663e-07	0.321823	0.899	0.851	0.00199326	IgA+IGLC2+ plasma cell	SPCS1
ZBED5	1.05447e-06	0.0346958	0.7	0.572	0.00210894	IgA+IGLC2+ plasma cell	ZBED5
IFT74	1.21296e-06	0.015817	0.285	0.265	0.00242591	IgA+IGLC2+ plasma cell	IFT74
APEX1	1.28469e-06	0.0144471	0.733	0.589	0.00256937	IgA+IGLC2+ plasma cell	APEX1
C18orf32	1.28631e-06	0.117028	0.751	0.615	0.00257262	IgA+IGLC2+ plasma cell	C18orf32
ABCE1	1.45373e-06	0.0825728	0.787	0.686	0.00290746	IgA+IGLC2+ plasma cell	ABCE1
CDK4	1.54182e-06	0.0269682	0.415	0.364	0.00308364	IgA+IGLC2+ plasma cell	CDK4
MZT1	1.80467e-06	5.67321e-05	0.78	0.577	0.00360935	IgA+IGLC2+ plasma cell	MZT1
ANAPC1	2.06181e-06	7.89458e-05	0.783	0.731	0.00412361	IgA+IGLC2+ plasma cell	ANAPC1
KLHL18	2.17905e-06	0.0435919	0.415	0.348	0.0043581	IgA+IGLC2+ plasma cell	KLHL18
BRD8	2.32562e-06	0.0836887	0.386	0.34	0.00465125	IgA+IGLC2+ plasma cell	BRD8
SMUG1	2.70964e-06	0.00735616	0.765	0.707	0.00541929	IgA+IGLC2+ plasma cell	SMUG1
PPA1	2.93315e-06	0.0326224	0.733	0.82	0.00586629	IgA+IGLC2+ plasma cell	PPA1
S100A4	3.17537e-06	0.0472325	0.552	0.677	0.00635073	IgA+IGLC2+ plasma cell	S100A4
SCRN1	3.20101e-06	0.027418	0.455	0.593	0.00640203	IgA+IGLC2+ plasma cell	SCRN1
CCL4	3.56711e-06	0.153009	0.874	0.847	0.00713421	IgA+IGLC2+ plasma cell	CCL4
CFAP97	3.60207e-06	0.755401	0.812	0.759	0.00720413	IgA+IGLC2+ plasma cell	CFAP97
NRROS	3.6456e-06	0.0142211	0.397	0.329	0.0072912	IgA+IGLC2+ plasma cell	NRROS
IGLV7-46	4.06986e-06	0.35412	0.596	0.515	0.00813972	IgA+IGLC2+ plasma cell	IGLV7-46
HIST1H1E	4.07148e-06	0.027139	0.606	0.489	0.00814297	IgA+IGLC2+ plasma cell	HIST1H1E
UBE2F	4.29731e-06	0.0774955	0.444	0.349	0.00859462	IgA+IGLC2+ plasma cell	UBE2F
AAMDC	4.83326e-06	0.0624034	0.809	0.812	0.00966652	IgA+IGLC2+ plasma cell	AAMDC
ERGIC2	5.34851e-06	0.0369791	0.859	0.777	0.010697	IgA+IGLC2+ plasma cell	ERGIC2
DUSP23	6.03985e-06	0.00166608	0.578	0.627	0.0120797	IgA+IGLC2+ plasma cell	DUSP23
DHX36	7.09757e-06	0.0260956	0.747	0.594	0.0141951	IgA+IGLC2+ plasma cell	DHX36
CERS2	7.54341e-06	0.108614	0.213	0.226	0.0150868	IgA+IGLC2+ plasma cell	CERS2
BTD	9.85025e-06	0.00551385	0.61	0.532	0.0197005	IgA+IGLC2+ plasma cell	BTD
CTNNAL1	1.18255e-05	0.143693	0.7	0.588	0.0236509	IgA+IGLC2+ plasma cell	CTNNAL1
CLPP	1.24695e-05	0.0377035	0.773	0.706	0.024939	IgA+IGLC2+ plasma cell	CLPP
MED10	1.33185e-05	0.0147754	0.56	0.43	0.026637	IgA+IGLC2+ plasma cell	MED10
TAPT1	1.71147e-05	0.0700159	0.556	0.459	0.0342293	IgA+IGLC2+ plasma cell	TAPT1
KLHL7	1.98709e-05	0.0127039	0.57	0.479	0.0397417	IgA+IGLC2+ plasma cell	KLHL7
OASL	2.12333e-05	0.0501758	0.339	0.417	0.0424665	IgA+IGLC2+ plasma cell	OASL
METTL9	2.16284e-05	0.0119645	0.805	0.728	0.0432567	IgA+IGLC2+ plasma cell	METTL9
GTPBP10	2.18567e-05	0.0114349	0.339	0.298	0.0437135	IgA+IGLC2+ plasma cell	GTPBP10
CDK5RAP3	2.25949e-05	0.231228	0.83	0.812	0.0451897	IgA+IGLC2+ plasma cell	CDK5RAP3
TFPT	2.29801e-05	0.103585	0.827	0.819	0.0459602	IgA+IGLC2+ plasma cell	TFPT
TRIM59	2.39891e-05	0.0812088	0.769	0.667	0.0479782	IgA+IGLC2+ plasma cell	TRIM59
ALYREF	2.88696e-05	0.0208412	0.574	0.638	0.0577393	IgA+IGLC2+ plasma cell	ALYREF
NEPRO	3.18845e-05	0.039183	0.722	0.629	0.0637689	IgA+IGLC2+ plasma cell	NEPRO
SS18L2	3.20107e-05	0.000592284	0.787	0.623	0.0640213	IgA+IGLC2+ plasma cell	SS18L2
RAB24	3.22288e-05	0.0744075	0.812	0.8	0.0644577	IgA+IGLC2+ plasma cell	RAB24
DLGAP4	3.29249e-05	0.00688339	0.531	0.627	0.0658499	IgA+IGLC2+ plasma cell	DLGAP4
SURF1	3.44021e-05	0.0222102	0.661	0.641	0.0688042	IgA+IGLC2+ plasma cell	SURF1
IGLV3-10	3.45915e-05	1.59555	0.827	0.817	0.069183	IgA+IGLC2+ plasma cell	IGLV3-10
CYB5B	3.76892e-05	0.167488	0.542	0.437	0.0753784	IgA+IGLC2+ plasma cell	CYB5B
PRPS1	3.94443e-05	0.0453532	0.787	0.674	0.0788886	IgA+IGLC2+ plasma cell	PRPS1
PSMD9	4.05615e-05	0.00706877	0.823	0.753	0.081123	IgA+IGLC2+ plasma cell	PSMD9
KRIT1	4.10152e-05	0.0141244	0.755	0.726	0.0820304	IgA+IGLC2+ plasma cell	KRIT1
TIMM17B	4.32192e-05	0.0649998	0.617	0.519	0.0864384	IgA+IGLC2+ plasma cell	TIMM17B
ARCN1	4.92192e-05	0.010356	0.621	0.675	0.0984385	IgA+IGLC2+ plasma cell	ARCN1
PUS7L	5.15861e-05	0.00913609	0.787	0.73	0.103172	IgA+IGLC2+ plasma cell	PUS7L
NDUFB7	5.17309e-05	0.021055	0.823	0.72	0.103462	IgA+IGLC2+ plasma cell	NDUFB7
BPGM	5.62649e-05	0.044897	0.581	0.509	0.11253	IgA+IGLC2+ plasma cell	BPGM
ZNF267	7.1655e-05	0.0657518	0.816	0.743	0.14331	IgA+IGLC2+ plasma cell	ZNF267
TM9SF1	7.17278e-05	0.00668053	0.838	0.816	0.143456	IgA+IGLC2+ plasma cell	TM9SF1
SRPK2	7.3288e-05	0.0821431	0.69	0.597	0.146576	IgA+IGLC2+ plasma cell	SRPK2
ITM2B	7.32941e-05	0.0893291	0.881	0.805	0.146588	IgA+IGLC2+ plasma cell	ITM2B
C9orf16	8.22899e-05	0.0146108	0.751	0.664	0.16458	IgA+IGLC2+ plasma cell	C9orf16
SAMD12	8.85155e-05	0.014756	0.52	0.475	0.177031	IgA+IGLC2+ plasma cell	SAMD12
C8orf44	9.02487e-05	0.135113	0.69	0.69	0.180497	IgA+IGLC2+ plasma cell	C8orf44
GOLGA8B	0.000100278	0.0270594	0.531	0.632	0.200555	IgA+IGLC2+ plasma cell	GOLGA8B
METTL17	0.000103011	0.0318786	0.812	0.677	0.206021	IgA+IGLC2+ plasma cell	METTL17
CCND3	0.000107489	0.0201056	0.783	0.701	0.214978	IgA+IGLC2+ plasma cell	CCND3
TMEM206	0.000111783	0.0630785	0.292	0.468	0.223567	IgA+IGLC2+ plasma cell	TMEM206
GPR108	0.000114808	0.0860371	0.798	0.745	0.229617	IgA+IGLC2+ plasma cell	GPR108
MEI1	0.00011776	0.2538	0.852	0.862	0.235519	IgA+IGLC2+ plasma cell	MEI1
MT2A	0.00012045	0.0432139	0.401	0.319	0.2409	IgA+IGLC2+ plasma cell	MT2A
TMEM205	0.000132387	0.132482	0.675	0.657	0.264774	IgA+IGLC2+ plasma cell	TMEM205
SVBP	0.000137847	0.0177407	0.751	0.64	0.275695	IgA+IGLC2+ plasma cell	SVBP
AREG	0.000173366	0.252207	0.957	0.958	0.346732	IgA+IGLC2+ plasma cell	AREG
CCL4L2	0.000221877	1.3454	0.357	0.477	0.443754	IgA+IGLC2+ plasma cell	CCL4L2
MALSU1	0.000225879	0.194086	0.668	0.735	0.451759	IgA+IGLC2+ plasma cell	MALSU1
NEDD4L	0.000241286	0.00146116	0.296	0.441	0.482573	IgA+IGLC2+ plasma cell	NEDD4L
C12orf45	0.000250644	0.1705	0.823	0.872	0.501288	IgA+IGLC2+ plasma cell	C12orf45
AKAP10	0.000268211	0.0016751	0.783	0.651	0.536422	IgA+IGLC2+ plasma cell	AKAP10
ZNF644	0.000364395	0.0360569	0.848	0.752	0.72879	IgA+IGLC2+ plasma cell	ZNF644
SKAP1	0.00038876	0.017378	0.401	0.348	0.77752	IgA+IGLC2+ plasma cell	SKAP1
S100A11	0.000392196	0.14223	0.921	0.894	0.784391	IgA+IGLC2+ plasma cell	S100A11
AC008575.2	0.000412455	0.012197	0.617	0.515	0.82491	IgA+IGLC2+ plasma cell	AC008575.2
MRPS33	0.000415115	0.00794852	0.769	0.62	0.830231	IgA+IGLC2+ plasma cell	MRPS33
MRPS2	0.000442799	0.0123211	0.31	0.31	0.885597	IgA+IGLC2+ plasma cell	MRPS2
MFF	0.000468547	0.0594382	0.798	0.709	0.937094	IgA+IGLC2+ plasma cell	MFF
ZFYVE21	0.000470726	0.00156522	0.816	0.791	0.941451	IgA+IGLC2+ plasma cell	ZFYVE21
PAM16	0.000500205	0.0439367	0.325	0.467	1	IgA+IGLC2+ plasma cell	PAM16
TMEM179B	0.000529824	0.0342907	0.668	0.587	1	IgA+IGLC2+ plasma cell	TMEM179B
EBP	0.000543672	0.00821852	0.787	0.694	1	IgA+IGLC2+ plasma cell	EBP
PIK3CG	0.000577484	0.0165848	0.574	0.485	1	IgA+IGLC2+ plasma cell	PIK3CG
PQLC3	0.000642739	0.0444173	0.834	0.794	1	IgA+IGLC2+ plasma cell	PQLC3
HSBP1L1	0.000647908	0.000588669	0.347	0.277	1	IgA+IGLC2+ plasma cell	HSBP1L1
ADD3	0.000831915	0.0821415	0.704	0.613	1	IgA+IGLC2+ plasma cell	ADD3
EFHC1	0.000970783	0.00563067	0.773	0.698	1	IgA+IGLC2+ plasma cell	EFHC1
PIK3CB	0.00106473	0.150238	0.671	0.72	1	IgA+IGLC2+ plasma cell	PIK3CB
MRPL28	0.00115934	0.0133026	0.675	0.541	1	IgA+IGLC2+ plasma cell	MRPL28
NSMCE2	0.00123059	0.0570538	0.758	0.699	1	IgA+IGLC2+ plasma cell	NSMCE2
TMEM138	0.00123298	0.0473094	0.357	0.493	1	IgA+IGLC2+ plasma cell	TMEM138
POC1B	0.00129101	0.0337428	0.657	0.585	1	IgA+IGLC2+ plasma cell	POC1B
C11orf24	0.00132605	0.0932527	0.682	0.658	1	IgA+IGLC2+ plasma cell	C11orf24
NAXE	0.00137476	0.16818	0.816	0.77	1	IgA+IGLC2+ plasma cell	NAXE
SNRNP25	0.00157607	0.852343	0.513	0.443	1	IgA+IGLC2+ plasma cell	SNRNP25
NFKBIA	0.00186341	0.0186434	0.971	0.972	1	IgA+IGLC2+ plasma cell	NFKBIA
ATP5H	0.00194955	0.0736844	0.776	0.687	1	IgA+IGLC2+ plasma cell	ATP5H
ALG11	0.00223478	0.00150101	0.552	0.618	1	IgA+IGLC2+ plasma cell	ALG11
MED21	0.00232233	0.0206018	0.484	0.435	1	IgA+IGLC2+ plasma cell	MED21
ATG101	0.0024974	0.0307435	0.26	0.428	1	IgA+IGLC2+ plasma cell	ATG101
C1D	0.002584	0.0164565	0.718	0.591	1	IgA+IGLC2+ plasma cell	C1D
NASP	0.0027527	0.0159014	0.606	0.646	1	IgA+IGLC2+ plasma cell	NASP
CASP8AP2	0.00303256	0.00696166	0.614	0.65	1	IgA+IGLC2+ plasma cell	CASP8AP2
TMBIM4	0.00304264	0.097183	0.653	0.701	1	IgA+IGLC2+ plasma cell	TMBIM4
ZCRB1	0.00304638	0.0325156	0.661	0.757	1	IgA+IGLC2+ plasma cell	ZCRB1
IGHV3-74	0.00324711	0.070306	0.379	0.501	1	IgA+IGLC2+ plasma cell	IGHV3-74
TNPO1	0.00336701	0.0170813	0.758	0.783	1	IgA+IGLC2+ plasma cell	TNPO1
RASGRP3	0.00384781	0.0959466	0.783	0.768	1	IgA+IGLC2+ plasma cell	RASGRP3
TMED1	0.00399773	0.0039797	0.209	0.295	1	IgA+IGLC2+ plasma cell	TMED1
SMIM11B	0.004315	0.0424432	0.671	0.633	1	IgA+IGLC2+ plasma cell	SMIM11B
HACD3	0.00442259	0.083241	0.852	0.82	1	IgA+IGLC2+ plasma cell	HACD3
DYNC1LI1	0.00455217	0.0759174	0.426	0.399	1	IgA+IGLC2+ plasma cell	DYNC1LI1
FBXW7	0.00461479	0.265515	0.964	0.929	1	IgA+IGLC2+ plasma cell	FBXW7
AC245369.3	0.00478256	0.540898	0.755	0.788	1	IgA+IGLC2+ plasma cell	AC245369.3
KDM5B	0.00612963	0.0135912	0.708	0.721	1	IgA+IGLC2+ plasma cell	KDM5B
EMG1	0.00631595	0.052078	0.708	0.637	1	IgA+IGLC2+ plasma cell	EMG1
VTI1A	0.00652773	0.00123983	0.159	0.331	1	IgA+IGLC2+ plasma cell	VTI1A
IGHV1-46	0.00682856	0.0779175	0.592	0.679	1	IgA+IGLC2+ plasma cell	IGHV1-46
IGLV8-61	0.00712176	0.0245491	0.397	0.301	1	IgA+IGLC2+ plasma cell	IGLV8-61
FYN	0.00720932	0.135914	0.758	0.815	1	IgA+IGLC2+ plasma cell	FYN
TWISTNB	0.00784463	0.203096	0.816	0.7	1	IgA+IGLC2+ plasma cell	TWISTNB
NDUFA8	0.00785159	0.129483	0.812	0.737	1	IgA+IGLC2+ plasma cell	NDUFA8
CDK14	0.00878944	0.0554199	0.801	0.766	1	IgA+IGLC2+ plasma cell	CDK14
HDAC9	0.00894305	0.00987485	0.487	0.446	1	IgA+IGLC2+ plasma cell	HDAC9
VPS25	0.00935497	0.00789705	0.617	0.545	1	IgA+IGLC2+ plasma cell	VPS25
MAN2B1	0.00950773	0.0147564	0.751	0.794	1	IgA+IGLC2+ plasma cell	MAN2B1
HMGN2	3.00986e-63	1.40735	0.979	0.883	6.01972e-60	Cycling B	HMGN2
DBI	2.17692e-57	0.867873	0.979	0.726	4.35383e-54	Cycling B	DBI
MKI67	2.79067e-57	0.377378	0.921	0.607	5.58133e-54	Cycling B	MKI67
QARS	3.12859e-47	0.460289	0.894	0.652	6.25718e-44	Cycling B	QARS
PHB2	5.12486e-46	0.294448	0.873	0.567	1.02497e-42	Cycling B	PHB2
EXOSC9	6.89969e-46	0.319562	0.878	0.533	1.37994e-42	Cycling B	EXOSC9
DCUN1D4	1.6151e-43	0.177684	0.847	0.541	3.2302e-40	Cycling B	DCUN1D4
MRPL17	8.01178e-42	0.268764	0.884	0.686	1.60236e-38	Cycling B	MRPL17
C15orf48	1.41208e-39	0.0599417	0.868	0.547	2.82416e-36	Cycling B	C15orf48
CAPRIN1	1.72863e-39	0.185834	0.862	0.585	3.45726e-36	Cycling B	CAPRIN1
NUF2	2.3694e-39	0.229651	0.783	0.42	4.7388e-36	Cycling B	NUF2
SPAG5	3.6039e-39	0.223752	0.836	0.617	7.2078e-36	Cycling B	SPAG5
TCTEX1D2	8.232e-39	0.245532	0.841	0.58	1.6464e-35	Cycling B	TCTEX1D2
ZCCHC9	9.1195e-38	0.0745048	0.847	0.649	1.8239e-34	Cycling B	ZCCHC9
H2AFZ	9.62028e-38	0.784691	0.931	0.787	1.92406e-34	Cycling B	H2AFZ
DYNC1I2	3.92665e-37	0.2255	0.831	0.441	7.85329e-34	Cycling B	DYNC1I2
HACL1	5.17868e-37	0.0774495	0.831	0.473	1.03574e-33	Cycling B	HACL1
MPRIP	6.50147e-37	0.153074	0.799	0.372	1.30029e-33	Cycling B	MPRIP
TRAPPC13	1.88358e-36	0.0308965	0.841	0.532	3.76715e-33	Cycling B	TRAPPC13
CCDC77	2.05192e-36	0.138676	0.862	0.696	4.10384e-33	Cycling B	CCDC77
STYXL1	2.15318e-36	0.172601	0.889	0.73	4.30635e-33	Cycling B	STYXL1
CIZ1	4.09335e-36	0.0419365	0.915	0.733	8.18671e-33	Cycling B	CIZ1
ZNF420	5.6293e-36	0.193109	0.767	0.428	1.12586e-32	Cycling B	ZNF420
HMGXB4	7.06635e-36	0.226444	0.847	0.599	1.41327e-32	Cycling B	HMGXB4
SCO1	1.82011e-35	0.141245	0.894	0.683	3.64022e-32	Cycling B	SCO1
CAMKMT	2.30432e-35	0.220904	0.926	0.758	4.60865e-32	Cycling B	CAMKMT
UBE2Q1	5.78661e-34	0.158212	0.852	0.656	1.15732e-30	Cycling B	UBE2Q1
MRPS16	8.03856e-34	0.352996	0.852	0.646	1.60771e-30	Cycling B	MRPS16
ATP6V1H	1.03032e-33	0.142713	0.783	0.44	2.06065e-30	Cycling B	ATP6V1H
SOD1	1.22695e-33	0.507855	0.862	0.58	2.4539e-30	Cycling B	SOD1
TMEM126B	1.52141e-33	0.342602	0.794	0.48	3.04281e-30	Cycling B	TMEM126B
TRIP4	1.53238e-33	0.214785	0.831	0.474	3.06475e-30	Cycling B	TRIP4
NUP205	1.70076e-33	0.100012	0.836	0.559	3.40152e-30	Cycling B	NUP205
RAB34	4.38523e-33	0.0517314	0.788	0.544	8.77046e-30	Cycling B	RAB34
GLDC	4.57787e-33	0.0767195	0.921	0.801	9.15573e-30	Cycling B	GLDC
IDH1	6.86148e-33	0.0935672	0.836	0.56	1.3723e-29	Cycling B	IDH1
MTRR	8.23944e-33	0.177139	0.783	0.408	1.64789e-29	Cycling B	MTRR
METTL26	8.98301e-33	0.356142	0.82	0.631	1.7966e-29	Cycling B	METTL26
CISD3	4.00899e-32	0.052153	0.81	0.454	8.01798e-29	Cycling B	CISD3
HMGB2	2.09534e-31	0.786304	0.894	0.869	4.19067e-28	Cycling B	HMGB2
ZNF131	2.11756e-31	0.162141	0.831	0.609	4.23511e-28	Cycling B	ZNF131
RPAP3	3.12911e-31	0.235781	0.767	0.384	6.25821e-28	Cycling B	RPAP3
PAXX	3.74723e-31	0.122195	0.815	0.551	7.49447e-28	Cycling B	PAXX
MRPL42	4.43526e-31	0.457004	0.862	0.718	8.87052e-28	Cycling B	MRPL42
KLRD1	7.17314e-31	0.0478987	0.889	0.601	1.43463e-27	Cycling B	KLRD1
SH3KBP1	9.76951e-31	0.351035	0.82	0.533	1.9539e-27	Cycling B	SH3KBP1
PPA1	1.26689e-30	0.490364	0.915	0.796	2.53378e-27	Cycling B	PPA1
HIST1H4C	1.37312e-30	1.55842	0.968	0.877	2.74624e-27	Cycling B	HIST1H4C
TBCB	6.28145e-30	0.457301	0.831	0.685	1.25629e-26	Cycling B	TBCB
ATPIF1	9.003e-30	0.668535	0.915	0.851	1.8006e-26	Cycling B	ATPIF1
TXNDC17	1.24342e-29	0.407187	0.836	0.647	2.48683e-26	Cycling B	TXNDC17
PYROXD1	2.78385e-29	0.192265	0.868	0.688	5.5677e-26	Cycling B	PYROXD1
TXNL4B	9.32393e-29	0.230263	0.81	0.637	1.86479e-25	Cycling B	TXNL4B
RNASE4	1.71722e-28	0.0118153	0.899	0.758	3.43443e-25	Cycling B	RNASE4
NCBP2-AS2	1.71926e-28	0.285432	0.778	0.56	3.43853e-25	Cycling B	NCBP2-AS2
TCL1A	2.52163e-28	0.677062	0.704	0.315	5.04326e-25	Cycling B	TCL1A
MTHFD1	2.5589e-28	0.215791	0.767	0.454	5.11781e-25	Cycling B	MTHFD1
CKAP5	3.16952e-28	0.23595	0.81	0.49	6.33904e-25	Cycling B	CKAP5
UGGT2	5.18307e-28	0.0530016	0.852	0.623	1.03661e-24	Cycling B	UGGT2
LYAR	7.13788e-28	0.151874	0.799	0.569	1.42758e-24	Cycling B	LYAR
MPHOSPH9	1.12475e-27	0.16146	0.937	0.81	2.2495e-24	Cycling B	MPHOSPH9
PRDX1	1.78594e-27	0.56893	0.905	0.793	3.57189e-24	Cycling B	PRDX1
SAAL1	3.01479e-27	0.149736	0.741	0.432	6.02959e-24	Cycling B	SAAL1
TMEM35B	4.08653e-27	0.213834	0.862	0.687	8.17305e-24	Cycling B	TMEM35B
UBA2	2.49499e-26	0.105607	0.878	0.802	4.98998e-23	Cycling B	UBA2
PIGT	2.8935e-26	0.142048	0.751	0.384	5.787e-23	Cycling B	PIGT
CDC123	4.32055e-26	0.232176	0.894	0.803	8.64109e-23	Cycling B	CDC123
IMMP1L	5.11072e-26	0.505645	0.804	0.619	1.02214e-22	Cycling B	IMMP1L
PANK2	5.27127e-26	0.0543938	0.815	0.654	1.05425e-22	Cycling B	PANK2
FBXO18	7.06506e-26	0.161076	0.772	0.496	1.41301e-22	Cycling B	FBXO18
COA5	1.13471e-25	0.136598	0.677	0.304	2.26943e-22	Cycling B	COA5
DESI2	1.15112e-25	0.0952981	0.82	0.693	2.30223e-22	Cycling B	DESI2
IVD	1.34113e-25	0.148272	0.878	0.84	2.68227e-22	Cycling B	IVD
LDHB	2.5433e-25	0.607192	0.852	0.804	5.08659e-22	Cycling B	LDHB
UQCRC2	4.27707e-25	0.324227	0.799	0.581	8.55413e-22	Cycling B	UQCRC2
CENPK	8.33683e-25	0.370656	0.762	0.598	1.66737e-21	Cycling B	CENPK
EXOSC8	9.72703e-25	0.383371	0.852	0.752	1.94541e-21	Cycling B	EXOSC8
SNRPE	1.03127e-24	0.496131	0.735	0.4	2.06255e-21	Cycling B	SNRPE
ERLIN2	1.25031e-24	0.0492914	0.746	0.437	2.50062e-21	Cycling B	ERLIN2
MINOS1	1.2529e-24	0.517167	0.831	0.637	2.50579e-21	Cycling B	MINOS1
NDUFA7	1.7537e-24	0.376802	0.857	0.74	3.50739e-21	Cycling B	NDUFA7
WDR77	2.87842e-24	0.31247	0.725	0.344	5.75684e-21	Cycling B	WDR77
DERA	3.3126e-24	0.211618	0.772	0.652	6.6252e-21	Cycling B	DERA
IER3	4.96288e-24	0.0742312	0.815	0.533	9.92576e-21	Cycling B	IER3
NDUFB3	5.05174e-24	0.746692	0.772	0.657	1.01035e-20	Cycling B	NDUFB3
COPRS	5.19278e-24	0.107862	0.587	0.206	1.03856e-20	Cycling B	COPRS
COX10	5.26648e-24	0.0285957	0.82	0.501	1.0533e-20	Cycling B	COX10
VBP1	1.23115e-23	0.195238	0.757	0.488	2.46229e-20	Cycling B	VBP1
PITHD1	1.31609e-23	0.134295	0.683	0.368	2.63218e-20	Cycling B	PITHD1
SGO1	1.78953e-23	0.117595	0.746	0.517	3.57906e-20	Cycling B	SGO1
TRPV2	2.05435e-23	0.0671731	0.746	0.493	4.1087e-20	Cycling B	TRPV2
ANXA11	3.05986e-23	0.265593	0.746	0.437	6.11973e-20	Cycling B	ANXA11
SLC25A3	3.36265e-23	0.459987	0.831	0.577	6.7253e-20	Cycling B	SLC25A3
UCHL1	4.00132e-23	0.123974	0.672	0.378	8.00264e-20	Cycling B	UCHL1
CAPNS1	5.19272e-23	0.242896	0.825	0.666	1.03854e-19	Cycling B	CAPNS1
FLOT2	9.75364e-23	0.0653861	0.677	0.301	1.95073e-19	Cycling B	FLOT2
TOMM6	1.16902e-22	0.374554	0.82	0.53	2.33804e-19	Cycling B	TOMM6
CHMP3	1.94826e-22	0.288604	0.762	0.527	3.89651e-19	Cycling B	CHMP3
GOLGA7	2.0378e-22	0.104204	0.757	0.504	4.07561e-19	Cycling B	GOLGA7
RAB6A	2.07881e-22	0.0388899	0.794	0.535	4.15761e-19	Cycling B	RAB6A
STMN1	2.15084e-22	0.331292	0.757	0.557	4.30168e-19	Cycling B	STMN1
PTTG1	2.83975e-22	0.640724	0.794	0.685	5.6795e-19	Cycling B	PTTG1
PAPOLA	8.99526e-22	0.269503	0.847	0.668	1.79905e-18	Cycling B	PAPOLA
H2AFY	1.37635e-21	0.271477	0.772	0.619	2.7527e-18	Cycling B	H2AFY
DYM	1.81051e-21	0.106554	0.794	0.678	3.62102e-18	Cycling B	DYM
PTP4A2	1.9638e-21	0.387412	0.804	0.608	3.92759e-18	Cycling B	PTP4A2
RBMX2	2.34861e-21	0.233189	0.683	0.457	4.69721e-18	Cycling B	RBMX2
MRPL54	2.97444e-21	0.337672	0.804	0.607	5.94888e-18	Cycling B	MRPL54
NUSAP1	3.50653e-21	0.541336	0.778	0.717	7.01306e-18	Cycling B	NUSAP1
C11orf24	4.09982e-21	0.0274326	0.862	0.64	8.19964e-18	Cycling B	C11orf24
LAMTOR5	4.86334e-21	0.375597	0.82	0.638	9.72669e-18	Cycling B	LAMTOR5
LSM5	5.42906e-21	0.667201	0.836	0.717	1.08581e-17	Cycling B	LSM5
TROAP	6.52903e-21	0.134091	0.884	0.85	1.30581e-17	Cycling B	TROAP
MRPS28	7.98047e-21	0.0792288	0.884	0.766	1.59609e-17	Cycling B	MRPS28
TIA1	9.37915e-21	0.0695728	0.852	0.685	1.87583e-17	Cycling B	TIA1
APEX1	1.16353e-20	0.254628	0.815	0.587	2.32705e-17	Cycling B	APEX1
BLOC1S5	1.32019e-20	0.100128	0.847	0.766	2.64039e-17	Cycling B	BLOC1S5
NDUFA12	1.40797e-20	0.529403	0.878	0.804	2.81594e-17	Cycling B	NDUFA12
TMPO	1.46225e-20	0.116184	0.698	0.384	2.92449e-17	Cycling B	TMPO
ATP5B	1.69752e-20	0.280949	0.868	0.71	3.39504e-17	Cycling B	ATP5B
MCM7	1.77928e-20	0.0830317	0.815	0.63	3.55856e-17	Cycling B	MCM7
TESC	2.15195e-20	0.104986	0.72	0.489	4.3039e-17	Cycling B	TESC
EIF3M	2.52253e-20	0.181916	0.741	0.401	5.04507e-17	Cycling B	EIF3M
BCCIP	3.04811e-20	0.289873	0.82	0.734	6.09621e-17	Cycling B	BCCIP
HTATIP2	3.51504e-20	0.0947666	0.82	0.657	7.03007e-17	Cycling B	HTATIP2
SMC4	4.18675e-20	0.496174	0.799	0.709	8.3735e-17	Cycling B	SMC4
CTNNA1	8.33133e-20	0.019971	0.735	0.389	1.66627e-16	Cycling B	CTNNA1
MRPL11	8.46541e-20	0.191449	0.73	0.528	1.69308e-16	Cycling B	MRPL11
HIST2H2AC	9.25499e-20	0.196182	0.81	0.708	1.851e-16	Cycling B	HIST2H2AC
SPG11	1.2442e-19	0.0422289	0.672	0.348	2.48839e-16	Cycling B	SPG11
FAM60A	1.69262e-19	0.37012	0.73	0.442	3.38524e-16	Cycling B	FAM60A
MRPS30	1.71411e-19	0.234956	0.757	0.584	3.42821e-16	Cycling B	MRPS30
LSM7	2.44205e-19	0.346965	0.831	0.693	4.8841e-16	Cycling B	LSM7
CCT6A	2.53821e-19	0.457911	0.831	0.653	5.07641e-16	Cycling B	CCT6A
SSBP2	2.9248e-19	0.157763	0.672	0.391	5.8496e-16	Cycling B	SSBP2
ZNF451	3.33593e-19	0.178919	0.836	0.696	6.67186e-16	Cycling B	ZNF451
GLRX2	3.36473e-19	0.217871	0.725	0.472	6.72945e-16	Cycling B	GLRX2
MMADHC	3.42935e-19	0.286552	0.751	0.553	6.8587e-16	Cycling B	MMADHC
CEP170	3.56832e-19	0.131359	0.778	0.501	7.13664e-16	Cycling B	CEP170
BICDL1	4.06155e-19	0.0235547	0.73	0.413	8.12311e-16	Cycling B	BICDL1
TIMM50	4.35203e-19	0.341377	0.815	0.767	8.70405e-16	Cycling B	TIMM50
SLIRP	5.92681e-19	0.685498	0.873	0.808	1.18536e-15	Cycling B	SLIRP
SDR39U1	6.88828e-19	0.113556	0.762	0.577	1.37766e-15	Cycling B	SDR39U1
SRRM1	7.71796e-19	0.361478	0.926	0.849	1.54359e-15	Cycling B	SRRM1
EMSY	9.66893e-19	0.138126	0.772	0.601	1.93379e-15	Cycling B	EMSY
DCXR	1.13146e-18	0.233922	0.825	0.786	2.26292e-15	Cycling B	DCXR
RRP36	1.70309e-18	0.222871	0.82	0.81	3.40618e-15	Cycling B	RRP36
POLR2E	2.01231e-18	0.11142	0.794	0.626	4.02461e-15	Cycling B	POLR2E
GTF2B	2.18224e-18	0.10252	0.788	0.536	4.36447e-15	Cycling B	GTF2B
TACC1	2.21975e-18	0.124018	0.778	0.6	4.4395e-15	Cycling B	TACC1
WRB	2.78921e-18	0.184078	0.619	0.251	5.57841e-15	Cycling B	WRB
CYCS	3.14214e-18	0.229552	0.873	0.747	6.28428e-15	Cycling B	CYCS
LDHA	3.60558e-18	0.427841	0.794	0.697	7.21116e-15	Cycling B	LDHA
S1PR1	3.79023e-18	0.0451302	0.72	0.407	7.58045e-15	Cycling B	S1PR1
SGK3	4.46542e-18	0.066489	0.82	0.685	8.93085e-15	Cycling B	SGK3
SNF8	6.59634e-18	0.0293082	0.661	0.343	1.31927e-14	Cycling B	SNF8
ATP5C1	7.32855e-18	0.617692	0.831	0.802	1.46571e-14	Cycling B	ATP5C1
RANBP1	7.98874e-18	0.389621	0.857	0.714	1.59775e-14	Cycling B	RANBP1
MAD2L1	9.66116e-18	0.26614	0.683	0.445	1.93223e-14	Cycling B	MAD2L1
THG1L	1.10923e-17	0.0251838	0.233	0.444	2.21847e-14	Cycling B	THG1L
EIPR1	1.19285e-17	0.0482638	0.762	0.6	2.38569e-14	Cycling B	EIPR1
ATF7	1.21802e-17	0.286365	0.767	0.715	2.43604e-14	Cycling B	ATF7
PWWP2A	1.35681e-17	0.0407347	0.788	0.523	2.71362e-14	Cycling B	PWWP2A
VPS29	2.12743e-17	0.329982	0.831	0.725	4.25487e-14	Cycling B	VPS29
MPHOSPH6	2.57873e-17	0.104916	0.751	0.54	5.15746e-14	Cycling B	MPHOSPH6
GZMA	2.73694e-17	0.0442692	0.847	0.571	5.47388e-14	Cycling B	GZMA
AC126755.2	3.26114e-17	0.0398827	0.81	0.631	6.52229e-14	Cycling B	AC126755.2
MRPL27	3.73697e-17	0.466421	0.735	0.551	7.47394e-14	Cycling B	MRPL27
IFT43	5.02862e-17	0.0519875	0.772	0.528	1.00572e-13	Cycling B	IFT43
JPT1	5.09368e-17	0.427226	0.735	0.536	1.01874e-13	Cycling B	JPT1
GPX7	5.42853e-17	0.121929	0.794	0.641	1.08571e-13	Cycling B	GPX7
SKIV2L	5.59617e-17	0.0399469	0.73	0.424	1.11923e-13	Cycling B	SKIV2L
FOPNL	5.6056e-17	0.0950688	0.667	0.394	1.12112e-13	Cycling B	FOPNL
TPI1	5.6504e-17	0.365412	0.81	0.668	1.13008e-13	Cycling B	TPI1
CYB5D2	6.64529e-17	0.00681584	0.799	0.669	1.32906e-13	Cycling B	CYB5D2
PDCD2L	9.32601e-17	0.0969866	0.788	0.737	1.8652e-13	Cycling B	PDCD2L
DNAJC7	9.62558e-17	0.341104	0.81	0.709	1.92512e-13	Cycling B	DNAJC7
NVL	1.03257e-16	0.154749	0.677	0.375	2.06515e-13	Cycling B	NVL
THUMPD3	1.03785e-16	0.105316	0.714	0.523	2.0757e-13	Cycling B	THUMPD3
GUCD1	1.05117e-16	0.180669	0.677	0.437	2.10234e-13	Cycling B	GUCD1
CNOT7	1.08479e-16	0.103767	0.825	0.694	2.16958e-13	Cycling B	CNOT7
NSUN5	1.08909e-16	0.00762064	0.212	0.391	2.17819e-13	Cycling B	NSUN5
SMIM19	1.12566e-16	0.115332	0.831	0.702	2.25132e-13	Cycling B	SMIM19
KLF13	1.60255e-16	0.0724166	0.915	0.816	3.20509e-13	Cycling B	KLF13
USMG5	1.62158e-16	0.409256	0.815	0.703	3.24315e-13	Cycling B	USMG5
PIK3R4	1.66152e-16	0.081009	0.757	0.452	3.32303e-13	Cycling B	PIK3R4
POLB	1.71086e-16	0.128491	0.651	0.354	3.42172e-13	Cycling B	POLB
SRRT	1.83255e-16	0.151556	0.709	0.554	3.66511e-13	Cycling B	SRRT
COA3	2.39749e-16	0.370956	0.767	0.72	4.79498e-13	Cycling B	COA3
OCIAD1	2.59244e-16	0.217072	0.688	0.418	5.18489e-13	Cycling B	OCIAD1
PSMB9	2.62425e-16	0.405326	0.725	0.483	5.24851e-13	Cycling B	PSMB9
SPAG9	2.87077e-16	0.0967389	0.889	0.782	5.74154e-13	Cycling B	SPAG9
ZCCHC2	2.88743e-16	0.0269759	0.72	0.439	5.77486e-13	Cycling B	ZCCHC2
COPA	3.0902e-16	0.152574	0.72	0.491	6.1804e-13	Cycling B	COPA
ATP5G1	3.83683e-16	0.404607	0.788	0.672	7.67365e-13	Cycling B	ATP5G1
PRR14	4.81401e-16	0.00636446	0.757	0.543	9.62803e-13	Cycling B	PRR14
PNN	5.64712e-16	0.122693	0.751	0.536	1.12942e-12	Cycling B	PNN
RAN	5.9733e-16	0.280035	0.894	0.813	1.19466e-12	Cycling B	RAN
HIST2H4A	6.5352e-16	0.060993	0.73	0.468	1.30704e-12	Cycling B	HIST2H4A
SDHA	1.18519e-15	0.187786	0.884	0.817	2.37038e-12	Cycling B	SDHA
FBXW4	1.38677e-15	0.0404695	0.783	0.611	2.77354e-12	Cycling B	FBXW4
DDX55	1.42438e-15	0.14036	0.672	0.507	2.84876e-12	Cycling B	DDX55
MRFAP1L1	1.45749e-15	0.129083	0.757	0.613	2.91498e-12	Cycling B	MRFAP1L1
DUT	1.4607e-15	0.391296	0.751	0.662	2.9214e-12	Cycling B	DUT
RBBP8	1.4726e-15	0.0885155	0.741	0.509	2.94521e-12	Cycling B	RBBP8
TMEM167A	1.91006e-15	0.272516	0.878	0.777	3.82013e-12	Cycling B	TMEM167A
HIGD2A	2.16906e-15	0.319522	0.757	0.609	4.33811e-12	Cycling B	HIGD2A
PSMD7	2.42931e-15	0.279467	0.767	0.623	4.85862e-12	Cycling B	PSMD7
FUBP1	3.68778e-15	0.154138	0.841	0.703	7.37557e-12	Cycling B	FUBP1
RFC1	4.08948e-15	0.24014	0.73	0.595	8.17897e-12	Cycling B	RFC1
STRAP	4.26166e-15	0.0957208	0.825	0.704	8.52332e-12	Cycling B	STRAP
ACSL3	5.35927e-15	0.111488	0.799	0.682	1.07185e-11	Cycling B	ACSL3
NDUFB5	5.58494e-15	0.232963	0.751	0.599	1.11699e-11	Cycling B	NDUFB5
KAT5	6.38393e-15	0.0683961	0.725	0.539	1.27679e-11	Cycling B	KAT5
TMEM126A	6.72689e-15	0.285041	0.81	0.738	1.34538e-11	Cycling B	TMEM126A
LUZP1	6.96508e-15	2.24046e-05	0.794	0.652	1.39302e-11	Cycling B	LUZP1
NUP93	7.29027e-15	0.263991	0.725	0.686	1.45805e-11	Cycling B	NUP93
CACYBP	7.71955e-15	0.3643	0.825	0.705	1.54391e-11	Cycling B	CACYBP
NECAP1	7.95564e-15	0.0641053	0.772	0.645	1.59113e-11	Cycling B	NECAP1
GGH	8.40251e-15	0.199809	0.862	0.807	1.6805e-11	Cycling B	GGH
CHCHD1	1.04554e-14	0.268719	0.683	0.447	2.09108e-11	Cycling B	CHCHD1
SNRPF	1.42604e-14	0.117055	0.714	0.503	2.85207e-11	Cycling B	SNRPF
CNIH1	1.5442e-14	0.351051	0.698	0.488	3.08839e-11	Cycling B	CNIH1
RGS2	1.84172e-14	0.286328	0.788	0.674	3.68344e-11	Cycling B	RGS2
PSMC1	2.17271e-14	0.060125	0.762	0.585	4.34541e-11	Cycling B	PSMC1
DDT	2.21757e-14	0.386558	0.73	0.578	4.43514e-11	Cycling B	DDT
FANCD2	2.52048e-14	0.0880077	0.772	0.723	5.04097e-11	Cycling B	FANCD2
VPS37A	3.01646e-14	0.0183484	0.772	0.642	6.03292e-11	Cycling B	VPS37A
PRPF40A	3.20703e-14	0.192173	0.757	0.531	6.41406e-11	Cycling B	PRPF40A
COQ6	3.59779e-14	0.0186732	0.608	0.297	7.19559e-11	Cycling B	COQ6
RGS19	4.16087e-14	0.138334	0.735	0.576	8.32174e-11	Cycling B	RGS19
GTSF1	4.41404e-14	0.358355	0.725	0.663	8.82807e-11	Cycling B	GTSF1
HSPB11	4.78204e-14	0.378152	0.783	0.7	9.56409e-11	Cycling B	HSPB11
UBE3A	5.12517e-14	0.156908	0.778	0.681	1.02503e-10	Cycling B	UBE3A
SMAP1	6.39193e-14	0.0673544	0.751	0.586	1.27839e-10	Cycling B	SMAP1
ENY2	6.57345e-14	0.371045	0.847	0.775	1.31469e-10	Cycling B	ENY2
COQ5	6.68078e-14	0.109595	0.709	0.63	1.33616e-10	Cycling B	COQ5
NUDC	7.62867e-14	0.142846	0.788	0.684	1.52573e-10	Cycling B	NUDC
APH1B	7.68762e-14	0.109837	0.725	0.603	1.53752e-10	Cycling B	APH1B
DGUOK	8.79153e-14	0.231837	0.683	0.463	1.75831e-10	Cycling B	DGUOK
GNG5	9.61797e-14	0.186559	0.831	0.729	1.92359e-10	Cycling B	GNG5
RSL1D1	1.56993e-13	0.213199	0.862	0.752	3.13985e-10	Cycling B	RSL1D1
IGKV6-21	1.78422e-13	0.392016	0.847	0.648	3.56843e-10	Cycling B	IGKV6-21
CARD16	1.91059e-13	0.178288	0.831	0.757	3.82118e-10	Cycling B	CARD16
TAF10	1.94711e-13	0.169122	0.725	0.654	3.89422e-10	Cycling B	TAF10
NAE1	2.41e-13	0.21287	0.656	0.401	4.82001e-10	Cycling B	NAE1
TAF1D	3.66279e-13	0.108128	0.831	0.69	7.32557e-10	Cycling B	TAF1D
PSMB7	3.97455e-13	0.267203	0.73	0.551	7.94909e-10	Cycling B	PSMB7
WDR54	4.01713e-13	0.118085	0.635	0.437	8.03426e-10	Cycling B	WDR54
AC138811.2	4.38588e-13	0.0702704	0.704	0.519	8.77176e-10	Cycling B	AC138811.2
AC138969.1	5.1018e-13	0.0395695	0.836	0.678	1.02036e-09	Cycling B	AC138969.1
IP6K2	5.23609e-13	0.0805998	0.64	0.397	1.04722e-09	Cycling B	IP6K2
HIST1H2AH	5.27625e-13	0.202731	0.571	0.32	1.05525e-09	Cycling B	HIST1H2AH
TXN	5.82751e-13	0.11239	0.958	0.904	1.1655e-09	Cycling B	TXN
ALOX5AP	6.59211e-13	0.114958	0.804	0.772	1.31842e-09	Cycling B	ALOX5AP
RAD51B	7.3656e-13	0.00580061	0.259	0.435	1.47312e-09	Cycling B	RAD51B
MTERF3	7.38801e-13	0.0256758	0.841	0.729	1.4776e-09	Cycling B	MTERF3
PSMD1	7.95926e-13	0.20052	0.709	0.565	1.59185e-09	Cycling B	PSMD1
RFWD2	8.60688e-13	0.13292	0.799	0.688	1.72138e-09	Cycling B	RFWD2
UTP14A	9.2581e-13	0.032872	0.836	0.704	1.85162e-09	Cycling B	UTP14A
NSA2	1.28865e-12	0.0525041	0.852	0.754	2.5773e-09	Cycling B	NSA2
PSMB8	1.3667e-12	0.167315	0.783	0.664	2.7334e-09	Cycling B	PSMB8
C12orf10	1.39105e-12	0.0463515	0.741	0.562	2.7821e-09	Cycling B	C12orf10
BEX2	1.40384e-12	0.0153697	0.275	0.435	2.80768e-09	Cycling B	BEX2
SYS1	1.40455e-12	0.0829057	0.815	0.701	2.8091e-09	Cycling B	SYS1
HSPE1	1.49123e-12	0.212877	0.862	0.749	2.98245e-09	Cycling B	HSPE1
VDAC1	1.61044e-12	0.214141	0.815	0.753	3.22088e-09	Cycling B	VDAC1
ELOC	1.7793e-12	0.152192	0.852	0.788	3.55861e-09	Cycling B	ELOC
CCDC84	1.86491e-12	0.094619	0.677	0.533	3.72982e-09	Cycling B	CCDC84
COPZ1	1.92353e-12	0.28095	0.884	0.806	3.84705e-09	Cycling B	COPZ1
ADD1	1.94746e-12	0.277329	0.667	0.516	3.89491e-09	Cycling B	ADD1
NEDD4L	2.24027e-12	0.08896	0.661	0.394	4.48055e-09	Cycling B	NEDD4L
CMC2	2.44494e-12	0.0962533	0.825	0.749	4.88988e-09	Cycling B	CMC2
VTI1B	2.48161e-12	0.0382491	0.794	0.687	4.96321e-09	Cycling B	VTI1B
C8orf59	2.49066e-12	0.144633	0.804	0.645	4.98132e-09	Cycling B	C8orf59
ZCRB1	2.57077e-12	0.159796	0.852	0.732	5.14155e-09	Cycling B	ZCRB1
NUDT1	2.57163e-12	0.370188	0.656	0.452	5.14326e-09	Cycling B	NUDT1
PSMD4	2.69209e-12	0.188314	0.762	0.648	5.38418e-09	Cycling B	PSMD4
ALYREF	2.76543e-12	0.0167326	0.741	0.617	5.53086e-09	Cycling B	ALYREF
TRIAP1	3.36523e-12	0.176912	0.847	0.79	6.73045e-09	Cycling B	TRIAP1
TACC3	3.46897e-12	0.0152072	0.672	0.493	6.93795e-09	Cycling B	TACC3
MDP1	4.24992e-12	0.0634695	0.46	0.173	8.49983e-09	Cycling B	MDP1
CETN2	4.96274e-12	0.0949276	0.64	0.42	9.92548e-09	Cycling B	CETN2
EIF4G2	5.3673e-12	0.150257	0.873	0.792	1.07346e-08	Cycling B	EIF4G2
DHPS	5.43374e-12	0.00978773	0.767	0.658	1.08675e-08	Cycling B	DHPS
DYNLL1	7.01422e-12	0.157389	0.794	0.636	1.40284e-08	Cycling B	DYNLL1
HIGD1A	8.39174e-12	0.179256	0.698	0.498	1.67835e-08	Cycling B	HIGD1A
GORAB	9.16839e-12	0.118742	0.862	0.797	1.83368e-08	Cycling B	GORAB
AQR	1.03726e-11	0.0374627	0.677	0.501	2.07452e-08	Cycling B	AQR
SVBP	1.05007e-11	0.258606	0.704	0.65	2.10014e-08	Cycling B	SVBP
INTS8	1.31898e-11	0.0642805	0.603	0.325	2.63795e-08	Cycling B	INTS8
TBCA	1.79592e-11	0.262999	0.788	0.673	3.59185e-08	Cycling B	TBCA
ANKRA2	1.81783e-11	0.0530453	0.91	0.819	3.63567e-08	Cycling B	ANKRA2
RBM4	1.8677e-11	0.175906	0.619	0.387	3.7354e-08	Cycling B	RBM4
PNKD	2.00503e-11	0.273508	0.725	0.614	4.01007e-08	Cycling B	PNKD
ANG	2.10075e-11	0.139004	0.921	0.809	4.20149e-08	Cycling B	ANG
SQOR	2.10327e-11	0.00287458	0.64	0.347	4.20654e-08	Cycling B	SQOR
DPY30	2.21207e-11	0.200112	0.683	0.493	4.42413e-08	Cycling B	DPY30
MRPL35	2.23239e-11	0.171898	0.73	0.742	4.46479e-08	Cycling B	MRPL35
SNRPD1	2.38822e-11	0.200421	0.661	0.483	4.77644e-08	Cycling B	SNRPD1
ANKRD26	2.66473e-11	0.0299997	0.72	0.524	5.32947e-08	Cycling B	ANKRD26
DEK	2.80146e-11	0.188181	0.746	0.66	5.60292e-08	Cycling B	DEK
SPN	2.81253e-11	0.00734676	0.635	0.395	5.62505e-08	Cycling B	SPN
MRPL58	3.15647e-11	0.0750707	0.836	0.766	6.31293e-08	Cycling B	MRPL58
MTCH2	4.07532e-11	0.214748	0.598	0.328	8.15064e-08	Cycling B	MTCH2
RCOR3	4.4229e-11	0.0516169	0.667	0.436	8.84579e-08	Cycling B	RCOR3
MTA3	4.98466e-11	0.149908	0.672	0.551	9.96932e-08	Cycling B	MTA3
CKAP2	5.96352e-11	0.239395	0.698	0.519	1.1927e-07	Cycling B	CKAP2
CD22	6.22632e-11	0.180429	0.603	0.427	1.24526e-07	Cycling B	CD22
TTPAL	6.23463e-11	0.0109137	0.661	0.419	1.24693e-07	Cycling B	TTPAL
SENP2	7.6912e-11	0.00092928	0.63	0.392	1.53824e-07	Cycling B	SENP2
ARPC1A	8.5142e-11	0.300633	0.783	0.722	1.70284e-07	Cycling B	ARPC1A
SKP1	8.62982e-11	0.225884	0.841	0.737	1.72596e-07	Cycling B	SKP1
C1orf131	1.02256e-10	0.0468301	0.603	0.285	2.04511e-07	Cycling B	C1orf131
C17orf49	1.12237e-10	0.15018	0.762	0.607	2.24474e-07	Cycling B	C17orf49
ZNHIT3	1.21649e-10	0.218761	0.746	0.675	2.43299e-07	Cycling B	ZNHIT3
DYNC1LI2	1.29748e-10	0.0492482	0.704	0.476	2.59497e-07	Cycling B	DYNC1LI2
PLRG1	1.31363e-10	0.035451	0.64	0.445	2.62727e-07	Cycling B	PLRG1
COPS3	1.89836e-10	0.241267	0.767	0.724	3.79673e-07	Cycling B	COPS3
PSME3	1.92671e-10	0.0916287	0.672	0.483	3.85341e-07	Cycling B	PSME3
POP7	1.94317e-10	2.70813e-06	0.196	0.222	3.88633e-07	Cycling B	POP7
WDR43	2.17429e-10	0.0918668	0.725	0.596	4.34859e-07	Cycling B	WDR43
PSMA4	2.20964e-10	0.145712	0.693	0.519	4.41928e-07	Cycling B	PSMA4
ANKRD13A	2.34536e-10	0.0900736	0.667	0.455	4.69073e-07	Cycling B	ANKRD13A
NDUFS5	2.40014e-10	0.174913	0.698	0.534	4.80027e-07	Cycling B	NDUFS5
TIMM21	2.60007e-10	0.122648	0.434	0.173	5.20014e-07	Cycling B	TIMM21
MRPL52	2.64353e-10	0.308298	0.778	0.743	5.28705e-07	Cycling B	MRPL52
MRPL33	2.75842e-10	0.0389504	0.762	0.61	5.51684e-07	Cycling B	MRPL33
RPS12	3.0028e-10	0.0758736	0.931	0.858	6.00559e-07	Cycling B	RPS12
CCT4	3.39126e-10	0.209871	0.778	0.715	6.78253e-07	Cycling B	CCT4
ILKAP	3.47643e-10	0.0916684	0.778	0.73	6.95285e-07	Cycling B	ILKAP
ETNK1	3.508e-10	0.120386	0.73	0.643	7.01599e-07	Cycling B	ETNK1
BNIP3L	3.89035e-10	0.435764	0.725	0.654	7.78071e-07	Cycling B	BNIP3L
ZNF761	4.16664e-10	0.00322741	0.598	0.378	8.33329e-07	Cycling B	ZNF761
U2SURP	4.94772e-10	0.0992722	0.788	0.684	9.89544e-07	Cycling B	U2SURP
NANS	5.0658e-10	0.213265	0.772	0.741	1.01316e-06	Cycling B	NANS
RMND1	5.37447e-10	0.0321376	0.757	0.797	1.07489e-06	Cycling B	RMND1
BPTF	5.43719e-10	0.172731	0.772	0.694	1.08744e-06	Cycling B	BPTF
CDKN3	6.47409e-10	0.447161	0.624	0.4	1.29482e-06	Cycling B	CDKN3
UCHL3	8.08805e-10	0.26812	0.767	0.743	1.61761e-06	Cycling B	UCHL3
TDP2	8.17515e-10	0.0177249	0.836	0.786	1.63503e-06	Cycling B	TDP2
PFDN2	8.42495e-10	0.101846	0.735	0.641	1.68499e-06	Cycling B	PFDN2
DARS	8.57096e-10	0.174137	0.624	0.383	1.71419e-06	Cycling B	DARS
POLR2H	9.02659e-10	0.109178	0.683	0.539	1.80532e-06	Cycling B	POLR2H
ZNF296	9.24223e-10	0.059682	0.677	0.469	1.84845e-06	Cycling B	ZNF296
DHDDS	9.88059e-10	0.0097192	0.249	0.439	1.97612e-06	Cycling B	DHDDS
SSB	1.04555e-09	0.100144	0.746	0.628	2.09111e-06	Cycling B	SSB
FIBP	1.10325e-09	0.16385	0.72	0.722	2.2065e-06	Cycling B	FIBP
TM2D2	1.26063e-09	0.150279	0.735	0.668	2.52126e-06	Cycling B	TM2D2
IL10RB	1.29092e-09	0.0460668	0.804	0.669	2.58184e-06	Cycling B	IL10RB
AIG1	1.3403e-09	0.000612099	0.857	0.733	2.68059e-06	Cycling B	AIG1
C4orf3	1.56328e-09	0.164961	0.884	0.866	3.12656e-06	Cycling B	C4orf3
CCZ1B	2.29316e-09	0.0022788	0.614	0.385	4.58632e-06	Cycling B	CCZ1B
CSTF3	2.40425e-09	0.0111528	0.317	0.459	4.80849e-06	Cycling B	CSTF3
SUPT16H	2.477e-09	0.281453	0.693	0.513	4.954e-06	Cycling B	SUPT16H
PRPF18	2.50805e-09	0.0273896	0.778	0.583	5.01611e-06	Cycling B	PRPF18
NEPRO	2.77162e-09	0.059135	0.741	0.632	5.54323e-06	Cycling B	NEPRO
MRPL32	2.88483e-09	0.0937128	0.624	0.374	5.76965e-06	Cycling B	MRPL32
TMEM138	3.01684e-09	0.123011	0.635	0.456	6.03369e-06	Cycling B	TMEM138
METTL5	3.40874e-09	0.0984759	0.831	0.749	6.81747e-06	Cycling B	METTL5
BUD23	3.91909e-09	0.251578	0.778	0.724	7.83817e-06	Cycling B	BUD23
PCMT1	4.13682e-09	0.395002	0.693	0.637	8.27364e-06	Cycling B	PCMT1
NOL12	4.88215e-09	0.0869927	0.661	0.519	9.7643e-06	Cycling B	NOL12
RPS10	5.09775e-09	0.0584505	0.878	0.838	1.01955e-05	Cycling B	RPS10
FAM96A	5.53528e-09	0.165227	0.841	0.774	1.10706e-05	Cycling B	FAM96A
FAM120AOS	6.17692e-09	0.0136516	0.503	0.728	1.23538e-05	Cycling B	FAM120AOS
PSMD2	7.05563e-09	0.0947246	0.661	0.542	1.41113e-05	Cycling B	PSMD2
EPS8L2	7.07396e-09	0.00844331	0.847	0.789	1.41479e-05	Cycling B	EPS8L2
NAA10	7.20471e-09	0.0753275	0.635	0.435	1.44094e-05	Cycling B	NAA10
RNF5	7.61282e-09	0.138944	0.762	0.717	1.52256e-05	Cycling B	RNF5
POLD2	7.93337e-09	0.19467	0.667	0.557	1.58667e-05	Cycling B	POLD2
NCAPH2	8.41681e-09	0.0958561	0.556	0.323	1.68336e-05	Cycling B	NCAPH2
FBXO28	8.75774e-09	0.0229009	0.725	0.597	1.75155e-05	Cycling B	FBXO28
THAP1	8.94012e-09	0.0373265	0.693	0.543	1.78802e-05	Cycling B	THAP1
MED6	9.46183e-09	0.0528088	0.656	0.513	1.89237e-05	Cycling B	MED6
CENPW	9.61883e-09	0.336758	0.63	0.524	1.92377e-05	Cycling B	CENPW
CEP192	9.85503e-09	0.0141158	0.82	0.797	1.97101e-05	Cycling B	CEP192
SRRM2	1.00196e-08	0.0324994	0.82	0.752	2.00391e-05	Cycling B	SRRM2
U2AF1L5	1.0703e-08	0.0600041	0.73	0.693	2.1406e-05	Cycling B	U2AF1L5
TMEM109	1.10554e-08	0.0737846	0.661	0.411	2.21108e-05	Cycling B	TMEM109
LCMT1	1.13241e-08	0.0177096	0.434	0.645	2.26483e-05	Cycling B	LCMT1
MED19	1.15396e-08	0.0891766	0.661	0.516	2.30792e-05	Cycling B	MED19
TMX2	1.20769e-08	0.0602835	0.746	0.677	2.41537e-05	Cycling B	TMX2
NME3	1.34708e-08	0.00157446	0.556	0.319	2.69416e-05	Cycling B	NME3
ZWILCH	1.38629e-08	0.00883915	0.312	0.416	2.77258e-05	Cycling B	ZWILCH
WDR61	1.50376e-08	0.135323	0.709	0.561	3.00752e-05	Cycling B	WDR61
NDUFB10	1.54508e-08	0.369689	0.725	0.673	3.09017e-05	Cycling B	NDUFB10
C11orf98	1.56575e-08	0.194869	0.788	0.729	3.13151e-05	Cycling B	C11orf98
CLEC4A	1.88939e-08	0.0569027	0.72	0.581	3.77879e-05	Cycling B	CLEC4A
IGKV3-11	1.91591e-08	0.11643	0.857	0.748	3.83183e-05	Cycling B	IGKV3-11
NUPL2	1.9469e-08	0.173661	0.767	0.81	3.8938e-05	Cycling B	NUPL2
WIPI2	2.01393e-08	0.0645596	0.735	0.651	4.02786e-05	Cycling B	WIPI2
ARL6IP6	2.21288e-08	0.00666085	0.275	0.347	4.42576e-05	Cycling B	ARL6IP6
KIAA1143	2.42413e-08	0.146697	0.698	0.61	4.84827e-05	Cycling B	KIAA1143
BOLA3	2.96935e-08	0.170301	0.656	0.464	5.9387e-05	Cycling B	BOLA3
BBS4	3.07208e-08	0.0251356	0.307	0.178	6.14415e-05	Cycling B	BBS4
MCFD2	3.14181e-08	0.145342	0.704	0.612	6.28361e-05	Cycling B	MCFD2
CCDC25	3.17657e-08	0.0240644	0.693	0.533	6.35314e-05	Cycling B	CCDC25
MAP4K1	3.17891e-08	0.173463	0.608	0.401	6.35781e-05	Cycling B	MAP4K1
KLHL7	3.47953e-08	0.00133831	0.656	0.475	6.95906e-05	Cycling B	KLHL7
CYP2R1	3.55541e-08	0.0343584	0.709	0.584	7.11082e-05	Cycling B	CYP2R1
MFSD8	3.59625e-08	0.0510238	0.794	0.835	7.19251e-05	Cycling B	MFSD8
PSMA3	3.88879e-08	0.300911	0.704	0.642	7.77758e-05	Cycling B	PSMA3
GMFG	4.38251e-08	0.191286	0.862	0.857	8.76501e-05	Cycling B	GMFG
PUS7L	4.5547e-08	0.00023291	0.566	0.757	9.10941e-05	Cycling B	PUS7L
PRPSAP1	4.61011e-08	0.106452	0.624	0.517	9.22023e-05	Cycling B	PRPSAP1
UCP2	5.23472e-08	0.353266	0.624	0.429	0.000104694	Cycling B	UCP2
RPS19BP1	5.71072e-08	0.22912	0.661	0.528	0.000114214	Cycling B	RPS19BP1
PARP1	5.7323e-08	0.172763	0.672	0.545	0.000114646	Cycling B	PARP1
TMEM14C	5.73926e-08	0.175715	0.794	0.672	0.000114785	Cycling B	TMEM14C
CHD6	6.48329e-08	0.0358346	0.772	0.701	0.000129666	Cycling B	CHD6
TAF2	6.61119e-08	0.166723	0.561	0.307	0.000132224	Cycling B	TAF2
REV1	8.19363e-08	0.0376012	0.519	0.794	0.000163873	Cycling B	REV1
GEMIN2	8.26793e-08	0.0744246	0.799	0.816	0.000165359	Cycling B	GEMIN2
ATP6V1F	8.32765e-08	0.0334424	0.741	0.642	0.000166553	Cycling B	ATP6V1F
SNRPB2	1.02075e-07	0.225546	0.614	0.407	0.00020415	Cycling B	SNRPB2
PRR14L	1.07185e-07	0.197971	0.762	0.791	0.00021437	Cycling B	PRR14L
THAP11	1.07379e-07	0.0172894	0.878	0.824	0.000214757	Cycling B	THAP11
DDX27	1.14358e-07	0.0477453	0.746	0.679	0.000228715	Cycling B	DDX27
RNF13	1.3955e-07	0.0980389	0.735	0.602	0.000279101	Cycling B	RNF13
IGHV3-13	1.40114e-07	0.0512144	0.91	0.736	0.000280227	Cycling B	IGHV3-13
SELENOW	1.47562e-07	0.112084	0.577	0.342	0.000295123	Cycling B	SELENOW
GAPT	1.49341e-07	0.00421382	0.566	0.402	0.000298681	Cycling B	GAPT
PPIL2	1.51903e-07	0.0564162	0.73	0.705	0.000303807	Cycling B	PPIL2
CKS2	1.51908e-07	0.267841	0.64	0.575	0.000303816	Cycling B	CKS2
NUP35	1.59561e-07	0.0838461	0.788	0.765	0.000319123	Cycling B	NUP35
GCA	1.72355e-07	0.0183116	0.407	0.666	0.000344709	Cycling B	GCA
TTC3	1.81278e-07	0.0848691	0.788	0.674	0.000362556	Cycling B	TTC3
BUD31	1.82802e-07	0.241304	0.667	0.545	0.000365603	Cycling B	BUD31
IGKV3D-20	1.91884e-07	0.0587653	0.899	0.865	0.000383769	Cycling B	IGKV3D-20
POLR1D	2.01532e-07	0.14065	0.688	0.648	0.000403064	Cycling B	POLR1D
PHAX	2.1443e-07	0.102377	0.55	0.36	0.000428861	Cycling B	PHAX
CDK2AP1	2.40675e-07	0.0442049	0.704	0.687	0.000481351	Cycling B	CDK2AP1
TCF4	2.46836e-07	0.054923	0.804	0.664	0.000493672	Cycling B	TCF4
RFC4	2.67543e-07	0.189427	0.614	0.485	0.000535085	Cycling B	RFC4
C2orf74	2.78476e-07	0.0149577	0.841	0.808	0.000556953	Cycling B	C2orf74
ACAP1	3.0854e-07	0.00329283	0.704	0.579	0.00061708	Cycling B	ACAP1
PET117	3.53105e-07	0.0538299	0.735	0.844	0.000706209	Cycling B	PET117
CDC27	4.05164e-07	0.0405797	0.455	0.721	0.000810329	Cycling B	CDC27
RPP30	4.33164e-07	0.0806799	0.344	0.431	0.000866328	Cycling B	RPP30
RPL39L	4.78203e-07	0.0452256	0.635	0.503	0.000956407	Cycling B	RPL39L
ATP5H	4.85622e-07	0.180537	0.757	0.694	0.000971243	Cycling B	ATP5H
SSBP1	4.91845e-07	0.241213	0.651	0.482	0.00098369	Cycling B	SSBP1
PPFIA1	5.35117e-07	0.0118673	0.614	0.477	0.00107023	Cycling B	PPFIA1
PEX19	5.40406e-07	0.000625169	0.413	0.638	0.00108081	Cycling B	PEX19
MRPL28	5.67733e-07	0.040421	0.392	0.578	0.00113547	Cycling B	MRPL28
GCHFR	5.70335e-07	0.250566	0.582	0.398	0.00114067	Cycling B	GCHFR
IMP4	6.51706e-07	0.283101	0.603	0.448	0.00130341	Cycling B	IMP4
TSR1	6.53104e-07	0.00886623	0.571	0.361	0.00130621	Cycling B	TSR1
METRNL	6.55069e-07	0.00270823	0.857	0.854	0.00131014	Cycling B	METRNL
PRC1	7.04925e-07	0.0107807	0.487	0.749	0.00140985	Cycling B	PRC1
MYCBP	7.0581e-07	0.0179668	0.714	0.701	0.00141162	Cycling B	MYCBP
CASP1	7.45188e-07	0.00869125	0.937	0.875	0.00149038	Cycling B	CASP1
IDH3A	7.83807e-07	0.0902673	0.714	0.563	0.00156761	Cycling B	IDH3A
SNX29	8.1895e-07	0.00354704	0.243	0.349	0.0016379	Cycling B	SNX29
TARBP1	8.66163e-07	0.0234988	0.646	0.52	0.00173233	Cycling B	TARBP1
MEMO1	8.97441e-07	0.128509	0.693	0.682	0.00179488	Cycling B	MEMO1
CPNE1	9.23047e-07	0.130118	0.751	0.755	0.00184609	Cycling B	CPNE1
EFHC1	9.8008e-07	0.00665023	0.73	0.706	0.00196016	Cycling B	EFHC1
WDR12	1.10969e-06	0.0310716	0.693	0.629	0.00221937	Cycling B	WDR12
ACTR8	1.34384e-06	0.0111278	0.698	0.572	0.00268768	Cycling B	ACTR8
PPIH	1.36553e-06	0.0462091	0.37	0.463	0.00273107	Cycling B	PPIH
SUPT4H1	1.37488e-06	0.0109505	0.619	0.434	0.00274976	Cycling B	SUPT4H1
FAM103A1	1.3918e-06	0.0283933	0.64	0.508	0.00278361	Cycling B	FAM103A1
ITGB1BP1	1.45497e-06	0.260182	0.608	0.492	0.00290993	Cycling B	ITGB1BP1
CPD	1.48609e-06	0.0165407	0.466	0.276	0.00297217	Cycling B	CPD
DGKA	1.55622e-06	0.0391603	0.254	0.329	0.00311244	Cycling B	DGKA
NASP	1.57728e-06	0.106843	0.688	0.635	0.00315456	Cycling B	NASP
CENPM	1.62535e-06	0.152283	0.698	0.73	0.00325069	Cycling B	CENPM
SUGCT	1.6502e-06	0.536138	0.545	0.262	0.00330039	Cycling B	SUGCT
MRPS34	1.66118e-06	0.24332	0.624	0.552	0.00332237	Cycling B	MRPS34
TAF12	1.66607e-06	0.0657425	0.672	0.611	0.00333215	Cycling B	TAF12
BCL11A	2.11695e-06	0.10212	0.656	0.475	0.0042339	Cycling B	BCL11A
FANCL	2.1563e-06	0.0370742	0.598	0.401	0.00431261	Cycling B	FANCL
SUCLG1	2.21184e-06	0.0888497	0.619	0.463	0.00442369	Cycling B	SUCLG1
PSMC6	2.58576e-06	0.0720316	0.72	0.721	0.00517151	Cycling B	PSMC6
NGLY1	2.65551e-06	0.0318389	0.672	0.545	0.00531102	Cycling B	NGLY1
RHOG	2.72693e-06	0.128318	0.656	0.573	0.00545385	Cycling B	RHOG
RTL8C	2.746e-06	0.0338712	0.471	0.629	0.005492	Cycling B	RTL8C
COPS8	2.7517e-06	0.0702858	0.556	0.381	0.0055034	Cycling B	COPS8
TSR3	2.81701e-06	0.014864	0.672	0.604	0.00563402	Cycling B	TSR3
ATP5S	2.93468e-06	0.0078524	0.386	0.527	0.00586935	Cycling B	ATP5S
PTK2	2.99468e-06	0.0907879	0.64	0.608	0.00598936	Cycling B	PTK2
MRPS11	2.99904e-06	0.0992971	0.64	0.58	0.00599808	Cycling B	MRPS11
SLC39A10	3.08619e-06	0.0619004	0.608	0.448	0.00617239	Cycling B	SLC39A10
VRK1	3.1327e-06	0.0822704	0.693	0.704	0.00626541	Cycling B	VRK1
RGL4	3.17943e-06	0.00784244	0.566	0.356	0.00635885	Cycling B	RGL4
PTRHD1	3.37406e-06	0.194528	0.603	0.461	0.00674812	Cycling B	PTRHD1
RUFY1	3.6142e-06	0.0549284	0.693	0.709	0.00722839	Cycling B	RUFY1
PRDX5	3.71712e-06	0.168652	0.878	0.821	0.00743424	Cycling B	PRDX5
STX17	3.76907e-06	0.00562544	0.201	0.194	0.00753815	Cycling B	STX17
RNF113A	3.84321e-06	0.231489	0.683	0.577	0.00768643	Cycling B	RNF113A
ARPC5L	4.10081e-06	0.21751	0.656	0.581	0.00820163	Cycling B	ARPC5L
NTPCR	4.1303e-06	0.0316135	0.677	0.58	0.0082606	Cycling B	NTPCR
MPC2	4.19119e-06	0.200952	0.741	0.735	0.00838238	Cycling B	MPC2
ETFRF1	4.20214e-06	0.0671781	0.725	0.716	0.00840427	Cycling B	ETFRF1
YTHDC2	4.24051e-06	0.0216854	0.561	0.393	0.00848101	Cycling B	YTHDC2
TFIP11	4.4757e-06	0.0179459	0.63	0.472	0.0089514	Cycling B	TFIP11
ACYP2	4.82693e-06	0.0979502	0.683	0.636	0.00965386	Cycling B	ACYP2
NUP160	5.1679e-06	0.0226685	0.476	0.284	0.0103358	Cycling B	NUP160
NXF1	5.26248e-06	0.0544593	0.64	0.513	0.010525	Cycling B	NXF1
TXNL4A	5.34215e-06	0.0942074	0.82	0.753	0.0106843	Cycling B	TXNL4A
PRDX3	5.38798e-06	0.221873	0.677	0.64	0.010776	Cycling B	PRDX3
DNAJC19	5.68703e-06	0.0380529	0.72	0.629	0.0113741	Cycling B	DNAJC19
TEX30	5.7936e-06	0.108373	0.603	0.422	0.0115872	Cycling B	TEX30
HIST1H4J	6.10337e-06	0.11739	0.577	0.404	0.0122067	Cycling B	HIST1H4J
CD2AP	6.26911e-06	0.0435026	0.624	0.456	0.0125382	Cycling B	CD2AP
TIPRL	6.44158e-06	0.0691673	0.608	0.482	0.0128832	Cycling B	TIPRL
BIN3	6.5522e-06	0.0814547	0.54	0.354	0.0131044	Cycling B	BIN3
SARNP	6.80587e-06	0.250478	0.603	0.471	0.0136117	Cycling B	SARNP
CNPY2	7.48416e-06	0.142482	0.767	0.745	0.0149683	Cycling B	CNPY2
CNST	7.67861e-06	0.0706367	0.333	0.405	0.0153572	Cycling B	CNST
PDCD10	8.15836e-06	0.0913569	0.704	0.702	0.0163167	Cycling B	PDCD10
DCPS	8.31789e-06	0.0226728	0.63	0.797	0.0166358	Cycling B	DCPS
XRCC5	8.35725e-06	0.0340815	0.778	0.811	0.0167145	Cycling B	XRCC5
TM2D3	8.60084e-06	0.121091	0.63	0.489	0.0172017	Cycling B	TM2D3
[truncated: 444 more rows]
